# Supplementary material for: Screening and validation of 3’-Methoxydaidzein as a therapeutic agent in ulcerative colitis based on disulfidptosis-associated molecular clusters
Source: PLoS One. 2025 Jun 6;20(6):e0324586. doi: 10.1371/journal.pone.0324586 (PMC12143574; doi:10.1371/journal.pone.0324586)
Supplement: S1 Table — (XLSX) [file pone.0324586.s001.xlsx]

## Sheet: S1 Table
S1 Table. Characterization of disulfidptosis-related genes
Gene name	Official Full Name	Chromosome
ACTB	actin beta	chr7
ACTN4	actinin alpha 4	chr19
CAPZB	capping actin protein of muscle Z-line subunit beta	chr1
CD2AP	CD2 associated protein	chr6
DSTN	destrin, actin depolymerizing factor	chr20
FLNA	filamin A	chrX
FLNB	filamin B	chr3
GYS1	glycogen synthase 1	chr19
INF2	inverted formin 2	chr14
IQGAP1	IQ motif containing GTPase activating protein 1	chr15
LRPPRC	leucine rich pentatricopeptide repeat containing	chr2
MYH10	myosin, heavy polypeptide 10	chr17
MYH9	myosin heavy chain 9	chr22
MYL6	myosin light chain 6	chr12
NCKAP1	NCK associated protein 1	chr2
NDUFA11	NADH:ubiquinone oxidoreductase subunit A11	chr19
NDUFS1	NADH:ubiquinone oxidoreductase core subunit S1	chr2
NUBPL	NUBP iron-sulfur cluster assembly factor, mitochondrial	chr14
OXSM	3-oxoacyl-ACP synthase, mitochondrial	chr3
PDLIM1	PDZ and LIM domain 1	chr10
PRDX1	peroxiredoxin 1	chr1
RPN1	ribophorin I	chr3
SLC3A2	solute carrier family 3 member 2	chr11
SLC7A11	solute carrier family 7 member 11	chr4
TLN1	talin 1	chr9
