# Supplementary material for: Screening and validation of 3’-Methoxydaidzein as a therapeutic agent in ulcerative colitis based on disulfidptosis-associated molecular clusters
Source: PLoS One. 2025 Jun 6;20(6):e0324586. doi: 10.1371/journal.pone.0324586 (PMC12143574; doi:10.1371/journal.pone.0324586)
Supplement: S2 Table — (XLSX) [file pone.0324586.s002.xlsx]

## Sheet: S2 Table
S2 Table. Screening of Traditional Chinese Medicines
Target	English Name of Chinese Medicine	p-value
SELP	Magnoliae Flos	0.00208
	Bovis Calculus	0.00277
	Sargassum fusiforme	0.00583
	Sanchi Leaf	0.00747
	Notoginseng Flos	0.00747
	Panax Notoginseng (Burk.) F. H. Chen Ex C. Chow	0.00789
	Naja naja (Linnaeus）	0.00814
	Cimicifugae Rhizoma	0.00934
	Spatholobus Suberectus Dunn	0.00966
	Laminaria japonica	0.0125
AQP8	Kansui Radix	8e-05
	Mori Cortex	0.00041
	Radix Euphorbiae Pekinensis	0.00068
	Atractylodes lancea	0.000774
	Semen Euphorbiae	0.00114
	Sennae Folium	0.00145
	Pogostemon Cablin (Blanco) Benth.	0.00341
	Atractylodes Macrocephala Koidz.	0.00446
	Cinnamomum cassia	0.0056
	Cinnamomi Ramulus	0.00668
CXCL1	Wedelia chinensis	0.00565
	Silktree Albizziae Flower	0.00872
	Lycoris radiata	0.0105
	Rhizoma Dioscoreae	0.0148
	Artemisia capillaris	0.0171
	Radix Sanguisorbae	0.0228
	Scutellariae Radix	0.0268
	Hedyotis Diffusae Herba	0.0365
	Angelica dahurica	0.0367
	Prunella vulgaris	0.0399
HMGCS2	Cortex Periplocae Radicis	0.000958
	stramonium seed	0.0025
	Daturae Flos	0.00252
	Ambergris	0.00403
	Sinapis Semen	0.00616
	Poria cum Radix Pini	0.00725
	Pummelo flower	0.0107
	Pummelo Peel	0.0107
	Poria Cocos(Schw.) Wolf.	0.0116
	Sepiae Endoconcha	0.0125
SLC26A2	Sinapis Semen	0.00142
	Maydis Seigma	0.00957
	Puerariae Flos	0.0113
	Radix Puerariae	0.0117
	Blighted Wheat	0.0156
	old Radish root	0.0219
	Raphani Semen	0.0224
	Buffalo Horn	0.0321
	Root of Turnip	0.0356
