# Supplementary material for: Screening and validation of 3’-Methoxydaidzein as a therapeutic agent in ulcerative colitis based on disulfidptosis-associated molecular clusters
Source: PLoS One. 2025 Jun 6;20(6):e0324586. doi: 10.1371/journal.pone.0324586 (PMC12143574; doi:10.1371/journal.pone.0324586)
Supplement: S3 Table — (XLSX) [file pone.0324586.s003.xlsx]

## Sheet: S3 Table  
S3 Table. Effective components of Radix Puerariae
Effective components of Radix Puerariae	Mol ID	Molecule Name	MW	AlogP	Hdon	Hacc	OB (%)	Caco-2	BBB	DL	FASA-	HL
	MOL000392	formononetin	268.28	2.58	1	4	69.67	0.78	0.02	0.21	0	17.04
	MOL000358	beta-sitosterol	414.79	8.08	1	1	36.91	1.32	0.99	0.75	0.23	5.36
	MOL002959	3'-Methoxydaidzein	284.28	2.32	2	5	48.57	0.56	-0.32	0.24	0.34	17.04
	MOL003629	Daidzein-4,7-diglucoside	578.57	-1.48	8	14	47.27	-2.53	-4.06	0.67	0.31	16.18
