# Supplementary material for: Screening and validation of 3’-Methoxydaidzein as a therapeutic agent in ulcerative colitis based on disulfidptosis-associated molecular clusters
Source: PLoS One. 2025 Jun 6;20(6):e0324586. doi: 10.1371/journal.pone.0324586 (PMC12143574; doi:10.1371/journal.pone.0324586)
Supplement: S4 Table — (XLSX) [file pone.0324586.s004.xlsx]

## Sheet: S4 Table
S4 Table. The primer sets for qPCR
Gene	species	Forward primer (5'->3')	Reverse primer (5'->3')	Product length
AQP8	Mouse	AACATCAGCGGTGGACACTT	CAGCCCTCCAAATAGCTGGG	114 bp
CXCL1	Mouse	ACTCAAGAATGGTCGCGAGG	GTGCCATCAGAGCAGTCTGT	123 bp
HMGCS2	Mouse	TTCCGAGTGTCCAAGGATGC	AATTCCTCAGGGGACATGCG	113 bp
SELP	Mouse	TCGGATCCCTTCGGTACCTT	ACAGCTTGACATTCGGGAGG	140 bp
SLC26A2	Mouse	GCTCCGTGAGAAACCAGACA	ATATTTTGGGAGCCACCGCA	136 bp
SLC7A11	Mouse	CTGCAGCTAACTGACTGCCC	TGCTATCACCGACTGGCTCT	146 bp
SLC3A2	Mouse	AGGCGGTTCTTACTCACTGC	ATGGATCAACACGCGGCTTA	151 bp
RPN1	Mouse	GATCATCTTGCCCGAGGGAG	GCCGAACGTGTCTAGGTAGG	103 bp
NCKAP1	Mouse	CAAGTTTGGAAGGCATGTGGC	TGTGCCAGCTGTTGATTGTT	137 bp
NUBPL	Mouse	GGTTGTGGGCGCCAGTTAT	AAGGTTCACTGCGGTGGTAG	171 bp
NDUFA11	Mouse	CTCACTCAACCCCGCAGATT	ATCTGGCTTCTCTCGGACCT	133 bp
LRPPRC	Mouse	GACAAGGGAACAGGGACACT	AAACTAAGGACCGAGGGCGT	157 bp
OXSM	Mouse	TGCACAGCCTTCTTTTTACGG	GAAGTGACCAGAAGATTGCCC	142 bp
NDUSF1	Mouse	GGTCCGAAGACGGGGAAAAA	TTCAACGCGTCCTCACCTTT	196 bp
GYS1	Mouse	GTGTGAGGACGCAGGTAGAG	AGCTGAGGCTCCTACATCCA	155 bp
IL-6	Mouse	TGATGGATGCTACCAAACTGGA	TGTGACTCCAGCTTATCTCTTGG	197 bp
TNF-a	Mouse	GATCGGTCCCCAAAGGGATG	CCACTTGGTGGTTTGTGAGTG	92 bp
IL-6	Human	CTTCGGTCCAGTTGCCTTCT	TGGAATCTTCTCCTGGGGGT	86 bp
TNF-a	Human	CAAGGACAGCAGAGGACCAG	TCCTTTCCAGGGGAGAGAGG	156 bp
