# Supplementary material for: Screening and validation of 3’-Methoxydaidzein as a therapeutic agent in ulcerative colitis based on disulfidptosis-associated molecular clusters
Source: PLoS One. 2025 Jun 6;20(6):e0324586. doi: 10.1371/journal.pone.0324586 (PMC12143574; doi:10.1371/journal.pone.0324586)
Supplement: S5 Table — (XLSX) [file pone.0324586.s005.xlsx]

## Sheet: S5 Table
S5 Table. DEGs of UC vs Control
	logFC	AveExpr	t	P.Value	adj.P.Val	B
DPP10	-1.82115	4.31315	-23.727	9.05992e-76	1.55468e-71	161.627
SLC23A1	-1.90376	6.08707	-22.6703	1.77442e-71	1.52245e-67	151.865
NAT8B	-1.29223	6.04366	-21.3692	3.81243e-66	2.18071e-62	139.73
PRKG2	-1.84913	4.31276	-20.8969	3.36677e-64	1.44434e-60	135.3
PDE6A	-1.96943	5.35894	-20.2477	1.61906e-61	5.55662e-58	129.193
SLC6A14	4.96194	9.76799	19.9537	2.66623e-60	7.62542e-57	126.422
S100P	1.84635	11.0379	18.7132	3.67936e-55	9.01969e-52	114.712
TIMP1	2.26232	11.3077	18.462	4.04508e-54	8.67671e-51	112.34
PARP8	1.54812	8.27621	18.2902	2.08362e-53	3.97276e-50	110.718
SLC6A4	-0.736075	4.54148	-18.1909	5.3728e-53	9.21972e-50	109.781
LIPC	-1.36447	4.60384	-18.1056	1.21208e-52	1.89084e-49	108.975
B4GALNT2	-2.26143	5.9192	-17.7202	4.76767e-51	6.81777e-48	105.341
CYP2B7P	-2.76259	5.45797	-17.4907	4.23887e-50	5.59531e-47	103.178
BRINP3	-2.28335	4.71601	-17.2571	3.90727e-49	4.7892e-46	100.98
RNF135	-0.831654	8.01332	-17.1119	1.55341e-48	1.77711e-45	99.6138
TMEM63C	-1.82629	5.63645	-16.6279	1.52825e-46	1.63905e-43	95.0716
HSD3B2	-2.33216	4.86413	-16.5381	3.57617e-46	3.60983e-43	94.23
TINCR	-1.46779	5.27512	-16.5036	4.95239e-46	4.72128e-43	93.9077
MEP1B	-2.95449	5.7784	-16.4338	9.58449e-46	8.65631e-43	93.2541
PI3	2.48429	11.2514	16.3999	1.31994e-45	1.13251e-42	92.9374
SLC45A2	-0.806481	5.16866	-16.3272	2.62469e-45	2.14475e-42	92.2569
PDK2	-1.35962	7.36845	-16.2914	3.6798e-45	2.87025e-42	91.9225
LPCAT1	1.54324	9.69818	16.1335	1.63123e-44	1.21704e-41	90.4485
SFXN1	-0.833637	9.51987	-16.068	3.02295e-44	2.16141e-41	89.8378
EDA	-0.631632	5.04121	-16.0543	3.43884e-44	2.36042e-41	89.7102
C7orf31	-1.37838	7.07944	-16.0347	4.13529e-44	2.72929e-41	89.5277
LRRN2	-1.23907	6.1822	-16.0305	4.30445e-44	2.73572e-41	89.488
SLC51A	-2.8789	6.76349	-15.8655	2.03239e-43	1.24557e-40	87.9515
ABCB11	-0.968436	4.25721	-15.8018	3.69933e-43	2.18899e-40	87.3587
CNTN4	-1.39232	5.42146	-15.77	4.98544e-43	2.85167e-40	87.0633
LCN2	2.98536	11.6807	15.6403	1.68312e-42	9.31688e-40	85.8589
SUGCT	-1.62059	5.97112	-15.5095	5.73182e-42	3.07369e-39	84.6459
SCUBE2	-1.52365	6.5568	-15.4801	7.54716e-42	3.92452e-39	84.3736
ACSF2	-2.07474	7.58528	-15.4197	1.32743e-41	6.69963e-39	83.8147
HSPB3	-1.35688	4.62542	-15.352	2.49953e-41	1.22548e-38	83.1882
DNAI4	-1.74704	5.82542	-15.3195	3.38754e-41	1.61473e-38	82.8873
DUOX2	4.38	10.7092	15.2887	4.51256e-41	2.09285e-38	82.6035
AQP7	-1.58153	6.45931	-15.2772	5.0239e-41	2.26869e-38	82.4972
CHRNA1	-0.917667	5.1008	-15.1653	1.42651e-40	6.27665e-38	81.4642
INPP5J	-1.41771	7.23854	-15.0611	3.76528e-40	1.61531e-37	80.5035
ARHGEF3	0.941381	8.28184	15.0236	5.33574e-40	2.2332e-37	80.1584
PITX2	-1.83076	4.52455	-14.9633	9.34248e-40	3.81707e-37	79.604
SLC19A3	-1.00875	5.48827	-14.9561	9.99389e-40	3.98826e-37	79.5373
BACE2	1.24037	10.2071	14.9272	1.30643e-39	5.09509e-37	79.2721
UGT2A3	-2.84621	5.44098	-14.8157	3.6755e-39	1.40159e-36	78.2483
IL1RN	2.70244	9.07179	14.6857	1.22505e-38	4.56998e-36	77.0567
EIF4EBP2	-0.73813	7.29499	-14.6492	1.71722e-38	6.26967e-36	76.7225
VLDLR	-1.62838	5.18547	-14.5754	3.39453e-38	1.21354e-35	76.048
SLC25A34	-1.5775	6.99073	-14.5673	3.65661e-38	1.28056e-35	75.9744
TRIM29	2.23879	7.9131	14.5367	4.85124e-38	1.66495e-35	75.6946
SLC22A5	-1.60164	8.79597	-14.507	6.38152e-38	2.14719e-35	75.4232
CPT1A	-1.13051	9.11671	-14.4788	8.27485e-38	2.7307e-35	75.1661
ARHGEF37	-1.09713	7.01203	-14.4323	1.27003e-37	4.11203e-35	74.7421
MARCHF8	-0.645705	8.8689	-14.4185	1.44219e-37	4.58296e-35	74.6163
RAB6B	-0.740478	5.7553	-14.3464	2.79755e-37	8.72835e-35	73.9605
NAT8	-0.639731	4.83567	-14.3392	2.99001e-37	9.16224e-35	73.8947
ETNK1	-1.24937	8.49135	-14.2979	4.3723e-37	1.31629e-34	73.5186
S100A11	1.03893	10.7309	14.2938	4.53783e-37	1.34257e-34	73.4818
CDK20	-0.998371	6.52062	-14.277	5.29687e-37	1.54058e-34	73.3287
TRIM22	1.58614	8.55164	14.1731	1.37326e-36	3.92752e-34	72.3859
SHISA5	0.524566	10.9341	14.1657	1.46993e-36	4.13508e-34	72.3186
MGC32805	-0.889177	3.90871	-14.125	2.13406e-36	5.90653e-34	71.9496
ASPHD2	1.19998	7.32596	14.1173	2.28857e-36	6.23362e-34	71.8805
HINFP	-0.629898	7.58418	-14.0685	3.57769e-36	9.59267e-34	71.4383
BMP3	-1.68864	5.45979	-14.0007	6.64894e-36	1.75532e-33	70.825
CCNJL	-1.37708	7.7604	-13.9983	6.79459e-36	1.76659e-33	70.8036
USP30	-0.909952	7.18032	-13.987	7.53572e-36	1.91939e-33	70.7011
SLC35G1	-1.13923	5.66079	-13.986	7.60597e-36	1.91939e-33	70.6919
GBA3	-2.4796	5.57901	-13.9638	9.30971e-36	2.31528e-33	70.4919
AQP8	-4.50635	7.76386	-13.9378	1.17993e-35	2.89252e-33	70.2574
TRHDE	-1.64855	4.61372	-13.8924	1.78495e-35	4.31405e-33	69.8478
PPP2R3A	-1.33621	6.08649	-13.8812	1.97801e-35	4.71425e-33	69.7462
CNTFR	-0.968348	6.17716	-13.7994	4.16232e-35	9.78431e-33	69.01
CD55	1.91176	10.8677	13.7722	5.33087e-35	1.23619e-32	68.7651
CREB3L2	1.04562	9.86079	13.7378	7.28319e-35	1.6664e-32	68.4563
FRMD1	-1.55602	6.61156	-13.7226	8.36186e-35	1.88802e-32	68.3197
CXCL1	3.20143	10.1743	13.7111	9.2874e-35	2.06976e-32	68.2158
SEC13	0.604211	10.3317	13.6934	1.09052e-34	2.39915e-32	68.0569
ETFDH	-1.24201	8.08331	-13.6855	1.17112e-34	2.54384e-32	67.9863
ARFGAP3	1.15804	9.23979	13.6636	1.42893e-34	3.06505e-32	67.7895
CYP2B6	-2.79679	6.58087	-13.6175	2.1694e-34	4.59592e-32	67.3763
CNN2	0.785125	10.2788	13.5996	2.55099e-34	5.3384e-32	67.216
IFI16	1.38815	9.07775	13.5301	4.78206e-34	9.88676e-32	66.5942
ME3	-0.953868	7.99911	-13.5135	5.55812e-34	1.13544e-31	66.4454
SNX30	-1.02441	8.24907	-13.4801	7.51018e-34	1.51617e-31	66.1476
PHLPP2	-1.7968	8.53986	-13.4737	7.96207e-34	1.58871e-31	66.0898
NMT2	-0.795616	7.24073	-13.4672	8.43755e-34	1.66423e-31	66.0324
BAG3	0.733263	8.2741	13.4644	8.65519e-34	1.68776e-31	66.0072
RETREG2	-0.51868	9.26913	-13.4278	1.20456e-33	2.3225e-31	65.6802
MAP7D2	-0.923484	4.66444	-13.4198	1.29406e-33	2.46734e-31	65.6093
CNGA1	-1.44373	5.1176	-13.3584	2.24952e-33	4.24195e-31	65.0622
AQP11	-1.17115	6.13624	-13.3458	2.52082e-33	4.70188e-31	64.9496
MANF	0.774299	10.7202	13.3138	3.35965e-33	6.16654e-31	64.6654
ANXA5	1.15543	9.99413	13.3132	3.37794e-33	6.16654e-31	64.66
KDELR3	1.41546	9.16527	13.3092	3.50153e-33	6.32487e-31	64.6244
FGFR2	-1.75687	7.777	-13.2851	4.3487e-33	7.7733e-31	64.4101
NDRG1	-0.777524	11.0143	-13.2691	5.02182e-33	8.88397e-31	64.2677
CHAD	-1.2669	5.9322	-13.2573	5.58099e-33	9.77243e-31	64.1632
XBP1	1.07127	11.3238	13.2261	7.38521e-33	1.2801e-30	63.8861
KCTD4	-0.702743	5.06833	-13.2151	8.14944e-33	1.39844e-30	63.7887
PAQR5	-1.33751	6.21881	-13.2033	9.06143e-33	1.53955e-30	63.6838
SEPHS2	-0.556889	10.3443	-13.1982	9.48473e-33	1.59567e-30	63.6386
TNMD	-0.583308	4.63922	-13.127	1.79474e-32	2.99007e-30	63.0077
CIPC	-1.07972	8.19425	-13.1243	1.83803e-32	3.03275e-30	62.9841
STING1	0.997619	8.36536	13.0879	2.54664e-32	4.16194e-30	62.6615
SLC17A9	1.06831	7.92319	13.0705	2.97583e-32	4.81747e-30	62.5074
RUNDC3B	-1.26644	5.4657	-13.0573	3.34562e-32	5.36549e-30	62.3916
BMAL2	1.48451	6.95311	13.0539	3.44961e-32	5.48105e-30	62.3613
PIM3	0.81933	8.89244	13.0464	3.68855e-32	5.80693e-30	62.295
SLC25A20	-0.994052	8.2384	-13.045	3.73684e-32	5.82947e-30	62.2822
CDC14A	-1.28685	6.84955	-13.0189	4.71504e-32	7.2892e-30	62.0522
EPB41L1	-0.973765	7.36306	-13.0098	5.11567e-32	7.79762e-30	61.9715
MKRN1	-0.570132	10.6067	-13.0093	5.1348e-32	7.79762e-30	61.9678
FMO4	-1.5101	6.14243	-12.9835	6.46816e-32	9.73628e-30	61.7394
HOXA2	-1.15073	6.47201	-12.9695	7.32488e-32	1.093e-29	61.6164
CDH3	2.46903	7.57157	12.9376	9.73246e-32	1.43973e-29	61.3353
GRAMD1C	-1.05434	6.67899	-12.9272	1.06777e-31	1.56606e-29	61.2436
ACADS	-1.21748	8.38066	-12.9231	1.10743e-31	1.61047e-29	61.2075
PHYH	-1.12145	8.28817	-12.9007	1.35132e-31	1.94862e-29	61.0106
HSD17B3	-0.847181	5.38358	-12.873	1.7281e-31	2.47118e-29	60.7674
RNF145	0.68004	9.58139	12.8601	1.9381e-31	2.74858e-29	60.6539
PLCD1	-1.4237	7.47684	-12.8082	3.07355e-31	4.32313e-29	60.1978
SATB2-AS1	-2.43499	5.60544	-12.7709	4.27726e-31	5.96731e-29	59.8709
ABCG2	-3.01948	7.49854	-12.7693	4.33767e-31	6.00278e-29	59.8571
SETD7	0.785358	9.02393	12.7593	4.74166e-31	6.50935e-29	59.769
SLC16A1	-0.995979	6.5114	-12.6958	8.31166e-31	1.13197e-28	59.2138
ASB13	-0.945048	7.92396	-12.6383	1.38115e-30	1.86618e-28	58.7116
NPY1R	-1.89663	5.42522	-12.6361	1.40891e-30	1.88882e-28	58.6919
SERPINA1	1.13637	11.2233	12.6288	1.5019e-30	1.99788e-28	58.6287
MIER3	-1.18111	6.68255	-12.625	1.55416e-30	2.05149e-28	58.5949
ZNF575	-1.15439	7.16938	-12.6135	1.71955e-30	2.25248e-28	58.4948
NPY	-1.30824	5.93891	-12.6035	1.87792e-30	2.44129e-28	58.4077
SLC25A33	-0.867894	7.69916	-12.5708	2.50606e-30	3.23338e-28	58.1223
C1orf115	-1.14237	8.1076	-12.5695	2.53462e-30	3.24582e-28	58.1111
BSG	-1.02543	9.79176	-12.5609	2.73286e-30	3.47377e-28	58.0367
SVOPL	-0.727332	4.78666	-12.4941	4.91884e-30	6.20642e-28	57.4554
IRS1	0.964707	8.13892	12.4878	5.20054e-30	6.51396e-28	57.4004
CALU	1.10925	9.27687	12.4701	6.07319e-30	7.55188e-28	57.247
RHOU	-1.42233	8.70447	-12.4641	6.40144e-30	7.90279e-28	57.1949
LPCAT3	-0.892798	8.95342	-12.4376	8.07957e-30	9.90324e-28	56.9647
CFB	1.88745	10.0098	12.4286	8.74573e-30	1.06437e-27	56.8863
SLC10A2	-0.835078	4.3635	-12.4085	1.04258e-29	1.25991e-27	56.7126
F3	0.976466	9.55687	12.395	1.17392e-29	1.40871e-27	56.5952
UBE2L6	0.964692	9.2971	12.3846	1.28563e-29	1.53204e-27	56.5053
EDN2	-0.680148	6.48246	-12.369	1.4741e-29	1.74452e-27	56.3701
REG4	2.83936	10.3875	12.3531	1.69448e-29	1.99159e-27	56.2323
HLA-DMA	1.20708	10.1325	12.3384	1.92646e-29	2.24885e-27	56.1054
DNAJC10	0.769498	9.02787	12.2965	2.77906e-29	3.2222e-27	55.7431
PLA2G12B	-0.766759	5.57707	-12.294	2.83985e-29	3.2706e-27	55.7217
LEAP2	-1.02645	6.31787	-12.2808	3.18665e-29	3.64553e-27	55.6078
B3GNT8	-0.831959	6.01439	-12.2357	4.71976e-29	5.36365e-27	55.2194
COL6A3	1.80406	10.0113	12.2285	5.02549e-29	5.67351e-27	55.1573
ARMCX3	0.763356	8.24014	12.2022	6.32317e-29	7.09187e-27	54.9302
CXCL3	1.75663	8.237	12.1806	7.63164e-29	8.50383e-27	54.7442
MIGA2	-0.738752	7.03757	-12.1514	9.83038e-29	1.08832e-26	54.4939
HADHB	-0.526786	9.90145	-12.1502	9.9397e-29	1.09337e-26	54.483
SLC5A11	-0.555087	5.77766	-12.148	1.01308e-28	1.1073e-26	54.4642
IFT74	-0.871627	7.50344	-12.1375	1.10979e-28	1.20532e-26	54.374
PDE8A	-0.811881	7.78487	-12.1223	1.26656e-28	1.36693e-26	54.2434
SPHK2	-0.59466	6.71784	-12.1166	1.32999e-28	1.42642e-26	54.1951
PKM	0.727771	10.953	12.1153	1.346e-28	1.43461e-26	54.1832
SDR16C5	1.50991	8.17635	12.086	1.73577e-28	1.83863e-26	53.9318
NAALADL1	-1.09109	6.29395	-12.0796	1.83411e-28	1.93088e-26	53.8773
ASAP3	-0.931965	7.01461	-12.0746	1.91507e-28	2.00382e-26	53.8346
FLVCR1	-0.944465	7.38512	-12.0718	1.96297e-28	2.04149e-26	53.8102
CRAT	-0.827514	7.65854	-12.0616	2.14449e-28	2.21683e-26	53.7228
CROT	-1.13973	7.28962	-12.0532	2.30598e-28	2.3695e-26	53.651
PDIA5	0.663271	8.60077	12.0144	3.22507e-28	3.29418e-26	53.3194
VNN1	2.79394	8.24535	12.0075	3.42413e-28	3.47681e-26	53.2601
ENTREP2	-1.46087	5.93704	-11.9995	3.67011e-28	3.70465e-26	53.1916
IFITM3	1.00174	10.6309	11.9951	3.81112e-28	3.82449e-26	53.1543
FREM2	-0.739986	3.9997	-11.9728	4.62018e-28	4.60944e-26	52.964
OPN3	-0.88163	9.26195	-11.9566	5.31499e-28	5.27197e-26	52.8255
SEC24D	1.04422	8.09859	11.9508	5.58887e-28	5.51178e-26	52.7758
SLC38A4	-0.990236	4.2514	-11.9409	6.08549e-28	5.96726e-26	52.6917
TMEM252	-0.52698	4.52672	-11.9188	7.36338e-28	7.1793e-26	52.5032
TCIM	1.43127	8.37451	11.8526	1.30281e-27	1.26306e-25	51.9392
SUOX	-0.775192	7.02835	-11.8422	1.42416e-27	1.37295e-25	51.8512
TMEM37	-1.25539	7.70797	-11.8347	1.5192e-27	1.4564e-25	51.7873
CRELD2	0.847408	9.2229	11.7985	2.07356e-27	1.9768e-25	51.4798
PAG1	-0.91287	8.60323	-11.7924	2.1855e-27	2.072e-25	51.4279
HSPA5	0.664136	11.5788	11.7765	2.50481e-27	2.35213e-25	51.2931
GLYCTK	-0.657565	7.70647	-11.7763	2.50839e-27	2.35213e-25	51.2917
HSD17B2	-1.6353	9.24543	-11.7718	2.60619e-27	2.43056e-25	51.2538
ACOT8	-0.770735	7.4334	-11.7649	2.76608e-27	2.56573e-25	51.195
MPP7	-0.977207	6.41139	-11.7537	3.04384e-27	2.80819e-25	51.1004
PEX19	-0.713147	7.13994	-11.7487	3.17811e-27	2.91639e-25	51.0578
RCN1	0.584124	10.4831	11.74	3.42278e-27	3.1242e-25	50.9844
ANO10	-0.841101	8.55409	-11.7322	3.66187e-27	3.32474e-25	50.9177
PHLDA1	1.81014	7.99851	11.7203	4.0542e-27	3.66159e-25	50.8171
ANK3	-1.20517	7.76817	-11.7015	4.75979e-27	4.27633e-25	50.6585
CD44	1.39015	9.5647	11.6744	6.00352e-27	5.36565e-25	50.4291
HTR3C	-0.665988	4.89662	-11.6723	6.11105e-27	5.43345e-25	50.4116
TUBAL3	-1.75031	7.42031	-11.6508	7.3427e-27	6.49489e-25	50.2301
ITPKA	-0.760104	6.9905	-11.6358	8.34531e-27	7.34387e-25	50.1036
MPND	-0.849328	7.37163	-11.6346	8.42843e-27	7.37917e-25	50.0938
TP53TG1	-1.04439	6.89192	-11.6079	1.05896e-26	9.22428e-25	49.8682
DHRS11	-1.97385	8.48046	-11.5963	1.16821e-26	1.01245e-24	49.7712
DUOXA2	3.21777	9.44109	11.5949	1.18259e-26	1.01976e-24	49.7591
RMDN2	-0.855302	5.44667	-11.5786	1.35869e-26	1.16576e-24	49.6219
MTHFD2	0.871816	8.99782	11.5649	1.5266e-26	1.30331e-24	49.5068
SLC51B	-1.90835	8.83047	-11.5636	1.54406e-26	1.31168e-24	49.4955
SLC39A2	-1.11883	4.5759	-11.5622	1.56278e-26	1.32105e-24	49.4836
AK3	-0.761947	8.42338	-11.5556	1.65262e-26	1.39014e-24	49.4284
MIER1	-0.643854	7.86768	-11.5476	1.76929e-26	1.48103e-24	49.361
TGM2	1.86231	9.5412	11.5371	1.93374e-26	1.61082e-24	49.2731
HOXA-AS2	-0.524507	5.05348	-11.5364	1.94604e-26	1.61324e-24	49.2669
APOL1	1.71866	9.15538	11.5287	2.07687e-26	1.71342e-24	49.2026
TRIB2	1.57801	8.4477	11.5192	2.25087e-26	1.84808e-24	49.1231
MYEOV	1.42129	8.13516	11.5159	2.31587e-26	1.8924e-24	49.0949
LANCL3	-0.993857	4.86709	-11.5131	2.3714e-26	1.92859e-24	49.0715
NCKAP5	-0.7581	4.87005	-11.5001	2.64771e-26	2.14314e-24	48.9626
MTCL1	1.36148	6.70092	11.4971	2.71672e-26	2.18869e-24	48.9372
IFITM2	1.15565	10.3064	11.4878	2.94017e-26	2.35763e-24	48.8591
STXBP1	0.912486	7.39333	11.483	3.0624e-26	2.44422e-24	48.8188
PAM	0.734987	8.76237	11.4756	3.26034e-26	2.59016e-24	48.7569
BTN3A3	0.870373	8.55324	11.4654	3.55509e-26	2.81131e-24	48.6714
ENC1	1.02019	7.10931	11.4447	4.2367e-26	3.33494e-24	48.4981
EYA2	-1.28336	6.33813	-11.4364	4.54389e-26	3.56042e-24	48.4289
EFNA1	-1.44922	8.06559	-11.4343	4.62518e-26	3.60764e-24	48.4114
PBX1	-0.65541	7.30992	-11.4188	5.27524e-26	4.09607e-24	48.2814
DDAH2	-0.819682	8.27464	-11.4179	5.31541e-26	4.10867e-24	48.274
CYP4F2	-1.57979	5.61599	-11.4054	5.9096e-26	4.54748e-24	48.1692
AGBL2	-0.521918	4.67031	-11.4005	6.1596e-26	4.71869e-24	48.1283
CHN2	-0.90177	6.8501	-11.3947	6.46504e-26	4.93067e-24	48.0805
OLFM4	1.86547	12.7121	11.3826	7.16491e-26	5.44026e-24	47.9789
PDIA4	0.635649	11.4256	11.3802	7.31017e-26	5.5261e-24	47.9591
MKKS	-0.801011	7.70468	-11.374	7.70136e-26	5.79629e-24	47.9076
HIF1A	0.908862	11.1045	11.3704	7.93696e-26	5.94752e-24	47.8778
PTPN13	0.942389	6.10135	11.3611	8.5924e-26	6.41067e-24	47.7994
SSUH2	-0.813509	6.13564	-11.3197	1.21746e-25	9.04397e-24	47.4551
SETD9	-1.31254	6.12451	-11.3191	1.2237e-25	9.05118e-24	47.4501
PTGR1	-1.1802	7.10763	-11.3057	1.37076e-25	1.00954e-23	47.3379
ENTPD5	-1.71509	7.56771	-11.3042	1.38797e-25	1.01785e-23	47.3256
WARS1	1.67696	9.17908	11.3021	1.41218e-25	1.0312e-23	47.3085
PIAS3	0.549388	7.73585	11.3005	1.4315e-25	1.04087e-23	47.2951
CLIP2	-0.879773	7.28599	-11.281	1.68697e-25	1.22145e-23	47.1329
DTX4	-0.768804	8.65485	-11.2747	1.77814e-25	1.28205e-23	47.0809
SDR42E1	-0.858359	6.98914	-11.2625	1.97151e-25	1.41553e-23	46.9789
CLYBL	-1.12592	7.89672	-11.2552	2.09503e-25	1.49795e-23	46.9188
DEFB1	-1.6562	6.25122	-11.2472	2.24062e-25	1.5954e-23	46.8525
PEX11A	-1.04309	7.41304	-11.2208	2.79715e-25	1.98343e-23	46.6333
C2	1.16999	6.97456	11.2169	2.89033e-25	2.04107e-23	46.6009
PLA2G2A	1.53501	11.8398	11.215	2.93654e-25	2.06521e-23	46.5853
CNTN3	-1.51111	4.80128	-11.2014	3.29313e-25	2.30653e-23	46.472
ARHGAP44	-1.31036	8.03033	-11.1928	3.53882e-25	2.46854e-23	46.401
MMP3	4.30785	8.92169	11.1878	3.6896e-25	2.5633e-23	46.3597
MAB21L4	-0.812446	5.80952	-11.1813	3.89482e-25	2.69496e-23	46.3063
NAP1L2	-0.749962	4.73664	-11.1606	4.63504e-25	3.19427e-23	46.1344
DNAH7	-0.602986	5.54924	-11.1517	4.99235e-25	3.42675e-23	46.061
ANXA2R-OT1	0.593628	6.23373	11.1366	5.665e-25	3.87297e-23	45.9362
SGMS1	1.09187	7.20089	11.128	6.08633e-25	4.1445e-23	45.8653
MT1M	-2.54229	8.17253	-11.1268	6.14677e-25	4.16912e-23	45.8555
PODXL	1.01196	9.47924	11.1164	6.7059e-25	4.53044e-23	45.7695
CDV3	0.411219	11.0447	11.1133	6.87979e-25	4.61258e-23	45.7442
GXYLT2	-1.23197	6.54308	-11.1133	6.88124e-25	4.61258e-23	45.744
FABP3	-0.915669	5.57141	-11.0963	7.93416e-25	5.29767e-23	45.6034
ZFP3	-0.816423	6.90578	-11.0895	8.39592e-25	5.58427e-23	45.5475
BTBD3	-0.815952	8.23221	-11.0841	8.78171e-25	5.81831e-23	45.5031
ZSWIM3	-0.608127	5.71853	-11.079	9.16081e-25	6.04614e-23	45.4614
SEPSECS	-0.793102	6.59995	-11.0742	9.53958e-25	6.272e-23	45.4214
SLC25A23	-1.06719	7.35017	-11.0652	1.02794e-24	6.73259e-23	45.3476
ALDH18A1	-0.828185	8.40732	-11.0636	1.04226e-24	6.80045e-23	45.3339
STK3	0.52762	7.99333	11.056	1.10976e-24	7.21342e-23	45.272
PSMB9	0.984663	9.4841	11.0533	1.13503e-24	7.34988e-23	45.2497
AFAP1L2	0.650983	7.20415	11.0495	1.17154e-24	7.55776e-23	45.2184
PDZK1IP1	1.73592	10.9043	11.0435	1.23204e-24	7.91528e-23	45.1687
PBLD	-1.46617	6.04742	-11.0431	1.23619e-24	7.91528e-23	45.1654
ACVR2A	-0.876329	7.17526	-11.0401	1.2676e-24	8.08623e-23	45.1406
SEMA5A	-0.914409	7.13204	-11.0328	1.34685e-24	8.55997e-23	45.0807
LRP8	1.14565	6.73399	11.0203	1.49485e-24	9.46553e-23	44.9777
SYVN1	0.650159	8.86411	11.0133	1.58418e-24	9.9943e-23	44.9204
C2CD5	-0.54178	9.1421	-11.0106	1.61941e-24	1.01792e-22	44.8987
LYN	1.13085	9.83948	10.9727	2.21884e-24	1.38961e-22	44.5876
CNNM2	-1.5638	6.60574	-10.9661	2.34445e-24	1.46294e-22	44.5333
AUH	-0.765304	7.92609	-10.9525	2.62556e-24	1.63242e-22	44.4214
ZC2HC1C	-0.587913	6.3866	-10.9466	2.75691e-24	1.70789e-22	44.3732
OAS2	1.50574	7.58546	10.9016	4.00354e-24	2.47125e-22	44.0048
MT1F	-1.5705	10.8655	-10.886	4.55383e-24	2.80085e-22	43.8776
TNC	2.52721	8.9215	10.8837	4.64013e-24	2.84374e-22	43.859
ADAMTS1	1.66662	7.40439	10.8636	5.48075e-24	3.34697e-22	43.6946
ABCB1	-2.02974	7.39963	-10.8569	5.79183e-24	3.52439e-22	43.6401
EPB41L3	-0.924282	7.05603	-10.8531	5.97568e-24	3.62341e-22	43.6092
TMEM38B	-1.18682	6.72792	-10.8506	6.09878e-24	3.68504e-22	43.5891
TMT1B	-1.46893	8.22252	-10.8463	6.31925e-24	3.80486e-22	43.554
SLC26A2	-3.62019	8.30038	-10.8428	6.50807e-24	3.90484e-22	43.525
ZC3H12A	1.11178	8.05222	10.8358	6.89378e-24	4.12185e-22	43.4681
SRI	-1.23726	9.82789	-10.824	7.59856e-24	4.52747e-22	43.372
NAAA	-1.247	8.70951	-10.8175	8.01894e-24	4.76142e-22	43.3188
TMEM263	0.638255	8.90498	10.7803	1.08897e-23	6.44373e-22	43.0166
TMEM165	0.688405	10.1049	10.7654	1.23155e-23	7.26236e-22	42.8952
ABCA12	2.2963	6.64097	10.7449	1.45781e-23	8.56715e-22	42.7286
SPARC	1.28564	11.1125	10.7426	1.48566e-23	8.70102e-22	42.7099
PTGR3	-0.695223	8.10804	-10.7287	1.66426e-23	9.71384e-22	42.5978
ANXA1	1.78995	10.4075	10.7198	1.7913e-23	1.04199e-21	42.5252
ITGA5	1.68183	8.94319	10.7127	1.89904e-23	1.10093e-21	42.4676
TAFA2	-0.609421	4.69051	-10.7114	1.91861e-23	1.10766e-21	42.4574
RGS2	1.4317	9.51342	10.7111	1.92356e-23	1.10766e-21	42.4549
ACADM	-0.953483	8.28438	-10.7081	1.97176e-23	1.13162e-21	42.4304
GNA15	1.20979	7.76703	10.7056	2.01284e-23	1.15135e-21	42.4101
LDHD	-1.34269	7.40082	-10.6934	2.2247e-23	1.2683e-21	42.3113
GPX8	1.29695	7.37495	10.6859	2.36555e-23	1.34413e-21	42.2507
ULK3	-0.634528	7.35613	-10.6732	2.62546e-23	1.48689e-21	42.1478
IL1B	2.96417	8.65684	10.6723	2.64437e-23	1.49267e-21	42.1407
ACKR2	-0.649568	5.71114	-10.6596	2.9334e-23	1.6504e-21	42.0383
NECAB3	-0.621713	7.71474	-10.6476	3.23736e-23	1.81546e-21	41.9409
OSBPL3	1.04364	7.32731	10.6414	3.40583e-23	1.90372e-21	41.8908
SSR1	0.761536	9.89973	10.6374	3.51876e-23	1.95545e-21	41.8586
LCMT1	-0.589843	9.11353	-10.6373	3.52117e-23	1.95545e-21	41.858
TNNC2	-0.726148	6.07873	-10.6298	3.7446e-23	2.07282e-21	41.7972
PLK2	1.1228	7.5741	10.6286	3.78031e-23	2.08585e-21	41.7878
SLC30A10	-2.52718	6.69715	-10.628	3.7988e-23	2.08934e-21	41.783
ASRGL1	1.00605	8.21039	10.6184	4.10931e-23	2.24879e-21	41.7055
HOXA4	-0.666133	5.87621	-10.6182	4.11492e-23	2.24879e-21	41.7041
VCAM1	1.44461	8.91473	10.6167	4.16596e-23	2.26946e-21	41.6919
TBXAS1	0.825634	7.91631	10.6148	4.23185e-23	2.29806e-21	41.6765
SGK2	-1.59198	8.12515	-10.6052	4.57764e-23	2.47799e-21	41.5989
PKIB	-1.79344	7.81745	-10.6009	4.73834e-23	2.55691e-21	41.5649
CPA2	-0.631222	4.49551	-10.5985	4.83278e-23	2.59717e-21	41.5454
PLS3	0.801741	8.77578	10.5983	4.84321e-23	2.59717e-21	41.5432
HMGCS2	-3.45568	8.97664	-10.5933	5.04252e-23	2.69563e-21	41.5034
PRXL2A	-0.976869	8.28755	-10.5872	5.30221e-23	2.82565e-21	41.4539
COQ5	-0.605689	8.57577	-10.5848	5.40734e-23	2.87275e-21	41.4345
ATPAF1	-0.641139	6.93796	-10.5831	5.48084e-23	2.90281e-21	41.4211
ACOX2	-0.911137	6.92581	-10.5821	5.52631e-23	2.91789e-21	41.413
ZNF439	-0.729564	6.92027	-10.5802	5.6136e-23	2.95489e-21	41.3975
PLIN2	-0.772447	8.39071	-10.575	5.85564e-23	3.07287e-21	41.3559
LETM1	-0.641963	7.26158	-10.5741	5.89641e-23	3.08483e-21	41.349
COL4A1	1.50861	9.25304	10.5733	5.93466e-23	3.08854e-21	41.3426
PMM1	-0.781461	8.00668	-10.5732	5.9395e-23	3.08854e-21	41.3418
GLB1L2	-1.16988	7.86409	-10.5714	6.03132e-23	3.12681e-21	41.3267
PSKH1	-0.438038	6.70184	-10.561	6.56127e-23	3.38458e-21	41.2435
AGPAT4	1.16628	7.24303	10.5609	6.56797e-23	3.38458e-21	41.2425
MAST2	-0.93574	8.87579	-10.5484	7.2718e-23	3.73605e-21	41.142
CARD6	1.30911	7.13029	10.5446	7.49732e-23	3.84042e-21	41.1119
PCK2	-0.826968	9.37678	-10.5329	8.2513e-23	4.21406e-21	41.0173
IQCN	-0.547553	6.42484	-10.5321	8.30454e-23	4.22866e-21	41.0109
PFKFB3	1.38254	10.1099	10.5308	8.39396e-23	4.26155e-21	41.0004
MYOF	0.667402	10.049	10.5297	8.46761e-23	4.28626e-21	40.9918
SLC3A1	-1.83551	7.05792	-10.522	9.01357e-23	4.5492e-21	40.9301
GJA1	1.43149	8.92882	10.5196	9.19023e-23	4.62476e-21	40.9109
CHI3L1	3.95379	9.1471	10.518	9.31056e-23	4.67161e-21	40.8981
BIRC3	1.34947	9.45646	10.5091	1.00121e-22	5.00895e-21	40.8264
TSPAN18	1.0012	7.03547	10.5046	1.03802e-22	5.17804e-21	40.7907
GRAMD2B	-0.978763	8.93077	-10.4942	1.13014e-22	5.62124e-21	40.7068
EEF2K	-0.604384	8.16857	-10.4898	1.17088e-22	5.80704e-21	40.6718
RGCC	1.27812	7.9608	10.4879	1.18916e-22	5.8807e-21	40.6566
NFKBIZ	1.21576	8.77775	10.4836	1.23102e-22	6.07019e-21	40.6224
PEX26	-0.818723	9.42768	-10.4802	1.26626e-22	6.22607e-21	40.5946
MT1H	-1.40212	9.61857	-10.4797	1.27045e-22	6.22882e-21	40.5913
HYI	-0.51611	8.67575	-10.4737	1.33428e-22	6.52096e-21	40.5429
CDC25B	1.00792	8.73145	10.4734	1.33763e-22	6.52096e-21	40.5404
DUSP21	-0.499011	4.69562	-10.473	1.34192e-22	6.52332e-21	40.5373
DUSP4	1.32937	7.25158	10.4666	1.41381e-22	6.84964e-21	40.4858
SLC41A1	0.969927	7.58478	10.4663	1.41703e-22	6.84964e-21	40.4835
FOXJ3	-0.357573	9.08843	-10.4639	1.44513e-22	6.96506e-21	40.4641
KYNU	2.41265	6.91229	10.4635	1.44902e-22	6.96506e-21	40.4615
DAO	-0.91491	4.99436	-10.4554	1.54756e-22	7.4179e-21	40.3965
CD40	1.17253	7.08978	10.4539	1.56647e-22	7.48763e-21	40.3846
SLCO4A1	1.0528	7.4474	10.4515	1.59738e-22	7.61417e-21	40.3653
FCGRT	-0.712724	9.735	-10.4503	1.61367e-22	7.67051e-21	40.3553
PRDX4	0.781092	9.00081	10.4493	1.62634e-22	7.70939e-21	40.3475
KIFAP3	-0.593156	8.31914	-10.4467	1.66138e-22	7.85377e-21	40.3265
TDP2	-0.999307	10.2825	-10.4443	1.69396e-22	7.98583e-21	40.3073
ZNF124	-0.835682	6.62479	-10.4397	1.75723e-22	8.26138e-21	40.2711
CASP4	0.982662	9.09127	10.4325	1.86388e-22	8.73886e-21	40.213
TMEM171	-1.26153	8.16512	-10.4304	1.89551e-22	8.86295e-21	40.1964
CDKN2AIPNL	-0.598515	5.67416	-10.4297	1.90628e-22	8.88907e-21	40.1908
HOXA5	-1.17009	6.80032	-10.4191	2.07711e-22	9.65939e-21	40.1061
KRT12	-1.27235	5.87721	-10.4121	2.19833e-22	1.01955e-20	40.0501
BDH2	-0.627171	7.72762	-10.4102	2.23235e-22	1.03254e-20	40.0349
STRADB	-0.934267	9.31578	-10.4042	2.34258e-22	1.08061e-20	39.9874
PDE4B	1.73237	7.57409	10.3995	2.43278e-22	1.11921e-20	39.9501
UBE2A	-0.634007	8.91321	-10.399	2.44371e-22	1.12123e-20	39.9457
ISG20	0.867783	9.42044	10.3985	2.45374e-22	1.12283e-20	39.9416
MTARC2	-0.65608	7.34291	-10.3905	2.61642e-22	1.19409e-20	39.8783
MAGED2	0.549492	8.38134	10.3893	2.64178e-22	1.19983e-20	39.8687
ARF3	-0.458196	10.3048	-10.3893	2.64299e-22	1.19983e-20	39.8683
MAML2	-0.445775	7.003	-10.3851	2.73253e-22	1.23721e-20	39.8354
IL33	1.69996	6.29136	10.3729	3.01672e-22	1.36229e-20	39.7378
PGM1	-0.676453	9.50898	-10.3716	3.04788e-22	1.37275e-20	39.7276
RMND5A	-0.79141	7.63653	-10.3624	3.28381e-22	1.47513e-20	39.654
PDIA6	0.446417	11.1124	10.3578	3.40672e-22	1.52635e-20	39.6178
DCPS	0.700507	7.84174	10.357	3.42956e-22	1.53258e-20	39.6112
SCTR	-0.796955	5.30189	-10.3545	3.49864e-22	1.55939e-20	39.5915
HOXA6	-0.963628	6.84771	-10.3511	3.59513e-22	1.59825e-20	39.5647
RPL10L	-0.639556	6.76637	-10.3356	4.07317e-22	1.80609e-20	39.4414
TAT	-0.408325	4.18472	-10.3332	4.15282e-22	1.83666e-20	39.4223
SLC27A4	-0.676312	7.85857	-10.3236	4.48801e-22	1.9798e-20	39.3457
CCL20	1.9241	9.05392	10.3231	4.50574e-22	1.98253e-20	39.3418
TMCC3	-1.03955	8.73822	-10.3191	4.65477e-22	2.04286e-20	39.3097
PSME2	0.56819	10.7973	10.3035	5.27714e-22	2.31009e-20	39.1859
FYN	1.19133	8.46138	10.2995	5.44956e-22	2.3795e-20	39.1542
ANO6	1.01545	8.07378	10.2915	5.80999e-22	2.53044e-20	39.091
SAMD9L	1.25214	9.32163	10.287	6.02325e-22	2.61668e-20	39.0554
NUCB2	0.803223	10.0316	10.2768	6.53714e-22	2.83276e-20	38.9746
DAPP1	0.885499	7.63004	10.2679	7.02376e-22	3.03596e-20	38.9038
ESRRA	-0.520554	8.54927	-10.2611	7.41691e-22	3.19784e-20	38.85
DIP2C-AS1	-1.0629	6.58787	-10.2463	8.35322e-22	3.59251e-20	38.7327
MSN	1.21335	9.62796	10.2326	9.31957e-22	3.99809e-20	38.6247
JUNB	0.80917	9.93472	10.2282	9.65295e-22	4.13079e-20	38.59
NR6A1	-0.507401	5.49485	-10.2278	9.68522e-22	4.13429e-20	38.5867
ZNF564	-0.581563	7.88623	-10.2202	1.0296e-21	4.3841e-20	38.5264
TRPM6	-2.1425	6.31049	-10.2186	1.04308e-21	4.43051e-20	38.5136
CD74	1.10446	10.9321	10.1987	1.22299e-21	5.18184e-20	38.3566
IMPA2	-0.928997	8.15598	-10.1837	1.37853e-21	5.82648e-20	38.2384
SESTD1	0.742827	7.4939	10.1826	1.39035e-21	5.86201e-20	38.23
DEPDC7	-0.981287	5.79445	-10.1816	1.40248e-21	5.89866e-20	38.2214
SULT1A2	-1.28285	9.06627	-10.1786	1.43597e-21	6.02477e-20	38.1982
IRF9	0.580879	8.77508	10.1767	1.45838e-21	6.10385e-20	38.1829
PXMP2	-1.24888	8.95107	-10.1737	1.4929e-21	6.23311e-20	38.1598
FAM3C	0.607219	8.96179	10.1649	1.60229e-21	6.67362e-20	38.09
DNAJB11	0.606992	9.5673	10.1623	1.63517e-21	6.79408e-20	38.07
SLC20A1	-0.790338	9.80631	-10.1573	1.70209e-21	7.05504e-20	38.0304
TMEM72	-1.15749	7.24685	-10.1535	1.75428e-21	7.25383e-20	38.0006
CASP1	1.06833	8.96114	10.1508	1.79232e-21	7.39332e-20	37.9795
SELENBP1	-1.52459	11.0592	-10.1505	1.79781e-21	7.39819e-20	37.9764
ACAA1	-0.579041	8.90905	-10.126	2.18518e-21	8.97073e-20	37.7839
AFG3L2	-0.671277	9.40623	-10.1246	2.20871e-21	9.04568e-20	37.7734
S100A8	3.56499	8.85282	10.1091	2.49921e-21	1.0211e-19	37.6515
EDEM1	0.6781	9.11276	10.1063	2.55659e-21	1.04207e-19	37.6291
SSR4	0.48104	10.5469	10.1035	2.61255e-21	1.06235e-19	37.6077
TMEM120A	-0.698508	8.74271	-10.0961	2.77278e-21	1.12484e-19	37.549
CKMT2	-0.48502	4.93247	-10.0896	2.91859e-21	1.1812e-19	37.4984
ROGDI	-0.650505	7.61617	-10.0808	3.13081e-21	1.26305e-19	37.4292
COL1A2	1.43561	10.3756	10.0806	3.13555e-21	1.26305e-19	37.4277
C4BPB	1.87933	8.43656	10.0787	3.18301e-21	1.27917e-19	37.4129
CPT2	-0.926846	7.87084	-10.0772	3.22274e-21	1.29211e-19	37.4007
ADH6	-1.33222	6.16073	-10.0762	3.24641e-21	1.29856e-19	37.3934
KCNE2	-0.628715	4.9822	-10.0702	3.40521e-21	1.35891e-19	37.3463
DUSP6	0.624519	9.5771	10.0684	3.45458e-21	1.37542e-19	37.3321
MMP12	2.32765	9.76085	10.0679	3.46832e-21	1.3777e-19	37.3282
TMEM184B	0.520575	8.39366	10.0644	3.56534e-21	1.41296e-19	37.301
HOXA7	-0.823231	6.98621	-10.0482	4.05706e-21	1.60413e-19	37.1735
PPA1	0.478629	10.8717	10.0476	4.0756e-21	1.60775e-19	37.1691
CH25H	1.10867	7.32941	10.0355	4.48744e-21	1.76616e-19	37.0741
MTMR11	-1.02944	9.42371	-10.0343	4.52911e-21	1.77848e-19	37.065
PARP9	0.98605	9.06724	10.0311	4.64316e-21	1.8191e-19	37.0404
NHEJ1	-1.00763	7.61041	-10.0214	5.01436e-21	1.96006e-19	36.9646
ABHD5	-0.642267	7.53714	-10.016	5.23489e-21	2.04161e-19	36.9221
PRDX6	-0.770568	10.7134	-10.0118	5.41046e-21	2.1053e-19	36.8896
CHCHD10	-0.632206	9.79579	-10.0085	5.55517e-21	2.15671e-19	36.8636
GPCPD1	0.624062	8.31596	10.0018	5.85998e-21	2.26992e-19	36.8109
RNF213	0.970136	9.98917	10.0013	5.88384e-21	2.27402e-19	36.8069
CHP2	-2.28486	8.80585	-10.0009	5.90149e-21	2.27572e-19	36.8039
PPARG	-1.38275	8.7163	-9.99707	6.08204e-21	2.34008e-19	36.7742
NNMT	1.50938	9.35173	9.99277	6.29246e-21	2.41563e-19	36.7406
MAP3K5	0.777191	7.72502	9.97804	7.06951e-21	2.70787e-19	36.6258
GUCA2B	-2.44939	8.64844	-9.97634	7.16526e-21	2.73844e-19	36.6125
ACVR1C	-1.40052	6.77791	-9.97555	7.21039e-21	2.74956e-19	36.6063
TMT1A	-0.751057	9.57469	-9.97205	7.4124e-21	2.82033e-19	36.5791
APOH	-0.716988	4.76849	-9.97054	7.50136e-21	2.84786e-19	36.5673
UGDH	-0.80969	10.1953	-9.95782	8.29429e-21	3.14194e-19	36.4682
PGM3	0.733145	8.33404	9.95475	8.49763e-21	3.21188e-19	36.4443
MLYCD	-0.521588	7.23211	-9.94844	8.93142e-21	3.36842e-19	36.3952
APOM	-0.552523	6.20283	-9.94689	9.04116e-21	3.40233e-19	36.3832
SLC36A1	-0.690017	6.25615	-9.93918	9.60811e-21	3.60777e-19	36.3232
FGFR3	-1.2002	8.68514	-9.92964	1.0359e-20	3.88124e-19	36.249
TOMM40L	-0.517589	8.01802	-9.92535	1.07153e-20	4.00598e-19	36.2156
SLFN5	1.11244	7.01278	9.92329	1.08905e-20	4.06265e-19	36.1996
CHKA	-0.763662	7.60402	-9.92091	1.1097e-20	4.12802e-19	36.1811
PANK3	-0.818833	8.25215	-9.92072	1.11139e-20	4.12802e-19	36.1796
XPNPEP2	-1.20226	6.53965	-9.91847	1.13123e-20	4.19059e-19	36.1621
NGEF	-0.814925	7.24406	-9.91826	1.13312e-20	4.19059e-19	36.1605
SPNS2	1.01311	8.0994	9.91284	1.18252e-20	4.3639e-19	36.1184
BPHL	-0.673548	6.8732	-9.90661	1.24198e-20	4.57348e-19	36.07
ZNF688	-0.522258	7.00308	-9.9055	1.25288e-20	4.60373e-19	36.0614
PITPNB	0.445536	9.4634	9.89697	1.33993e-20	4.91309e-19	35.9952
ALAD	-0.574974	7.84057	-9.8911	1.40324e-20	5.13424e-19	35.9496
COPB2	0.380355	10.2376	9.88609	1.45965e-20	5.32928e-19	35.9108
IKBIP	1.11453	6.76913	9.88294	1.49622e-20	5.45121e-19	35.8864
P2RY1	-1.13162	6.19431	-9.87266	1.62213e-20	5.89742e-19	35.8067
PALS1	-0.730709	7.53777	-9.87013	1.65475e-20	5.99575e-19	35.7871
ALPI	-0.830472	6.8334	-9.87002	1.65617e-20	5.99575e-19	35.7862
PLIN1	-0.491563	5.73908	-9.86957	1.66195e-20	6.00402e-19	35.7828
PGAP3	-0.850456	7.9254	-9.86413	1.73462e-20	6.25338e-19	35.7406
C5orf63	-0.842084	7.25967	-9.86376	1.73961e-20	6.25822e-19	35.7377
SFT2D3	-0.434399	7.69658	-9.86312	1.74835e-20	6.27652e-19	35.7328
TNIP3	3.26785	7.44973	9.85911	1.80425e-20	6.46366e-19	35.7018
TMEM94	-0.622926	7.61084	-9.85409	1.8769e-20	6.70992e-19	35.6628
GUCY1B1	1.46743	6.49695	9.85048	1.93072e-20	6.88796e-19	35.635
HAPLN3	1.36756	7.6187	9.8483	1.96403e-20	6.99228e-19	35.6181
LIPG	1.10751	7.85823	9.84729	1.97973e-20	7.03358e-19	35.6102
DUSP7	0.676537	8.89262	9.84666	1.98951e-20	7.05372e-19	35.6054
STAT1	0.901367	10.3365	9.84444	2.02456e-20	7.16317e-19	35.5882
HSD3B1	-0.499348	4.7041	-9.84231	2.05863e-20	7.26873e-19	35.5717
SYNGR2	0.402167	10.1991	9.83336	2.20822e-20	7.78091e-19	35.5025
TFF1	1.51846	11.0008	9.83113	2.24717e-20	7.90194e-19	35.4853
MSI2	0.682253	7.11213	9.83	2.26726e-20	7.95628e-19	35.4765
CCDC112	-0.650203	5.67476	-9.82087	2.43544e-20	8.529e-19	35.406
MT1G	-1.36618	11.2492	-9.81628	2.52457e-20	8.82314e-19	35.3705
MLKL	0.896228	8.87196	9.81133	2.62428e-20	9.15298e-19	35.3323
DRAM1	1.26529	8.32765	9.81096	2.632e-20	9.1613e-19	35.3294
PRAG1	-0.713249	7.9326	-9.79864	2.89845e-20	1.00683e-18	35.2343
ACTN1	0.585501	10.3241	9.79805	2.91197e-20	1.00948e-18	35.2298
ZNF606	-0.493782	6.24968	-9.7952	2.97752e-20	1.03013e-18	35.2078
PECAM1	1.61189	8.58657	9.79407	3.00394e-20	1.03718e-18	35.1991
CLDN2	1.48117	6.77561	9.78747	3.16316e-20	1.08996e-18	35.1482
TRIB1	0.634509	10.002	9.7671	3.70904e-20	1.27549e-18	34.9912
FBXO6	0.875554	7.40181	9.76547	3.75663e-20	1.28761e-18	34.9786
CCN1	1.95361	7.36657	9.76538	3.75927e-20	1.28761e-18	34.9779
CD82	0.818409	8.21921	9.75907	3.94911e-20	1.34993e-18	34.9294
PDK3	-0.557669	6.72953	-9.75821	3.97561e-20	1.35629e-18	34.9228
THBD	1.23004	7.90583	9.74962	4.25139e-20	1.4475e-18	34.8566
TUBB6	0.845412	8.942	9.74505	4.40571e-20	1.49707e-18	34.8215
HAVCR1	-1.13623	4.9147	-9.74336	4.46405e-20	1.5139e-18	34.8085
SNX32	-0.471697	5.28449	-9.7313	4.90406e-20	1.65658e-18	34.7158
SLC16A14	1.12112	7.59132	9.7313	4.9041e-20	1.65658e-18	34.7158
KIAA1958	-0.575127	6.03313	-9.72666	5.08484e-20	1.71426e-18	34.6802
UNC5B	-0.597867	7.54487	-9.72366	5.20516e-20	1.7504e-18	34.6571
DMAC2L	-0.500267	6.96226	-9.72348	5.21245e-20	1.7504e-18	34.6557
NCDN	0.554252	7.16186	9.72056	5.33243e-20	1.7872e-18	34.6333
TSHZ1	-0.611969	7.69637	-9.71764	5.4551e-20	1.82475e-18	34.6109
STEEP1	-0.437518	6.01349	-9.71401	5.61132e-20	1.87335e-18	34.583
ISCA1	-0.71011	8.24198	-9.70695	5.9284e-20	1.97537e-18	34.5288
GEM	1.51832	7.77499	9.69692	6.40951e-20	2.13153e-18	34.4519
NDUFA6	-0.601296	9.41158	-9.69005	6.76158e-20	2.24427e-18	34.3992
MMP1	2.90276	9.91171	9.68444	7.0629e-20	2.33976e-18	34.3562
KIF1B	-0.44251	8.669	-9.68304	7.14025e-20	2.36082e-18	34.3455
SULT1A1	-0.829167	8.78167	-9.6806	7.27669e-20	2.40131e-18	34.3268
SLC6A19	-1.11116	6.20387	-9.67657	7.50854e-20	2.47306e-18	34.2959
SLC16A5	-0.643327	7.67486	-9.66965	7.9228e-20	2.60451e-18	34.243
ASTE1	-0.623607	6.8213	-9.66646	8.12193e-20	2.66486e-18	34.2185
SLCO4C1	-0.864572	4.90704	-9.66605	8.14741e-20	2.66812e-18	34.2154
CRYL1	-0.845738	9.02354	-9.66383	8.28903e-20	2.70933e-18	34.1984
GPR183	1.44226	7.66345	9.65775	8.68978e-20	2.83492e-18	34.1519
IL15RA	0.723228	8.11424	9.6533	8.99529e-20	2.92902e-18	34.1178
MRPL34	-0.676529	7.81311	-9.6518	9.10067e-20	2.95772e-18	34.1063
TMEM177	-0.72474	7.35352	-9.64585	9.53016e-20	3.09145e-18	34.0609
ROBO1	1.36781	8.51718	9.64276	9.76166e-20	3.16057e-18	34.0372
SLC39A5	-1.45797	8.38245	-9.64172	9.84069e-20	3.18016e-18	34.0293
SLC37A2	-1.16518	6.21846	-9.63565	1.0315e-19	3.32716e-18	33.9829
CCDC17	-0.667888	6.3512	-9.63044	1.07399e-19	3.45774e-18	33.9431
IGDCC4	1.03505	7.42057	9.62856	1.08977e-19	3.50195e-18	33.9287
EMB	1.06742	8.22702	9.62695	1.10342e-19	3.53919e-18	33.9164
CTSK	1.54914	9.09253	9.6243	1.12628e-19	3.60577e-18	33.8962
CPEB3	-0.653188	6.58876	-9.61728	1.18925e-19	3.80027e-18	33.8426
CCL2	1.85831	9.12901	9.6157	1.20388e-19	3.83987e-18	33.8305
C3	2.04442	10.29	9.60484	1.30943e-19	4.16878e-18	33.7477
TSPAN7	-1.23794	8.85184	-9.59461	1.41719e-19	4.5035e-18	33.6697
GLUL	0.839865	9.37454	9.59214	1.44459e-19	4.5821e-18	33.6509
HYOU1	0.681152	9.4295	9.58484	1.52843e-19	4.8391e-18	33.5953
GALNT2	0.811511	8.10274	9.57835	1.60704e-19	5.07861e-18	33.5458
NVL	-0.624134	7.65482	-9.57692	1.62484e-19	5.12527e-18	33.535
SLC17A8	-0.443924	4.03917	-9.57669	1.62778e-19	5.12527e-18	33.5332
KLF2	0.767743	8.31268	9.57488	1.65065e-19	5.18775e-18	33.5194
LTK	-0.65407	5.94504	-9.57201	1.68767e-19	5.2944e-18	33.4976
ODC1	0.84672	10.1908	9.57073	1.70438e-19	5.33707e-18	33.4879
SEPTIN12	-0.342123	5.36909	-9.56702	1.7539e-19	5.48213e-18	33.4596
TMEM129	-0.411394	7.82203	-9.56534	1.7768e-19	5.5436e-18	33.4469
SLC7A5	1.41302	8.14586	9.56326	1.80555e-19	5.62309e-18	33.431
ARMCX2	0.636732	6.31886	9.56191	1.82448e-19	5.67174e-18	33.4208
RAMP2	0.949206	7.01411	9.5526	1.96037e-19	6.08318e-18	33.3499
TRERF1	0.63706	6.08309	9.54714	2.04467e-19	6.32768e-18	33.3085
ANKRD9	-1.09788	7.64209	-9.54702	2.04654e-19	6.32768e-18	33.3076
MXRA5	1.40083	9.71236	9.54317	2.10819e-19	6.50657e-18	33.2783
KRTAP4-1	-0.423243	4.72438	-9.54019	2.15725e-19	6.64602e-18	33.2556
QSOX1	0.748141	10.624	9.53981	2.16351e-19	6.65337e-18	33.2528
PEA15	0.795599	9.02284	9.53784	2.19658e-19	6.74298e-18	33.2378
GARS1	0.524425	10.366	9.52846	2.36113e-19	7.23516e-18	33.1666
ERLEC1	0.509878	10.0132	9.52781	2.37308e-19	7.25884e-18	33.1617
PPFIA3	-0.468317	6.13361	-9.52492	2.42642e-19	7.40879e-18	33.1397
SPINK2	-0.819042	5.17036	-9.52417	2.4405e-19	7.43854e-18	33.134
METTL25B	-0.408591	7.47916	-9.52145	2.49207e-19	7.58225e-18	33.1134
SCYL3	-0.383562	7.76564	-9.51353	2.64882e-19	8.04492e-18	33.0533
HMGCL	-0.727926	8.33359	-9.51275	2.66468e-19	8.0788e-18	33.0474
SLFN11	1.37203	8.15928	9.50851	2.7531e-19	8.33215e-18	33.0153
DHDH	-0.430916	5.9178	-9.5014	2.90773e-19	8.78462e-18	32.9614
ZNF350	-0.645231	6.79586	-9.49529	3.04766e-19	9.19119e-18	32.9151
KCNK10	-0.507908	4.7484	-9.48547	3.28637e-19	9.89371e-18	32.8408
MYO9A	-0.413002	7.15515	-9.47464	3.57145e-19	1.07331e-17	32.7588
TGFBI	1.14227	10.513	9.47414	3.58508e-19	1.07552e-17	32.7551
HR	-0.769023	7.13393	-9.47165	3.65436e-19	1.0944e-17	32.7362
OCRL	-0.667738	7.56981	-9.46994	3.70253e-19	1.10689e-17	32.7233
RILPL2	0.842557	7.56566	9.46089	3.96893e-19	1.18447e-17	32.6548
RAVER2	-0.689886	6.07953	-9.45152	4.26454e-19	1.27048e-17	32.584
CYP27A1	-0.870499	7.86146	-9.44859	4.3614e-19	1.29708e-17	32.5619
COL1A1	1.23432	10.9868	9.44319	4.54541e-19	1.34947e-17	32.5212
ALDH5A1	-0.773785	6.95334	-9.43885	4.69925e-19	1.39273e-17	32.4884
CREB3L3	-0.686363	5.87228	-9.43574	4.81249e-19	1.42383e-17	32.4649
ZG16B	1.14573	10.1388	9.43546	4.82269e-19	1.42439e-17	32.4628
MFSD9	-0.611854	7.31537	-9.43372	4.88742e-19	1.44103e-17	32.4497
PLEKHG6	-1.24823	7.85777	-9.42756	5.12364e-19	1.50809e-17	32.4032
AIFM3	-1.23036	7.46556	-9.42733	5.13257e-19	1.50813e-17	32.4015
C6orf136	-0.8189	7.7601	-9.42136	5.37237e-19	1.57589e-17	32.3565
CD81	0.575925	10.6137	9.42107	5.38432e-19	1.57671e-17	32.3543
SELP	2.04625	7.44029	9.42005	5.42645e-19	1.58633e-17	32.3466
VOPP1	0.406066	10.5797	9.41715	5.54834e-19	1.61921e-17	32.3247
PALMD	1.16451	6.10059	9.4167	5.56726e-19	1.62197e-17	32.3214
TMEM65	-0.495658	6.01808	-9.41601	5.59667e-19	1.62695e-17	32.3162
CDC42BPA	-0.609911	8.12701	-9.41586	5.6033e-19	1.62695e-17	32.315
IGSF9	-1.21935	7.09557	-9.4133	5.7141e-19	1.65632e-17	32.2957
DCST2	-0.471074	5.40871	-9.41248	5.75002e-19	1.66392e-17	32.2895
SND1	0.402641	9.08811	9.40883	5.91276e-19	1.70813e-17	32.262
SLC23A3	-0.609481	5.51984	-9.40492	6.09213e-19	1.75699e-17	32.2326
FDX1	-0.668561	8.36547	-9.40208	6.22587e-19	1.79255e-17	32.2112
NHERF4	-1.01173	6.79237	-9.3968	6.482e-19	1.86317e-17	32.1715
CTSA	-0.584985	10.8854	-9.39532	6.55601e-19	1.88129e-17	32.1603
POLR2H	-0.471357	10.2038	-9.39499	6.57244e-19	1.88286e-17	32.1578
EGLN1	-0.504372	8.21598	-9.39301	6.67271e-19	1.90839e-17	32.1429
IFITM1	0.879665	10.7663	9.38509	7.08816e-19	2.02384e-17	32.0834
ADGRF5	1.50154	7.03602	9.3821	7.25184e-19	2.06714e-17	32.0609
CYYR1	1.28042	7.34185	9.37236	7.81148e-19	2.22102e-17	31.9877
LDHB	0.557943	10.5332	9.37226	7.81758e-19	2.22102e-17	31.9869
GLOD5	-0.929478	6.15414	-9.37178	7.846e-19	2.22541e-17	31.9833
PTGDR	-1.34286	6.78927	-9.36819	8.06405e-19	2.28348e-17	31.9563
HEBP1	-0.657518	8.39249	-9.36016	8.5733e-19	2.42369e-17	31.896
TPRG1L	-0.587615	9.43749	-9.35787	8.7242e-19	2.46229e-17	31.8788
THY1	1.4766	7.71678	9.35441	8.95691e-19	2.52382e-17	31.8529
C2CD4B	0.961361	7.32249	9.35073	9.21138e-19	2.59127e-17	31.8253
SLC47A2	-0.338729	5.00735	-9.34514	9.61197e-19	2.69953e-17	31.7833
ZFPM2	0.882242	6.46646	9.34435	9.67032e-19	2.71148e-17	31.7774
VWA1	0.665302	8.11235	9.34344	9.73727e-19	2.72323e-17	31.7706
CTSH	1.03483	9.75695	9.34335	9.74395e-19	2.72323e-17	31.7699
CD160	-0.777607	5.33358	-9.34202	9.84363e-19	2.74661e-17	31.7599
PLAU	1.63945	8.32917	9.34103	9.91754e-19	2.76274e-17	31.7525
MT1E	-0.923408	10.5578	-9.33899	1.00732e-18	2.80155e-17	31.7372
CRTC3	0.44718	8.55151	9.32578	1.11381e-18	3.09272e-17	31.6381
IDO1	2.83501	7.75611	9.32477	1.12239e-18	3.1115e-17	31.6306
IQGAP2	-0.82768	9.06827	-9.32284	1.13896e-18	3.15235e-17	31.6161
HYKK	-0.660814	6.20158	-9.31937	1.16946e-18	3.23155e-17	31.5901
TTYH3	0.672434	8.0736	9.31426	1.21576e-18	3.35409e-17	31.5519
MYL5	-0.67292	7.08858	-9.31131	1.24333e-18	3.42466e-17	31.5298
ADAM19	1.23024	9.0245	9.30735	1.28123e-18	3.52339e-17	31.5002
PADI2	-1.85237	6.88295	-9.29819	1.37363e-18	3.77144e-17	31.4316
CXCL8	3.07908	8.43995	9.29634	1.39301e-18	3.81854e-17	31.4178
COL15A1	1.37085	8.61993	9.29534	1.40363e-18	3.84152e-17	31.4103
HEG1	1.18884	7.938	9.28985	1.46333e-18	3.99853e-17	31.3693
TMEM39A	0.518577	8.51029	9.28902	1.47255e-18	4.01731e-17	31.3631
HNF1A	-0.519847	7.11547	-9.28715	1.49366e-18	4.06843e-17	31.3491
CXCL11	2.35716	6.55252	9.27607	1.62458e-18	4.41804e-17	31.2663
PANK1	-1.01173	8.30372	-9.27462	1.64248e-18	4.45964e-17	31.2555
TUBB2A	0.727781	9.06743	9.27422	1.6475e-18	4.46622e-17	31.2525
PDHA1	-0.608033	9.95306	-9.26946	1.70798e-18	4.62286e-17	31.217
ICAM1	1.54572	8.36816	9.26647	1.74713e-18	4.72138e-17	31.1947
CD34	1.1485	7.69092	9.26544	1.76079e-18	4.75081e-17	31.187
NETO2	-1.22232	6.87175	-9.26083	1.82346e-18	4.91218e-17	31.1526
GABRP	1.25362	6.66952	9.25879	1.85183e-18	4.98079e-17	31.1373
APOL3	0.9048	7.37581	9.25616	1.88909e-18	5.07304e-17	31.1177
ADGRL4	1.62843	7.85597	9.24764	2.01491e-18	5.40249e-17	31.0542
C2CD4A	1.36902	7.36402	9.24448	2.06363e-18	5.52448e-17	31.0307
TESK2	-0.675931	6.71493	-9.24075	2.12274e-18	5.67387e-17	31.0029
SLC41A2	-0.632583	8.15545	-9.23114	2.28278e-18	6.09213e-17	30.9313
SLC17A4	-1.21065	5.29554	-9.23009	2.30083e-18	6.13079e-17	30.9235
SLC5A12	-0.352857	4.71156	-9.22803	2.33697e-18	6.21741e-17	30.9082
MARVELD3	-0.953214	6.96947	-9.22308	2.42603e-18	6.44437e-17	30.8713
CLDN8	-3.42678	6.01376	-9.22048	2.47416e-18	6.56207e-17	30.852
SEC61A1	0.552586	10.3663	9.21908	2.50053e-18	6.62177e-17	30.8415
A1CF	-1.38419	8.06704	-9.21541	2.57079e-18	6.79734e-17	30.8142
ME2	-0.579709	9.40038	-9.21462	2.58619e-18	6.82755e-17	30.8084
MPST	-0.742212	8.59576	-9.20927	2.69263e-18	7.09762e-17	30.7686
MMP10	2.3897	6.81002	9.20558	2.76873e-18	7.28701e-17	30.7412
GDPD2	-1.23005	6.67116	-9.19718	2.95e-18	7.75222e-17	30.6787
PLCD3	-0.865501	7.03014	-9.19457	3.00855e-18	7.89399e-17	30.6594
DNAH3	-0.576935	5.6047	-9.18946	3.12665e-18	8.19134e-17	30.6215
PECR	-0.710881	6.09249	-9.17591	3.46278e-18	9.05813e-17	30.5209
DDX5	0.417725	11.2422	9.17024	3.61383e-18	9.43885e-17	30.4788
SH3BP5	0.933799	7.30802	9.1699	3.62331e-18	9.44925e-17	30.4763
PPP1R36	-0.995227	7.08896	-9.16145	3.86116e-18	1.00542e-16	30.4137
TMED9	0.525907	9.14036	9.15887	3.93683e-18	1.02358e-16	30.3945
ARHGAP35	-0.456463	7.84754	-9.15859	3.94523e-18	1.02421e-16	30.3924
RETSAT	-1.17831	8.88923	-9.1577	3.97165e-18	1.02951e-16	30.3859
RPP25	-0.592697	7.12269	-9.15241	4.13295e-18	1.0697e-16	30.3467
IER2	0.574455	9.98823	9.15078	4.18378e-18	1.08123e-16	30.3346
OGDHL	-0.486478	6.2106	-9.14888	4.24408e-18	1.09516e-16	30.3205
TACO1	-0.480384	8.34415	-9.14698	4.30507e-18	1.10924e-16	30.3065
TWSG1	0.744464	7.41912	9.14672	4.31346e-18	1.10973e-16	30.3046
STX3	-0.656389	9.25039	-9.14597	4.33799e-18	1.11437e-16	30.299
ZYX	0.695636	8.75716	9.14403	4.40174e-18	1.12906e-16	30.2846
SCAP	-0.513073	8.64527	-9.14312	4.43169e-18	1.13504e-16	30.2779
DENND5A	1.06579	8.52804	9.13844	4.59059e-18	1.17399e-16	30.2432
ICAM2	1.01144	8.6013	9.13451	4.72781e-18	1.20593e-16	30.2142
APPL2	-1.02535	8.72252	-9.13447	4.72954e-18	1.20593e-16	30.2139
VEGFC	0.792094	7.09617	9.13253	4.79873e-18	1.22175e-16	30.1996
BHLHE40	0.712632	7.41998	9.13123	4.84591e-18	1.23194e-16	30.1899
BTBD2	-0.509489	7.85636	-9.12674	5.01213e-18	1.27231e-16	30.1567
SNX10	1.33252	7.429	9.12291	5.1581e-18	1.30697e-16	30.1285
PLPP5	0.604775	9.24986	9.12276	5.16392e-18	1.30697e-16	30.1274
SLC30A7	0.427459	10.2038	9.1223	5.18206e-18	1.30963e-16	30.1239
TUBA1A	0.755553	9.53474	9.11616	5.42623e-18	1.36932e-16	30.0786
SELENON	0.51189	9.26085	9.11378	5.52416e-18	1.39199e-16	30.061
NEURL3	-0.701543	6.03612	-9.11069	5.65371e-18	1.42255e-16	30.0381
COL3A1	1.21212	10.5054	9.1012	6.0703e-18	1.52513e-16	29.9681
MMUT	-0.726162	8.56421	-9.10096	6.08123e-18	1.52564e-16	29.9664
HSD17B11	-0.749662	10.655	-9.1	6.12518e-18	1.53442e-16	29.9593
CDH5	1.19965	7.5708	9.095	6.35919e-18	1.59072e-16	29.9223
GRB10	0.698219	8.16309	9.09454	6.3813e-18	1.59393e-16	29.9189
RBPMS	0.753115	6.09815	9.09408	6.40302e-18	1.59703e-16	29.9156
TRUB2	-0.437365	7.88674	-9.08952	6.62564e-18	1.65016e-16	29.8819
SERPING1	1.31895	9.22366	9.08899	6.65211e-18	1.65435e-16	29.878
SPARCL1	1.3411	9.73462	9.08839	6.68209e-18	1.6594e-16	29.8736
C2orf88	-1.21393	8.24059	-9.08684	6.75984e-18	1.67544e-16	29.8622
USP2	-0.962333	5.7579	-9.08672	6.76621e-18	1.67544e-16	29.8613
STRBP	-0.596967	8.48739	-9.08237	6.98986e-18	1.72833e-16	29.8292
TEX11	-1.09009	5.5086	-9.08027	7.10072e-18	1.75321e-16	29.8137
SP110	0.858615	8.6616	9.07426	7.42708e-18	1.83116e-16	29.7695
ZNF608	-0.678822	6.37562	-9.06136	8.17968e-18	2.01382e-16	29.6745
NEURL2	-0.459189	6.46528	-9.05878	8.33889e-18	2.05008e-16	29.6555
NEBL	0.756905	8.40083	9.05565	8.53589e-18	2.09551e-16	29.6325
TINAG	-1.44678	6.39102	-9.05275	8.72287e-18	2.13835e-16	29.6112
POU2F3	-0.821045	5.40369	-9.04764	9.06239e-18	2.21841e-16	29.5736
TRIM8	0.47458	10.0757	9.0379	9.74572e-18	2.38229e-16	29.502
SLC20A2	-0.883935	8.33548	-9.03553	9.91983e-18	2.4214e-16	29.4846
PLEKHJ1	-0.545263	9.55838	-9.03417	1.00212e-17	2.44268e-16	29.4746
GZMK	1.61644	7.26416	9.03076	1.02794e-17	2.50205e-16	29.4495
LHFPL6	1.19545	8.87546	9.02634	1.06235e-17	2.58213e-16	29.4171
CELP	-0.525818	6.38287	-9.02535	1.07027e-17	2.59771e-16	29.4098
PLPP1	-0.684411	9.45734	-9.02237	1.09429e-17	2.65227e-16	29.3879
PACRG	-0.42329	4.70248	-9.01984	1.11512e-17	2.69889e-16	29.3694
HIGD1A	-0.661142	10.5658	-9.01966	1.11667e-17	2.69889e-16	29.368
ATG4D	-0.556046	8.81518	-9.01761	1.13379e-17	2.73641e-16	29.353
FAM151A	-0.500434	5.82007	-9.01711	1.13804e-17	2.74281e-16	29.3493
BEST2	-2.00898	6.34884	-9.01401	1.16467e-17	2.80073e-16	29.3266
APCDD1	0.853086	8.28953	9.01393	1.16534e-17	2.80073e-16	29.326
COL5A2	1.13768	8.34593	9.01243	1.17848e-17	2.82835e-16	29.315
GTF2E2	0.41455	8.6559	9.00682	1.22872e-17	2.94482e-16	29.2739
ETS1	0.903318	8.80588	9.00647	1.23191e-17	2.94834e-16	29.2713
SOWAHA	-1.22089	8.2233	-9.00328	1.26156e-17	3.01509e-16	29.2479
ZNFX1	0.523457	9.08009	9.00281	1.26603e-17	3.02157e-16	29.2444
SULF2	0.487039	9.57516	8.99847	1.30752e-17	3.11624e-16	29.2127
CWH43	-2.48665	7.45818	-8.99793	1.31281e-17	3.12452e-16	29.2087
VSIG10	-0.914995	8.0333	-8.9967	1.32489e-17	3.14891e-16	29.1997
DHRS1	-0.563156	8.06432	-8.98703	1.42371e-17	3.37909e-16	29.1289
SETX	0.428108	8.61063	8.98582	1.43663e-17	3.40506e-16	29.12
FOXO4	-0.565395	7.85488	-8.97999	1.50021e-17	3.55084e-16	29.0773
KCNG3	-0.555865	5.12008	-8.97145	1.59854e-17	3.77838e-16	29.0148
TCN1	2.84007	7.12531	8.96809	1.6389e-17	3.86843e-16	28.9903
PARP14	0.803139	9.79582	8.95763	1.77138e-17	4.17539e-16	28.9138
SLC16A4	1.53801	6.26722	8.95699	1.77973e-17	4.18932e-16	28.9092
SERPINA3	2.33145	7.85672	8.95623	1.78983e-17	4.20734e-16	28.9036
NR1H4	-1.42659	4.97254	-8.95371	1.82357e-17	4.28078e-16	28.8852
SH3TC2	0.600245	5.36949	8.95051	1.86739e-17	4.37765e-16	28.8618
DOLPP1	-0.599477	8.03484	-8.94908	1.88736e-17	4.41843e-16	28.8514
LINC00479	-0.36319	5.79757	-8.94847	1.89585e-17	4.43225e-16	28.8469
IARS1	0.402279	9.95202	8.94571	1.93508e-17	4.51781e-16	28.8268
NAP1L5	0.586328	5.73923	8.94147	1.9969e-17	4.65582e-16	28.7958
UGGT1	0.591039	8.73859	8.93965	2.02402e-17	4.71265e-16	28.7825
COQ3	-0.634086	6.86135	-8.93808	2.04779e-17	4.76153e-16	28.7711
ECH1	-0.626206	10.7917	-8.93604	2.07891e-17	4.82735e-16	28.7562
TPK1	0.932929	8.06446	8.93499	2.09516e-17	4.85851e-16	28.7485
CHST13	-0.516427	6.09761	-8.93412	2.10869e-17	4.88327e-16	28.7422
ATP10D	0.620319	7.83783	8.92726	2.21863e-17	5.13096e-16	28.6922
PSME4	0.450149	9.8399	8.92673	2.22749e-17	5.14117e-16	28.6883
SEC22C	0.669067	6.77394	8.92663	2.22904e-17	5.14117e-16	28.6876
CELA3A	-0.383355	5.88878	-8.92591	2.241e-17	5.16182e-16	28.6823
ARHGEF9	-0.670416	7.98381	-8.92471	2.26103e-17	5.20098e-16	28.6736
FADS1	1.29977	7.00775	8.92412	2.27093e-17	5.21676e-16	28.6693
SLC6A20	1.67422	7.21923	8.92249	2.29839e-17	5.27277e-16	28.6574
CLCN2	-0.91441	7.40675	-8.92186	2.30924e-17	5.29059e-16	28.6528
LRRFIP2	-0.475677	9.3872	-8.92146	2.31608e-17	5.2992e-16	28.6499
LAMP3	1.62521	8.07737	8.91802	2.37576e-17	5.4285e-16	28.6248
SRP19	0.40366	9.39767	8.91289	2.46775e-17	5.6312e-16	28.5874
MAFF	0.774055	8.25472	8.90921	2.53592e-17	5.77906e-16	28.5606
ABAT	-0.556501	6.72765	-8.90571	2.6023e-17	5.92248e-16	28.5352
RASIP1	0.893856	6.83496	8.89958	2.7231e-17	6.18919e-16	28.4905
ADGRE2	1.66204	6.68379	8.8993	2.72862e-17	6.19354e-16	28.4885
GREM1	2.15612	8.78708	8.89749	2.76554e-17	6.26903e-16	28.4753
LPGAT1	0.817638	7.74313	8.89653	2.78521e-17	6.3053e-16	28.4683
SLC2A3	1.58933	7.90213	8.89095	2.90229e-17	6.5617e-16	28.4278
DLGAP1-AS1	0.541028	8.25376	8.88667	2.99564e-17	6.76385e-16	28.3967
MAPKAPK2	0.631628	9.97568	8.88467	3.04011e-17	6.85523e-16	28.3822
SCN9A	-1.02217	5.34812	-8.88378	3.06033e-17	6.89177e-16	28.3756
PTPRR	-1.57107	7.042	-8.88018	3.14264e-17	7.06785e-16	28.3495
ADM	0.942056	9.79078	8.87861	3.1793e-17	7.14094e-16	28.3381
TIMP3	1.07186	8.05283	8.87663	3.22604e-17	7.23325e-16	28.3237
ANXA3	0.950359	9.28253	8.87652	3.22883e-17	7.23325e-16	28.3229
SCIN	-1.55204	7.59955	-8.87216	3.33425e-17	7.45967e-16	28.2913
FAM162A	-0.82032	9.73629	-8.8719	3.34064e-17	7.46425e-16	28.2894
ATE1	-0.410006	8.92712	-8.87044	3.37685e-17	7.53534e-16	28.2788
LCN15	-0.443904	5.606	-8.86971	3.39528e-17	7.56661e-16	28.2734
FSIP2	-1.22906	5.69127	-8.86751	3.45063e-17	7.67848e-16	28.2575
BTD	-0.589908	7.4617	-8.86736	3.45442e-17	7.67848e-16	28.2564
RAB8B	0.989595	7.47487	8.86575	3.49575e-17	7.76029e-16	28.2447
TCF4	1.15471	9.22324	8.85722	3.72279e-17	8.24351e-16	28.1828
ZFYVE19	-0.439627	7.37308	-8.85721	3.72303e-17	8.24351e-16	28.1827
SLC25A13	-0.576104	8.47185	-8.85187	3.87231e-17	8.56299e-16	28.144
LIX1L	0.681558	9.10023	8.85148	3.88368e-17	8.57709e-16	28.1412
MT1X	-1.01213	9.8981	-8.85124	3.89038e-17	8.58084e-16	28.1395
POR	-0.373001	8.21578	-8.84932	3.94603e-17	8.68503e-16	28.1255
NWD2	-0.657552	4.49483	-8.84926	3.94774e-17	8.68503e-16	28.1251
CBFB	0.733804	9.36591	8.84895	3.95654e-17	8.69323e-16	28.1229
SUCLG1	-0.586814	10.4345	-8.8461	4.0407e-17	8.86681e-16	28.1021
ST3GAL5	0.807496	8.04136	8.84459	4.08568e-17	8.95407e-16	28.0913
LUM	1.21622	10.2663	8.83472	4.3936e-17	9.6166e-16	28.0198
GRINA	0.686799	8.08745	8.83294	4.45158e-17	9.73109e-16	28.0069
SAYSD1	-0.462305	7.19478	-8.83032	4.53817e-17	9.90776e-16	27.9879
CYP4F12	-1.21894	7.36291	-8.82971	4.55858e-17	9.93968e-16	27.9835
BGN	1.63569	8.76829	8.82735	4.6386e-17	1.01013e-15	27.9664
RAB17	-0.806604	7.18726	-8.8248	4.72627e-17	1.02792e-15	27.9479
MIF	0.63045	10.0291	8.82056	4.87617e-17	1.05918e-15	27.9172
IRAK3	1.21389	6.82619	8.82027	4.88658e-17	1.0601e-15	27.9151
MUC1	1.18808	11.0773	8.81758	4.98401e-17	1.07987e-15	27.8957
UCKL1	-0.350328	8.14861	-8.81334	5.14168e-17	1.11263e-15	27.865
USP7	-0.350473	9.75289	-8.80986	5.27508e-17	1.14005e-15	27.8398
ACAD10	-0.500708	7.3222	-8.80733	5.37375e-17	1.15992e-15	27.8216
DUSP10	0.726536	6.23148	8.80281	5.55525e-17	1.19759e-15	27.7889
ARHGAP23	0.836756	7.61963	8.80255	5.56612e-17	1.19843e-15	27.787
SCD	1.19458	9.5371	8.80148	5.60986e-17	1.20633e-15	27.7793
NFE2L3	0.578566	8.07478	8.80012	5.66599e-17	1.21688e-15	27.7695
RILP	-0.511216	7.44575	-8.79807	5.75194e-17	1.23379e-15	27.7547
PLD1	-0.676278	6.9474	-8.78896	6.14975e-17	1.31747e-15	27.6889
XAF1	0.927791	8.7293	8.78674	6.25051e-17	1.33739e-15	27.6729
ARF4	0.488245	10.9896	8.78641	6.266e-17	1.33903e-15	27.6704
MATCAP2	0.699962	5.23959	8.78269	6.43931e-17	1.37436e-15	27.6436
TAP2	0.874359	8.62398	8.7807	6.53355e-17	1.39274e-15	27.6293
CHPT1	-0.987424	7.50976	-8.77706	6.71024e-17	1.42863e-15	27.6031
OVOL2	-0.752243	6.83989	-8.77287	6.91968e-17	1.4714e-15	27.5728
C1R	1.27457	9.48912	8.769	7.11876e-17	1.51186e-15	27.5449
CXCL16	0.707745	9.29626	8.76631	7.26021e-17	1.53999e-15	27.5255
PLAAT4	0.858075	10.1899	8.76204	7.49073e-17	1.58693e-15	27.4948
GFUS	0.717176	9.40707	8.76076	7.56165e-17	1.59998e-15	27.4855
MUTYH	-0.414771	7.2823	-8.75836	7.69541e-17	1.62627e-15	27.4683
PLA1A	1.25167	6.84874	8.75558	7.85381e-17	1.65771e-15	27.4482
BMP7	0.829062	6.91662	8.75512	7.8801e-17	1.66121e-15	27.4449
ANXA6	1.03476	9.74865	8.7526	8.0271e-17	1.69012e-15	27.4268
SYT17	-0.565069	6.78599	-8.74741	8.33771e-17	1.75337e-15	27.3894
ZNF395	-0.48715	8.57719	-8.74708	8.35755e-17	1.75539e-15	27.3871
IGFBP7	1.08957	10.5943	8.7464	8.39951e-17	1.76205e-15	27.3821
SLC22A18AS	-0.990153	7.78871	-8.74416	8.53781e-17	1.78887e-15	27.3661
FASTKD1	-0.610318	8.75675	-8.74352	8.57813e-17	1.79513e-15	27.3614
ATP23	-0.771425	6.11329	-8.74032	8.78116e-17	1.83538e-15	27.3384
SUCLG2	-0.774723	9.65087	-8.73712	8.98878e-17	1.87649e-15	27.3154
LINC00526	-0.727242	6.78329	-8.73408	9.19056e-17	1.91628e-15	27.2936
LOC100506730	-0.711754	5.47915	-8.73367	9.21848e-17	1.91977e-15	27.2906
TPRN	-0.807082	7.17523	-8.72944	9.50776e-17	1.97761e-15	27.2602
RAB29	0.688391	8.04787	8.72527	9.80181e-17	2.03631e-15	27.2302
GLRX	0.587347	10.5249	8.72479	9.83622e-17	2.04099e-15	27.2268
FNIP2	-0.518079	6.20595	-8.721	1.01122e-16	2.09571e-15	27.1996
MCUB	0.841511	7.66283	8.71777	1.03535e-16	2.14314e-15	27.1764
ANPEP	-1.93318	9.90546	-8.71364	1.06706e-16	2.20611e-15	27.1467
CHP1	-0.863873	9.24954	-8.71242	1.07659e-16	2.22314e-15	27.1379
CCR6	1.12255	6.95393	8.71173	1.08198e-16	2.23158e-15	27.133
PDLIM1	-0.342255	11.0342	-8.71056	1.0913e-16	2.2481e-15	27.1246
CLEC1A	1.1087	5.57213	8.70534	1.13365e-16	2.33255e-15	27.0871
HCLS1	1.1634	8.60797	8.7043	1.14226e-16	2.34745e-15	27.0797
DOC2A	-0.364417	5.79722	-8.70319	1.15157e-16	2.36374e-15	27.0717
LDB2	1.00031	7.82368	8.70249	1.15741e-16	2.3729e-15	27.0667
DPY19L3	0.408538	7.56493	8.70211	1.16062e-16	2.37664e-15	27.064
TLN2	-0.899893	7.65739	-8.69902	1.18706e-16	2.42635e-15	27.0419
PIM2	1.45239	9.66697	8.69894	1.18772e-16	2.42635e-15	27.0413
FAM241A	0.622553	7.17287	8.6928	1.24209e-16	2.53159e-15	26.9973
COX6C	-0.458974	10.3881	-8.69279	1.24219e-16	2.53159e-15	26.9972
CCL11	1.30075	8.80916	8.69105	1.25806e-16	2.5609e-15	26.9847
ACAP2	-0.448933	8.50041	-8.68933	1.27392e-16	2.59009e-15	26.9724
TPBG	0.476229	8.8458	8.68642	1.30119e-16	2.64242e-15	26.9516
SYCP3	-0.53404	5.77203	-8.68556	1.30937e-16	2.65589e-15	26.9454
CMBL	-1.10012	9.73808	-8.68127	1.35092e-16	2.73491e-15	26.9147
MT1HL1	-0.828076	9.53161	-8.68121	1.35152e-16	2.73491e-15	26.9142
DCUN1D4	-0.451031	8.38019	-8.67305	1.43422e-16	2.89885e-15	26.8558
NCL	0.368002	10.3589	8.67148	1.45068e-16	2.92867e-15	26.8446
NSUN3	-0.644803	6.72134	-8.67049	1.46119e-16	2.94642e-15	26.8375
IDH3B	-0.413693	9.05977	-8.66325	1.54018e-16	3.10205e-15	26.7857
PIGZ	-1.48794	8.61179	-8.66308	1.54206e-16	3.10219e-15	26.7845
FKBP11	0.958834	9.68375	8.65936	1.58431e-16	3.18346e-15	26.7579
ASB12	-0.476017	4.69226	-8.65273	1.66246e-16	3.33659e-15	26.7105
EHHADH	-0.857179	7.40712	-8.64992	1.69682e-16	3.40156e-15	26.6904
MAGI1	-0.438944	6.44087	-8.64958	1.70099e-16	3.40594e-15	26.688
ZNF33B	-0.780904	6.00255	-8.64877	1.71094e-16	3.42187e-15	26.6823
NIPSNAP3A	-0.917442	7.88728	-8.64445	1.76549e-16	3.52686e-15	26.6514
ACO2	-0.576749	9.81571	-8.64314	1.78236e-16	3.55642e-15	26.642
ENPP1	-0.694725	5.70157	-8.64135	1.80567e-16	3.59876e-15	26.6293
PPP1R14C	-0.977981	7.91061	-8.64044	1.81763e-16	3.61641e-15	26.6228
UGP2	-0.768928	10.1321	-8.64036	1.81874e-16	3.61641e-15	26.6222
IFT70A	-0.634585	5.83522	-8.63779	1.85297e-16	3.67756e-15	26.6038
HGF	1.63389	6.33491	8.63773	1.85378e-16	3.67756e-15	26.6034
SULF1	1.08169	6.75028	8.62768	1.99398e-16	3.95111e-15	26.5317
CTSE	1.59719	10.3322	8.6258	2.02126e-16	4.00056e-15	26.5183
ARID5A	0.820588	7.36948	8.62521	2.0299e-16	4.01303e-15	26.5141
PPP4R1	0.459388	9.18138	8.6244	2.04186e-16	4.03204e-15	26.5084
KRCC1	-0.725406	8.83967	-8.62188	2.07963e-16	4.10189e-15	26.4903
ZSWIM5	-0.811256	7.28612	-8.61567	2.17527e-16	4.28561e-15	26.4461
NMNAT3	-0.679332	6.84305	-8.61325	2.21374e-16	4.3564e-15	26.4289
COL12A1	1.89893	8.36952	8.61214	2.23159e-16	4.3865e-15	26.421
TST	-0.977827	10.814	-8.61041	2.25982e-16	4.43691e-15	26.4086
GALNT18	0.523331	6.44262	8.60925	2.27876e-16	4.46898e-15	26.4004
SYT11	1.06677	6.84976	8.60494	2.351e-16	4.60538e-15	26.3697
CEBPA-DT	-0.53109	6.37526	-8.60371	2.37207e-16	4.64136e-15	26.3609
ACP3	0.963932	6.48766	8.60109	2.41742e-16	4.72471e-15	26.3423
NMT1	0.391714	9.19952	8.599	2.45433e-16	4.79139e-15	26.3274
NIPSNAP2	-0.505746	9.21053	-8.59846	2.46398e-16	4.80477e-15	26.3235
RAB40B	-0.725263	8.1373	-8.59744	2.4822e-16	4.83479e-15	26.3163
SRM	0.690723	9.18454	8.59464	2.53301e-16	4.92816e-15	26.2964
ACOT9	0.512484	8.88312	8.59265	2.56959e-16	4.99368e-15	26.2823
FERMT2	0.988726	6.27264	8.58887	2.64081e-16	5.12629e-15	26.2554
METAP1	-0.465801	9.06797	-8.58713	2.67436e-16	5.18553e-15	26.243
CSGALNACT2	0.93917	8.06901	8.58587	2.69886e-16	5.22713e-15	26.234
CENPV	-0.931256	8.13554	-8.58367	2.74199e-16	5.30469e-15	26.2184
SYTL1	0.597888	7.08825	8.58306	2.75419e-16	5.3223e-15	26.214
ACSS2	-0.924688	9.75454	-8.58205	2.77425e-16	5.35501e-15	26.2069
MMRN2	0.894673	6.56001	8.57979	2.81998e-16	5.43718e-15	26.1908
MMP7	2.32946	7.57212	8.5796	2.8238e-16	5.43842e-15	26.1895
SEC14L1	0.91769	7.99953	8.57944	2.82716e-16	5.4388e-15	26.1883
ABCC1	0.706735	9.77226	8.57558	2.90704e-16	5.58621e-15	26.1609
PIWIL2	-0.341548	4.91422	-8.57504	2.91851e-16	5.60198e-15	26.1571
HSD17B8	-0.516054	7.855	-8.57378	2.94504e-16	5.64657e-15	26.1482
OSMR	1.34709	6.63309	8.57228	2.97711e-16	5.70169e-15	26.1375
PCK1	-2.9521	8.02173	-8.57129	2.99856e-16	5.73638e-15	26.1304
MYDGF	0.617123	9.167	8.56808	3.0689e-16	5.8644e-15	26.1076
SELENOM	0.82929	8.10788	8.56453	3.14848e-16	6.00977e-15	26.0825
MARS1	0.538936	9.21004	8.56406	3.1593e-16	6.02374e-15	26.0791
FOS	1.72978	8.67009	8.5634	3.17436e-16	6.04573e-15	26.0744
CPNE2	-0.629097	8.74765	-8.56309	3.1814e-16	6.05242e-15	26.0722
TNFAIP8	0.7806	8.44274	8.55614	3.34494e-16	6.35455e-15	26.023
LETMD1	-0.376401	9.05929	-8.55603	3.34762e-16	6.35455e-15	26.0222
ASPG	-0.377178	5.83593	-8.55491	3.37486e-16	6.39919e-15	26.0142
KCNK5	-0.945371	7.98292	-8.55078	3.47674e-16	6.58509e-15	25.9849
PCSK1	1.66652	7.14545	8.55	3.49653e-16	6.61527e-15	25.9794
CDKN2B	-0.73282	6.90794	-8.54835	3.53824e-16	6.68681e-15	25.9677
LRCH1	0.535863	7.54123	8.54694	3.57453e-16	6.74336e-15	25.9577
AQP3	0.693234	6.95439	8.54688	3.57602e-16	6.74336e-15	25.9573
EDN1	-0.904425	7.37169	-8.5441	3.64836e-16	6.87221e-15	25.9376
MICU2	-0.431471	9.10419	-8.5402	3.75223e-16	7.06011e-15	25.91
ACOT4	-0.799831	6.02955	-8.53974	3.76467e-16	7.07576e-15	25.9067
APLNR	1.09262	7.83142	8.53885	3.7889e-16	7.11351e-15	25.9004
RFK	-0.595661	8.937	-8.53857	3.79672e-16	7.12041e-15	25.8984
S100A13	0.409054	8.99449	8.53791	3.81473e-16	7.14637e-15	25.8937
SFXN5	-0.384338	5.82971	-8.53767	3.82118e-16	7.15065e-15	25.8921
CEP135	0.548875	6.48427	8.53506	3.89391e-16	7.27881e-15	25.8735
VWF	1.4472	8.72565	8.53488	3.89874e-16	7.2799e-15	25.8723
CNST	-0.507881	6.48806	-8.53096	4.01046e-16	7.47607e-15	25.8445
LRRC19	-1.6802	8.04049	-8.53089	4.0125e-16	7.47607e-15	25.844
NUP188	0.369969	8.36784	8.53057	4.02166e-16	7.485e-15	25.8418
TBC1D12	-0.43437	6.397	-8.5291	4.0644e-16	7.55635e-15	25.8314
SCO1	-0.556049	8.50746	-8.52686	4.13069e-16	7.67128e-15	25.8155
RBMS1	1.21516	7.49139	8.52534	4.17601e-16	7.74706e-15	25.8048
RAB31	1.31541	9.25643	8.52305	4.24544e-16	7.86735e-15	25.7885
LOXL1	0.73973	7.13798	8.52262	4.25844e-16	7.88174e-15	25.7855
DAP	0.417122	9.24286	8.52249	4.26239e-16	7.88174e-15	25.7846
ANGPTL2	1.36384	8.11048	8.52035	4.32851e-16	7.9954e-15	25.7695
ESAM	0.731053	7.2427	8.51598	4.46694e-16	8.24222e-15	25.7385
RAPGEFL1	-1.14676	9.53053	-8.51533	4.4877e-16	8.27164e-15	25.734
HEATR5A	-0.561027	7.74764	-8.51502	4.49783e-16	8.28142e-15	25.7318
ZNF492	-0.41613	5.02906	-8.50935	4.68502e-16	8.61682e-15	25.6917
CTPS1	0.604309	7.95886	8.50491	4.83667e-16	8.88622e-15	25.6603
PRPF4	0.316342	8.76594	8.50269	4.91452e-16	9.01959e-15	25.6446
PFKL	-0.519717	8.6947	-8.50063	4.98795e-16	9.14458e-15	25.6301
TMC6	0.576464	8.69781	8.49888	5.05079e-16	9.2499e-15	25.6178
TAF5	-0.415413	6.85269	-8.49746	5.10272e-16	9.33504e-15	25.6077
LAX1	1.59043	7.66733	8.49523	5.18485e-16	9.47519e-15	25.592
TMEM170A	-0.69613	9.68632	-8.49131	5.33285e-16	9.73528e-15	25.5643
ATP5F1C	-0.368809	10.9486	-8.49102	5.34429e-16	9.7458e-15	25.5622
PAPLN	1.01872	8.30648	8.48933	5.40936e-16	9.85399e-15	25.5503
EPHX1	-0.624009	8.58948	-8.48816	5.45512e-16	9.92681e-15	25.542
EOMES	0.914546	7.20296	8.48658	5.5172e-16	1.00291e-14	25.5309
PSME3IP1	-0.341397	7.97268	-8.48515	5.57385e-16	1.01214e-14	25.5209
CRBN	-0.429746	8.2127	-8.48455	5.59805e-16	1.01546e-14	25.5166
PLXNA2	-0.74063	6.77277	-8.48295	5.66261e-16	1.02609e-14	25.5053
MMP9	1.90727	8.43143	8.48178	5.71052e-16	1.03364e-14	25.4971
EPHA2	1.05841	8.61294	8.48164	5.71635e-16	1.03364e-14	25.4961
VDR	-0.559461	7.46109	-8.48095	5.74441e-16	1.03762e-14	25.4912
SLC16A9	-1.65144	6.95672	-8.47832	5.85389e-16	1.05629e-14	25.4727
ROR2	0.45431	6.58128	8.47731	5.89642e-16	1.06284e-14	25.4656
CIITA	0.984336	7.76211	8.47369	6.05139e-16	1.08885e-14	25.4401
CHPF	0.492988	7.6849	8.47364	6.05342e-16	1.08885e-14	25.4397
PCOLCE	1.19663	8.51122	8.4734	6.06391e-16	1.0896e-14	25.438
SIAH1	-0.338916	6.95373	-8.47325	6.07059e-16	1.08966e-14	25.4369
ZC4H2	-0.416665	6.27268	-8.47135	6.15394e-16	1.10347e-14	25.4235
OTOP2	-1.29017	7.566	-8.47017	6.20625e-16	1.11168e-14	25.4152
VIM	1.06168	7.83828	8.46996	6.21557e-16	1.11219e-14	25.4137
PRKAR1A	0.482481	9.68889	8.46652	6.37071e-16	1.13876e-14	25.3895
ZNF19	-0.397004	6.5843	-8.46313	6.52693e-16	1.16548e-14	25.3657
OTUD7A	-0.307395	5.89296	-8.46013	6.66872e-16	1.18956e-14	25.3446
CHN1	1.41543	7.01609	8.45988	6.68079e-16	1.19047e-14	25.3428
CCN2	0.914417	8.62403	8.45816	6.76358e-16	1.20397e-14	25.3307
REG3A	3.48519	8.28128	8.45636	6.85106e-16	1.21828e-14	25.318
PGRMC1	-0.707619	8.34431	-8.45505	6.91604e-16	1.22856e-14	25.3088
ZCCHC14	-0.753256	7.67163	-8.45485	6.92584e-16	1.22903e-14	25.3074
DAPK2	-0.734221	7.99938	-8.45197	7.06986e-16	1.25329e-14	25.2871
GJB3	0.898524	7.37758	8.44837	7.25437e-16	1.28468e-14	25.2618
MAOA	-1.25907	8.89774	-8.44735	7.30767e-16	1.29278e-14	25.2546
LCP2	1.33359	8.15598	8.44671	7.34131e-16	1.29739e-14	25.2501
PHC1	0.535029	7.81002	8.44317	7.52956e-16	1.32929e-14	25.2252
PCDH20	-1.7401	5.64243	-8.44254	7.56361e-16	1.33393e-14	25.2208
ANO5	-1.26414	6.0118	-8.44225	7.57886e-16	1.33525e-14	25.2188
TMED6	-1.1633	6.16272	-8.44196	7.59463e-16	1.33541e-14	25.2167
SRPRB	0.554145	9.76605	8.44195	7.59532e-16	1.33541e-14	25.2167
TTC9	0.869331	6.04765	8.43802	7.81185e-16	1.37207e-14	25.189
GIMAP7	0.817916	7.84055	8.43754	7.83869e-16	1.37538e-14	25.1857
LYPD6B	0.99045	7.31342	8.43084	8.223e-16	1.44133e-14	25.1386
GSAP	0.712196	7.68163	8.43004	8.27009e-16	1.44811e-14	25.133
HYAL2	0.662168	7.80357	8.42844	8.36553e-16	1.46333e-14	25.1217
ANKRD22	1.02198	9.10863	8.42806	8.38795e-16	1.46576e-14	25.1191
HADH	-0.754739	9.13107	-8.42606	8.50892e-16	1.48538e-14	25.105
CAV1	1.19755	8.63947	8.42541	8.54851e-16	1.49078e-14	25.1004
IER3	0.818491	10.6504	8.42448	8.60549e-16	1.49919e-14	25.0939
TEK	0.960111	7.06464	8.42096	8.82404e-16	1.53571e-14	25.0693
RAB36	0.388231	6.52081	8.42031	8.86511e-16	1.54129e-14	25.0647
NBR2	-0.541425	7.82116	-8.41658	9.10446e-16	1.5813e-14	25.0385
GPD1L	-0.927271	9.0668	-8.41062	9.49983e-16	1.6483e-14	24.9967
CPXM1	1.1358	6.96421	8.40971	9.56206e-16	1.65742e-14	24.9903
NUDT16L2P	-0.753926	7.34039	-8.40259	1.00599e-15	1.74196e-14	24.9404
GJB1	-0.719891	7.34953	-8.39908	1.03144e-15	1.78344e-14	24.9159
ATP9A	-0.674088	9.82208	-8.39901	1.03202e-15	1.78344e-14	24.9153
HDAC11	-0.503831	7.0209	-8.39854	1.03544e-15	1.78753e-14	24.9121
STK38	-0.639984	7.87326	-8.39441	1.06638e-15	1.83875e-14	24.8831
SSR3	0.526763	8.16107	8.3943	1.06724e-15	1.83875e-14	24.8823
PUS10	-0.626818	5.88565	-8.39241	1.08167e-15	1.86173e-14	24.8691
CYP4X1	0.817335	5.43313	8.39046	1.09684e-15	1.88596e-14	24.8554
PCDH17	1.15694	6.83307	8.38943	1.10491e-15	1.89793e-14	24.8482
GLTP	-0.769871	8.64076	-8.38704	1.12387e-15	1.92856e-14	24.8315
SH3BP1	-0.601474	6.53504	-8.38333	1.15396e-15	1.97822e-14	24.8055
IFI44	1.17945	6.13055	8.38156	1.16852e-15	2.00117e-14	24.7932
ZNF57	-0.843082	7.91567	-8.3809	1.17409e-15	2.0087e-14	24.7885
RBP2	-0.865649	6.32565	-8.38038	1.17841e-15	2.01302e-14	24.7849
FAM20B	-0.486799	7.32476	-8.38032	1.17895e-15	2.01302e-14	24.7845
TP53INP2	-0.734171	9.85301	-8.3778	1.20021e-15	2.04727e-14	24.7669
UNC5CL	0.966924	7.87759	8.37153	1.25497e-15	2.13856e-14	24.7231
IHH	-0.807057	7.16022	-8.37014	1.26748e-15	2.15773e-14	24.7133
ZBP1	1.00604	7.56371	8.36765	1.29012e-15	2.1941e-14	24.6959
BAHD1	-0.377806	7.53197	-8.36399	1.32412e-15	2.24969e-14	24.6704
GNL3	0.422287	9.4418	8.36254	1.33787e-15	2.2708e-14	24.6602
DIO3	-0.495751	6.17379	-8.36016	1.3606e-15	2.3071e-14	24.6436
SPR	-0.714478	8.8146	-8.35908	1.37114e-15	2.32268e-14	24.6361
FBXL3	-0.492038	8.90121	-8.35441	1.41738e-15	2.39721e-14	24.6035
GIMAP4	0.967125	7.34169	8.35435	1.41793e-15	2.39721e-14	24.6031
ARHGAP18	-0.558729	7.66028	-8.34986	1.46392e-15	2.47252e-14	24.5717
FUT8	0.85406	6.95342	8.3495	1.46766e-15	2.4764e-14	24.5692
MRM1	-0.416304	6.81467	-8.34765	1.48704e-15	2.50663e-14	24.5563
IL1R1	1.0503	8.53173	8.34637	1.50062e-15	2.52704e-14	24.5474
STAT3	0.597896	10.8021	8.34439	1.52192e-15	2.55956e-14	24.5335
CELA3B	-0.485326	6.48917	-8.34429	1.52291e-15	2.55956e-14	24.5329
GPR137B	0.718331	9.36427	8.34276	1.53962e-15	2.58512e-14	24.5222
DGKD	-0.569153	8.65261	-8.34142	1.55424e-15	2.60491e-14	24.5129
RAMP3	0.760439	7.38894	8.34141	1.55445e-15	2.60491e-14	24.5127
DENND2B	0.488498	8.85276	8.34126	1.55608e-15	2.6051e-14	24.5117
COBL	-0.823913	6.91475	-8.34047	1.56478e-15	2.61712e-14	24.5062
JAK2	0.909806	7.33923	8.33694	1.60453e-15	2.68099e-14	24.4816
SLC46A1	-0.586451	6.36677	-8.33493	1.62752e-15	2.71676e-14	24.4676
NCK2	-0.444227	8.66884	-8.32997	1.68573e-15	2.81118e-14	24.4331
MAGED1	0.446033	9.58333	8.32483	1.74835e-15	2.91278e-14	24.3972
MOCS1	-0.526376	5.73418	-8.324	1.75859e-15	2.92701e-14	24.3915
TMEM45A	1.07481	7.56581	8.32205	1.78304e-15	2.96482e-14	24.3779
OTC	-0.932526	4.40869	-8.32186	1.78548e-15	2.966e-14	24.3766
CYB561A3	-0.481594	8.74695	-8.32081	1.79885e-15	2.98532e-14	24.3692
C9orf40	-0.519929	7.53607	-8.31715	1.84602e-15	3.06064e-14	24.3438
TMLHE	-0.493113	6.99316	-8.3169	1.84938e-15	3.06326e-14	24.342
ART3	1.14242	5.57312	8.31397	1.88812e-15	3.1244e-14	24.3217
CAMK2N1	-0.722127	11.3564	-8.31199	1.91478e-15	3.16547e-14	24.3079
GON7	-0.69484	7.26604	-8.31046	1.9356e-15	3.19682e-14	24.2972
TMCO1	-0.590868	8.90135	-8.30739	1.97819e-15	3.26402e-14	24.2759
TDO2	2.08703	6.72717	8.30436	2.02094e-15	3.33135e-14	24.2548
MTARC1	-0.758361	7.94029	-8.30416	2.02391e-15	3.33305e-14	24.2534
VIPR1	-1.46596	8.63821	-8.30284	2.04283e-15	3.36098e-14	24.2443
ILDR2	-0.466258	4.89962	-8.30262	2.04601e-15	3.36299e-14	24.2427
NAGS	-0.615964	7.31469	-8.30151	2.06209e-15	3.38617e-14	24.235
ST3GAL4	0.999652	8.32709	8.30053	2.07653e-15	3.40662e-14	24.2282
ADH1C	-2.25425	9.59199	-8.29794	2.11487e-15	3.46621e-14	24.2102
CLMP	1.05548	7.64219	8.29764	2.11937e-15	3.47027e-14	24.2081
STPG1	-0.74781	6.29394	-8.29623	2.14063e-15	3.50174e-14	24.1983
LRFN5	0.689778	5.84166	8.29588	2.14593e-15	3.50707e-14	24.1959
PTPN21	-0.481678	6.64493	-8.29574	2.14804e-15	3.50717e-14	24.1949
BCAT2	-0.659243	7.99368	-8.29532	2.15444e-15	3.51427e-14	24.192
DNMBP	-0.88469	7.26344	-8.29256	2.19681e-15	3.57999e-14	24.1729
SMIM2	-0.800021	5.38955	-8.28946	2.24553e-15	3.65295e-14	24.1513
COX5A	-0.359494	11.5789	-8.28944	2.24584e-15	3.65295e-14	24.1512
LYRM7	-0.568249	6.7607	-8.28473	2.32177e-15	3.77288e-14	24.1185
PAPSS1	0.57553	7.96062	8.28411	2.33202e-15	3.78594e-14	24.1142
KLB	-0.489718	4.5596	-8.28384	2.33652e-15	3.78966e-14	24.1123
CTDSPL	-0.74935	8.03223	-8.28321	2.34697e-15	3.80302e-14	24.1079
ITPR1	0.770901	7.34994	8.28203	2.36656e-15	3.83115e-14	24.0997
S1PR1	1.01033	6.578	8.28178	2.37066e-15	3.83417e-14	24.098
ZNF775	-0.47364	7.1548	-8.28149	2.37566e-15	3.83863e-14	24.096
SAMD13	-1.04466	6.07103	-8.28011	2.39876e-15	3.87041e-14	24.0864
WASL	-0.776849	8.9721	-8.28005	2.39983e-15	3.87041e-14	24.086
ATP11A	0.864797	7.08364	8.27953	2.4087e-15	3.88105e-14	24.0824
PDPN	1.12289	7.26575	8.2714	2.55102e-15	4.10652e-14	24.026
SDSL	-0.53021	7.5246	-8.26892	2.59605e-15	4.17509e-14	24.0088
ENTPD1	1.22241	8.01539	8.26612	2.64769e-15	4.25416e-14	23.9894
LBH	0.800341	7.75451	8.26559	2.65759e-15	4.26606e-14	23.9858
OVOL1	-0.698647	6.7542	-8.26533	2.66248e-15	4.26992e-14	23.984
ENO1	0.430156	11.598	8.26308	2.70514e-15	4.33429e-14	23.9683
FAHD1	-0.85339	7.55562	-8.26124	2.74056e-15	4.38694e-14	23.9556
SPCS3	0.794598	8.51505	8.26029	2.75881e-15	4.41204e-14	23.949
DDIT4	0.8537	9.48982	8.25947	2.77483e-15	4.43353e-14	23.9433
CHST2	1.09093	7.82042	8.25923	2.77954e-15	4.43693e-14	23.9417
VCP	0.365696	9.20976	8.25808	2.80217e-15	4.46889e-14	23.9337
CALR	0.803905	9.41491	8.25566	2.8505e-15	4.54174e-14	23.9169
UBAC1	-0.364459	8.54765	-8.2537	2.89e-15	4.60041e-14	23.9034
HIVEP2	0.766805	7.8638	8.25322	2.89981e-15	4.61175e-14	23.9001
SSR2	0.262724	11.3562	8.25097	2.94614e-15	4.68108e-14	23.8845
TSKU	-0.477491	8.61718	-8.24926	2.98181e-15	4.7321e-14	23.8727
RAD52	-0.512319	8.22101	-8.24917	2.98376e-15	4.7321e-14	23.872
GBP4	1.34522	7.8225	8.24856	2.99669e-15	4.74822e-14	23.8678
ACOT13	-0.699095	10.1042	-8.24828	3.00264e-15	4.75325e-14	23.8658
IRF1	0.80382	9.96697	8.2469	3.03177e-15	4.79495e-14	23.8563
EHD3	0.907345	6.07169	8.24277	3.12134e-15	4.93205e-14	23.8277
C1orf210	-1.27189	8.10522	-8.2426	3.12514e-15	4.93353e-14	23.8265
EPB41L4B	-0.971233	9.20481	-8.24182	3.14234e-15	4.95611e-14	23.8212
SLC22A4	-1.04989	6.32125	-8.23993	3.1843e-15	5.01768e-14	23.8081
HMGB3	-0.51687	7.98935	-8.23799	3.22819e-15	5.08218e-14	23.7947
SYNE1	0.695621	7.31276	8.23774	3.23378e-15	5.08631e-14	23.793
PRAF2	0.625043	7.29642	8.23473	3.30299e-15	5.19041e-14	23.7722
GNG12	-0.550807	8.21058	-8.23449	3.30862e-15	5.1945e-14	23.7705
LRRC31	-1.37583	7.06676	-8.23411	3.31739e-15	5.20352e-14	23.7679
TLCD3A	0.703547	8.51958	8.23363	3.32879e-15	5.21663e-14	23.7645
DOCK1	-0.585221	7.48898	-8.23057	3.4012e-15	5.32524e-14	23.7434
GIPC2	-0.983696	8.20929	-8.22978	3.42013e-15	5.34999e-14	23.7379
OXR1	-0.710491	7.77254	-8.22547	3.52542e-15	5.50968e-14	23.7081
CAT	-0.704334	9.22896	-8.22445	3.55059e-15	5.54396e-14	23.7012
CLN5	-0.434051	8.03355	-8.22385	3.56565e-15	5.56241e-14	23.697
TMEM242	-0.468508	6.81458	-8.22301	3.58687e-15	5.59043e-14	23.6912
P2RX4	-0.799802	8.13981	-8.21774	3.72217e-15	5.79605e-14	23.6548
RNF128	-0.929465	8.2807	-8.21579	3.77353e-15	5.8707e-14	23.6413
CYP1B1-AS1	-0.420398	4.64726	-8.21409	3.81895e-15	5.93484e-14	23.6296
NEU4	-0.603194	6.93529	-8.21398	3.82168e-15	5.93484e-14	23.6289
VPS26B	-0.366618	7.84107	-8.21376	3.82775e-15	5.93889e-14	23.6273
NRIP1	-0.601331	9.10787	-8.21277	3.85436e-15	5.97477e-14	23.6205
AP1AR	-0.872515	6.67351	-8.21129	3.89466e-15	6.0318e-14	23.6103
RSBN1	-0.4169	7.4926	-8.2033	4.11924e-15	6.37386e-14	23.5552
PEAR1	0.685337	6.22401	8.20047	4.20193e-15	6.49596e-14	23.5357
PMPCB	-0.474109	7.19455	-8.19938	4.23422e-15	6.53999e-14	23.5282
AHCYL2	-0.992797	10.4419	-8.19746	4.2916e-15	6.62265e-14	23.515
LRRC75A	-1.0232	8.37925	-8.19624	4.32858e-15	6.67372e-14	23.5065
SLC4A11	0.936293	7.27253	8.19486	4.37078e-15	6.73273e-14	23.497
PDGFRB	1.14959	8.06899	8.19317	4.42266e-15	6.80654e-14	23.4854
TREH	-0.504549	5.56648	-8.19293	4.43034e-15	6.81225e-14	23.4837
TRAPPC6A	-0.545635	7.37752	-8.19219	4.45327e-15	6.84138e-14	23.4786
ACOX1	-0.552029	6.73426	-8.19201	4.45889e-15	6.84388e-14	23.4774
TCP11L1	-0.498556	6.45445	-8.19167	4.46937e-15	6.85384e-14	23.4751
CEBPB	0.924869	9.13701	8.18527	4.67465e-15	7.16223e-14	23.431
PRR15	-1.08288	10.0263	-8.18423	4.70891e-15	7.20829e-14	23.4238
IL18R1	0.896709	6.21604	8.18279	4.75653e-15	7.27469e-14	23.4139
CCDC115	-0.506763	7.39381	-8.1813	4.80655e-15	7.34464e-14	23.4036
HCCS	-0.631086	8.01653	-8.1791	4.88093e-15	7.45168e-14	23.3886
CDC27	0.637896	8.68761	8.1788	4.8914e-15	7.46102e-14	23.3865
ME1	1.25025	8.19286	8.17603	4.98721e-15	7.60041e-14	23.3674
KBTBD11	-0.524267	8.25478	-8.17522	5.01565e-15	7.63696e-14	23.3618
SH2D6	-0.5406	6.20947	-8.1688	5.24611e-15	7.98078e-14	23.3177
CCDC97	-0.260706	7.51762	-8.16579	5.35771e-15	8.14334e-14	23.297
MRPS25	-0.547405	7.68333	-8.16336	5.44969e-15	8.27581e-14	23.2803
FEZ2	-0.48335	7.88614	-8.16248	5.48341e-15	8.31966e-14	23.2742
SLC22A23	-0.581516	7.18992	-8.16108	5.53708e-15	8.39367e-14	23.2647
PCSK5	-0.913003	8.42593	-8.15978	5.58773e-15	8.45639e-14	23.2557
OLFM1	0.830758	7.06972	8.15977	5.58831e-15	8.45639e-14	23.2556
PHF7	-0.643925	6.05193	-8.15814	5.65236e-15	8.54578e-14	23.2444
IFT81	0.438927	5.27353	8.15421	5.80957e-15	8.77572e-14	23.2175
AZIN2	-0.40404	5.6126	-8.15375	5.82847e-15	8.79652e-14	23.2143
NDUFS3	-0.432742	9.87705	-8.15359	5.83514e-15	8.79885e-14	23.2132
OLFML2B	1.00924	6.5892	8.15344	5.84124e-15	8.80033e-14	23.2121
MAGI2	-0.370128	5.56032	-8.15144	5.92331e-15	8.91614e-14	23.1984
OAF	-0.732781	8.4587	-8.15066	5.95567e-15	8.95033e-14	23.1931
DMBT1	2.14999	10.8504	8.15064	5.95646e-15	8.95033e-14	23.193
MGP	1.50437	8.61637	8.14855	6.04397e-15	9.07388e-14	23.1786
CEBPD	0.593398	9.32091	8.14525	6.18518e-15	9.27778e-14	23.156
SHROOM2	-0.73114	6.13754	-8.14465	6.21115e-15	9.30858e-14	23.1518
POU2AF2	-0.426103	5.17371	-8.14417	6.23196e-15	9.33162e-14	23.1486
SLC39A4	-0.781733	8.3942	-8.13334	6.72141e-15	1.00557e-13	23.0743
GALM	-0.698293	9.26132	-8.12821	6.96627e-15	1.0413e-13	23.0392
CD93	1.16671	7.48367	8.12757	6.99742e-15	1.04505e-13	23.0348
DDC	-1.04719	8.17011	-8.12722	7.01462e-15	1.04642e-13	23.0324
ERBIN	-0.560604	9.55937	-8.12713	7.01885e-15	1.04642e-13	23.0318
CNNM4	-0.913444	9.09028	-8.12687	7.03197e-15	1.04747e-13	23.0299
HTRA1	0.801302	9.1294	8.12604	7.07239e-15	1.05258e-13	23.0243
RGS4	1.48825	5.93156	8.12569	7.08989e-15	1.05427e-13	23.0219
OPLAH	-0.462764	6.83809	-8.12368	7.1899e-15	1.06821e-13	23.0081
DEGS1	0.896321	6.82442	8.12345	7.20148e-15	1.06901e-13	23.0065
EGR3	1.38409	6.37909	8.1194	7.40752e-15	1.09864e-13	22.9788
SSTR2	-0.681467	5.8055	-8.1165	7.55879e-15	1.12011e-13	22.959
ANGPT2	1.13083	6.23406	8.11264	7.76504e-15	1.14968e-13	22.9326
NR1I2	-0.873216	7.56196	-8.11243	7.77652e-15	1.15039e-13	22.9311
REG1A	3.37953	9.89801	8.11193	7.80358e-15	1.15253e-13	22.9277
LAMA4	0.862795	8.92659	8.11191	7.80442e-15	1.15253e-13	22.9276
ZNF415	-0.706911	5.88289	-8.11129	7.83864e-15	1.15659e-13	22.9233
KLKB1	-0.614569	5.92996	-8.11093	7.85809e-15	1.15801e-13	22.9209
EID3	0.538416	6.21316	8.11086	7.86176e-15	1.15801e-13	22.9204
COQ9	-0.563156	8.98848	-8.09998	8.48081e-15	1.24812e-13	22.846
KCNV1	-0.380414	4.9218	-8.09916	8.52933e-15	1.25418e-13	22.8404
NTPCR	-0.562944	8.48742	-8.09537	8.7571e-15	1.28657e-13	22.8145
TTPA	-0.511697	4.79019	-8.09145	8.99895e-15	1.32097e-13	22.7877
DOCK11	1.01775	7.98357	8.09098	9.0287e-15	1.32421e-13	22.7845
C6orf163	-0.396382	5.43789	-8.08977	9.1051e-15	1.33427e-13	22.7762
GCNT2	-0.549058	4.62918	-8.08864	9.1765e-15	1.34359e-13	22.7685
NR4A2	1.69623	7.08974	8.08839	9.19235e-15	1.34476e-13	22.7668
YBX2	-1.11903	8.13457	-8.08638	9.3217e-15	1.36252e-13	22.7531
SLC52A3	-0.719048	7.20161	-8.08427	9.45943e-15	1.38148e-13	22.7387
DYSF	1.28258	7.21297	8.08237	9.58558e-15	1.39871e-13	22.7257
EXPH5	-1.53461	7.85085	-8.08107	9.67243e-15	1.41019e-13	22.7169
ATP2C1	0.342182	8.32767	8.0799	9.75153e-15	1.42051e-13	22.7089
TNFRSF12A	0.782875	8.06409	8.07415	1.01486e-14	1.4771e-13	22.6697
SNX24	-0.59306	6.83182	-8.07268	1.02528e-14	1.491e-13	22.6596
SLCO1B3	1.98165	6.7035	8.07255	1.02619e-14	1.49107e-13	22.6588
ACKR1	1.01568	7.97596	8.07117	1.03613e-14	1.50422e-13	22.6493
NAALADL2	-0.719022	5.24215	-8.07003	1.0443e-14	1.51482e-13	22.6416
PHTF1	0.53741	6.79148	8.06611	1.07312e-14	1.5553e-13	22.6149
ATP5F1B	-0.370241	11.7416	-8.0656	1.07693e-14	1.55951e-13	22.6114
MEP1A	-1.64218	9.6591	-8.06206	1.1037e-14	1.59692e-13	22.5873
UCK1	-0.321704	8.04899	-8.0576	1.13838e-14	1.64571e-13	22.5569
DISP2	-0.563554	5.64371	-8.0559	1.15188e-14	1.66327e-13	22.5453
MTIF2	-0.46068	8.1713	-8.05583	1.15246e-14	1.66327e-13	22.5448
TMPRSS3	0.882983	6.61954	8.05256	1.17892e-14	1.70002e-13	22.5225
CCDC9B	-0.714457	7.13815	-8.04948	1.20432e-14	1.73518e-13	22.5016
ATP6V1F	0.422298	9.47513	8.04813	1.21562e-14	1.75001e-13	22.4924
SLFN13	0.75909	6.32657	8.04388	1.25193e-14	1.80076e-13	22.4635
IYD	-0.977069	5.98135	-8.04317	1.25818e-14	1.80824e-13	22.4587
COPZ2	0.515697	7.94921	8.04302	1.25944e-14	1.80853e-13	22.4577
KLF7	0.835542	6.34995	8.03807	1.30338e-14	1.87007e-13	22.424
KDR	1.17222	7.05023	8.03713	1.31189e-14	1.88071e-13	22.4176
PPM1A	-0.660722	8.76131	-8.03542	1.32749e-14	1.90148e-13	22.406
PTPRM	0.885686	8.45232	8.03474	1.3338e-14	1.90892e-13	22.4013
CXCL9	1.9611	7.67543	8.03206	1.35876e-14	1.94303e-13	22.3831
NQO2	0.713301	8.48822	8.03053	1.37322e-14	1.96206e-13	22.3728
PAQR8	-0.748438	9.34298	-8.0273	1.40425e-14	2.00473e-13	22.3508
TSPAN11	1.04835	8.81824	8.02652	1.41179e-14	2.01383e-13	22.3456
SLCO5A1	0.600063	5.70209	8.02542	1.4226e-14	2.02756e-13	22.3381
BCL2L10	-0.456931	6.19071	-8.02507	1.42602e-14	2.03075e-13	22.3357
ZNF521	0.884658	6.46305	8.02476	1.42917e-14	2.03354e-13	22.3335
PAPSS2	-0.842636	9.99078	-8.02335	1.44311e-14	2.05168e-13	22.324
TMEM38A	-0.512716	6.57225	-8.01601	1.51819e-14	2.15664e-13	22.2742
RGS1	1.41983	7.44436	8.00924	1.59095e-14	2.25812e-13	22.2283
HS3ST3A1	0.742985	5.91391	8.00884	1.5953e-14	2.26243e-13	22.2256
CASP10	0.653636	8.39998	8.00709	1.61476e-14	2.28813e-13	22.2137
ZNF385C	-0.530057	5.56938	-8.00225	1.66966e-14	2.36397e-13	22.1809
THEMIS2	1.11001	8.08376	8.00042	1.69086e-14	2.39202e-13	22.1685
SLPI	1.031	10.569	7.99879	1.71003e-14	2.41714e-13	22.1574
NLRC5	0.697192	9.42453	7.99809	1.71826e-14	2.42678e-13	22.1527
LYSET	-0.558595	8.53579	-7.99781	1.72163e-14	2.42954e-13	22.1508
SELL	1.91477	7.80108	7.99209	1.79083e-14	2.52512e-13	22.1121
EBF1	1.22426	7.2644	7.99003	1.81655e-14	2.55928e-13	22.0981
IGFBP5	1.69254	8.05206	7.98961	1.82174e-14	2.56378e-13	22.0953
TRIM27	0.396847	7.57313	7.98953	1.82274e-14	2.56378e-13	22.0947
MAPK3	-0.470263	10.0229	-7.98658	1.86021e-14	2.61435e-13	22.0748
MESP1	-0.483522	6.91535	-7.98468	1.88478e-14	2.64671e-13	22.0619
SLC35D2	-0.655558	9.7589	-7.983	1.90664e-14	2.67522e-13	22.0506
BCL2A1	1.78945	7.95115	7.97796	1.97407e-14	2.76756e-13	22.0165
C11orf71	-0.58018	6.90887	-7.9755	2.00778e-14	2.81253e-13	21.9998
LMCD1	0.729243	7.84385	7.97366	2.03336e-14	2.84605e-13	21.9874
NCBP1	-0.272777	6.88844	-7.97086	2.07305e-14	2.89923e-13	21.9684
NCF2	1.51795	7.67142	7.96827	2.1103e-14	2.94892e-13	21.951
RAPGEF4	0.73743	5.72016	7.96556	2.15009e-14	3.00208e-13	21.9326
MEST	-0.741559	8.29943	-7.96474	2.16221e-14	3.01655e-13	21.9271
TMEM158	0.817175	8.24272	7.96023	2.23042e-14	3.10919e-13	21.8966
SH2B1	-0.372131	6.70619	-7.95906	2.2483e-14	3.13157e-13	21.8888
EAPP	-0.711866	8.55821	-7.9588	2.25247e-14	3.13482e-13	21.887
KCNJ8	0.930343	5.78136	7.95845	2.25778e-14	3.13967e-13	21.8846
PELI2	-0.615005	7.46251	-7.95715	2.27811e-14	3.16537e-13	21.8758
APOBEC3G	1.01494	8.06231	7.95611	2.29442e-14	3.18545e-13	21.8688
SPRY3	-0.347472	5.10081	-7.9551	2.31046e-14	3.20513e-13	21.862
TRMT9B	-0.379156	4.97822	-7.95446	2.32063e-14	3.21664e-13	21.8577
INPP5D	0.843489	7.48791	7.95354	2.33543e-14	3.23454e-13	21.8515
SLC16A2	0.552098	6.11457	7.95291	2.34545e-14	3.24579e-13	21.8473
GAL3ST1	-0.457913	6.39545	-7.9525	2.35207e-14	3.25234e-13	21.8445
CXCR4	1.24704	6.41748	7.94619	2.45643e-14	3.3939e-13	21.8019
LAMC1	0.947809	8.37747	7.94301	2.51054e-14	3.46588e-13	21.7805
PHF1	0.468038	7.40758	7.94163	2.53444e-14	3.49607e-13	21.7712
ABHD3	-0.671935	9.45155	-7.94091	2.54715e-14	3.51077e-13	21.7663
GAREM1	-0.616013	7.85571	-7.94077	2.54962e-14	3.51135e-13	21.7653
CA12	-0.890723	10.7432	-7.94012	2.56088e-14	3.52404e-13	21.761
VTI1B	-0.438223	9.25695	-7.9396	2.57008e-14	3.53386e-13	21.7575
PFKP	0.573049	9.8013	7.93758	2.60608e-14	3.58049e-13	21.7438
OCEL1	-0.535112	7.46845	-7.93652	2.625e-14	3.6036e-13	21.7367
CTSV	-0.821253	5.66286	-7.935	2.65265e-14	3.63864e-13	21.7265
AIMP2	-0.371715	9.14543	-7.93405	2.66994e-14	3.65944e-13	21.7201
CD80	1.21812	6.00759	7.9336	2.67809e-14	3.66768e-13	21.7171
THSD7A	0.776373	5.61262	7.93177	2.71195e-14	3.71109e-13	21.7048
TRIM36	-0.516465	5.3641	-7.93125	2.72173e-14	3.7215e-13	21.7012
CADM1	1.0596	6.84908	7.93071	2.73188e-14	3.73242e-13	21.6976
MTRES1	-0.464919	8.20113	-7.92888	2.76636e-14	3.77651e-13	21.6853
EPHX2	-1.19593	7.67337	-7.92792	2.78467e-14	3.79764e-13	21.6788
DNAJC19	-0.496971	8.04142	-7.92783	2.78626e-14	3.79764e-13	21.6782
SAR1A	0.245132	10.7644	7.92688	2.80457e-14	3.81956e-13	21.6718
CSRP2	0.839164	8.60762	7.92546	2.83195e-14	3.85379e-13	21.6623
CBR3	0.661667	7.95642	7.92322	2.87576e-14	3.9103e-13	21.6472
TMEM220	-0.995882	6.31936	-7.92172	2.90567e-14	3.94784e-13	21.637
MS4A8	-1.40323	7.47575	-7.9204	2.93206e-14	3.98055e-13	21.6282
AXIN1	-0.378375	7.23857	-7.91879	2.96455e-14	4.02147e-13	21.6174
HRCT1	-1.13367	8.25315	-7.91328	3.07853e-14	4.1728e-13	21.5803
ESPN	-0.869885	7.52057	-7.91223	3.10091e-14	4.19982e-13	21.5732
VLDLR-AS1	-0.886314	4.93116	-7.91167	3.11269e-14	4.21244e-13	21.5695
RAC2	1.0874	8.38107	7.90929	3.16393e-14	4.27841e-13	21.5535
COX6A1	-0.36305	11.6698	-7.90639	3.22738e-14	4.36078e-13	21.534
SENP8	-0.502698	5.59483	-7.90563	3.24413e-14	4.37995e-13	21.5289
PDK4	-0.953587	7.03737	-7.9039	3.28275e-14	4.42862e-13	21.5173
MB	-1.28286	7.16427	-7.90288	3.30583e-14	4.45625e-13	21.5104
SORBS3	-0.430024	6.75005	-7.8972	3.43702e-14	4.62946e-13	21.4722
ANKMY2	-0.49866	8.13562	-7.89603	3.46447e-14	4.66277e-13	21.4644
SLC35B1	0.424206	9.9379	7.89569	3.4725e-14	4.66848e-13	21.4621
LEF1	0.814459	5.91822	7.89562	3.47415e-14	4.66848e-13	21.4617
CGAS	0.858016	5.9148	7.89517	3.48493e-14	4.6793e-13	21.4586
KLK3	-0.684755	6.21135	-7.89386	3.51632e-14	4.71775e-13	21.4498
CD69	1.21999	7.57534	7.89373	3.51947e-14	4.71829e-13	21.449
IL6ST	0.725999	9.07869	7.88744	3.67426e-14	4.92196e-13	21.4067
CD79A	1.58919	9.05427	7.8873	3.6776e-14	4.92259e-13	21.4058
PRUNE1	-0.37056	8.39763	-7.88707	3.68333e-14	4.92641e-13	21.4043
DMTN	-0.469887	7.1898	-7.88676	3.69116e-14	4.93305e-13	21.4022
PDHX	-0.475668	8.63865	-7.88415	3.75781e-14	5.01822e-13	21.3847
OSBPL11	-0.584859	7.58224	-7.88218	3.80853e-14	5.08199e-13	21.3715
FOSL1	0.951907	6.99353	7.87351	4.04096e-14	5.38794e-13	21.3134
ACADSB	-0.721324	7.19298	-7.87099	4.11101e-14	5.4771e-13	21.2965
NIT1	-0.406319	8.2659	-7.87076	4.11746e-14	5.48143e-13	21.295
AQP9	2.69717	6.97373	7.86962	4.14963e-14	5.51997e-13	21.2873
C2CD2L	-0.432586	8.18693	-7.86911	4.16434e-14	5.53525e-13	21.2839
SLC13A1	-0.234287	3.76411	-7.86419	4.30649e-14	5.71977e-13	21.2509
CAV2	0.804957	6.97206	7.86323	4.33472e-14	5.75258e-13	21.2445
EFNA5	-0.512572	5.84052	-7.86312	4.3379e-14	5.75258e-13	21.2438
SMIM20	-0.45142	8.03265	-7.86217	4.36605e-14	5.78544e-13	21.2375
STOM	0.941576	10.003	7.86198	4.37188e-14	5.7887e-13	21.2361
HHEX	0.835617	6.86145	7.86159	4.38343e-14	5.79512e-13	21.2336
LAMTOR4	-0.474943	9.55855	-7.86159	4.38348e-14	5.79512e-13	21.2335
TESC	0.745016	7.24852	7.8612	4.39503e-14	5.8059e-13	21.231
STC1	2.1567	6.81717	7.86055	4.41467e-14	5.82736e-13	21.2266
TWIST1	1.23585	7.18774	7.86042	4.41853e-14	5.82797e-13	21.2257
NAPEPLD	-0.800812	7.86806	-7.86022	4.42477e-14	5.83173e-13	21.2243
TRAF3IP2	-0.637329	7.06882	-7.85989	4.43456e-14	5.83938e-13	21.2222
CD2AP	-0.516705	10.1514	-7.8598	4.43738e-14	5.83938e-13	21.2216
NEK6	0.390392	8.31115	7.8576	4.5045e-14	5.92316e-13	21.2068
ADAL	-0.470809	5.98155	-7.85731	4.51346e-14	5.93039e-13	21.2049
HIBCH	-0.687822	8.28107	-7.85623	4.54678e-14	5.96961e-13	21.1977
PSD3	-0.97514	6.6589	-7.85503	4.58399e-14	6.01386e-13	21.1897
NMNAT1	-0.534618	7.2132	-7.85469	4.59456e-14	6.02313e-13	21.1874
ISCA2	-0.441904	7.79849	-7.85423	4.60897e-14	6.0374e-13	21.1843
SLC6A9	-0.444825	6.60236	-7.85247	4.66463e-14	6.10565e-13	21.1725
TSHZ2	0.766397	6.52105	7.84907	4.77418e-14	6.24428e-13	21.1498
LAMB1	0.567264	10.1024	7.84587	4.87929e-14	6.3769e-13	21.1284
SOCS3	1.29953	7.94722	7.84573	4.88388e-14	6.37804e-13	21.1275
TMEM116	-0.638719	6.91687	-7.8455	4.89171e-14	6.3834e-13	21.1259
PMEPA1	0.641404	8.00802	7.84341	4.96158e-14	6.46966e-13	21.112
EVI2B	1.21601	8.66109	7.84181	5.01625e-14	6.53598e-13	21.1012
FAAH	-0.753283	7.41045	-7.84167	5.02069e-14	6.53681e-13	21.1004
NAT2	-1.08752	7.14067	-7.84061	5.0574e-14	6.5796e-13	21.0932
FSIP1	-0.326185	4.32466	-7.84045	5.06269e-14	6.5815e-13	21.0922
TGFA	-0.529861	6.20591	-7.83994	5.08028e-14	6.59937e-13	21.0888
SPPL2A	-0.442417	10.765	-7.83806	5.14587e-14	6.67951e-13	21.0762
TNFRSF1B	0.832288	8.90018	7.83678	5.19096e-14	6.73294e-13	21.0677
CNKSR3	-0.460528	5.00301	-7.834	5.28991e-14	6.85611e-13	21.0491
ZNF3	-0.401189	7.88472	-7.83382	5.29639e-14	6.85933e-13	21.0479
CLSTN3	0.553642	6.7017	7.83169	5.37377e-14	6.9543e-13	21.0337
COX5B	-0.512126	11.035	-7.83113	5.39418e-14	6.97545e-13	21.03
STARD4	0.928003	7.86115	7.83057	5.41474e-14	6.99676e-13	21.0262
ELF4	-0.494455	7.89315	-7.82627	5.57562e-14	7.19922e-13	20.9975
CCDC3	1.27118	7.58661	7.82574	5.59586e-14	7.21992e-13	20.994
P3H1	0.622547	6.8425	7.82159	5.75567e-14	7.42053e-13	20.9663
ELL2	0.779021	7.37979	7.82095	5.78095e-14	7.44753e-13	20.962
TMEM258	0.483538	9.82488	7.82077	5.78791e-14	7.45091e-13	20.9609
MRRF	-0.394151	8.13558	-7.81932	5.84519e-14	7.519e-13	20.9512
RIMKLA	-0.799357	7.26147	-7.81808	5.8946e-14	7.57688e-13	20.9429
PF4	0.881437	7.07078	7.81757	5.91529e-14	7.59778e-13	20.9395
FHIT	-0.518492	6.42928	-7.81442	6.04328e-14	7.75638e-13	20.9185
FBXL2	0.502416	5.41873	7.80794	6.31501e-14	8.09907e-13	20.8754
S100A6	0.380244	10.7989	7.80615	6.3922e-14	8.19195e-13	20.8634
MCPH1-AS1	-0.252392	3.83323	-7.80328	6.51797e-14	8.34689e-13	20.8443
IST1	-0.428575	8.59605	-7.80312	6.52505e-14	8.34973e-13	20.8433
MRPL48	-0.442654	8.51567	-7.80301	6.52997e-14	8.34979e-13	20.8425
HOOK2	-0.585711	7.596	-7.80172	6.58755e-14	8.41715e-13	20.8339
TRAM1	0.418966	10.5207	7.80115	6.6129e-14	8.44325e-13	20.8301
NDRG2	-0.77942	9.47974	-7.79826	6.74379e-14	8.60397e-13	20.8109
AGTRAP	0.571692	7.21643	7.79542	6.87483e-14	8.76465e-13	20.792
APLP2	-0.428418	11.1558	-7.79152	7.0594e-14	8.99326e-13	20.766
RIPK2	0.717074	6.71948	7.79124	7.07278e-14	9.00363e-13	20.7642
SACS	0.92772	7.05945	7.78939	7.16209e-14	9.11056e-13	20.7519
PTPN1	0.451111	8.59385	7.78892	7.18502e-14	9.13296e-13	20.7487
FAM171B	0.880711	7.16492	7.78821	7.21926e-14	9.16969e-13	20.7441
SP140	1.13664	7.70463	7.78695	7.28125e-14	9.24159e-13	20.7357
POLR3G	0.526004	7.04453	7.78462	7.39711e-14	9.3817e-13	20.7202
CAVIN1	0.810476	6.62922	7.78292	7.48271e-14	9.48326e-13	20.7089
CHSY1	0.658712	8.70164	7.7774	7.76824e-14	9.83785e-13	20.6722
ATP5MJ	-0.483403	9.82313	-7.77304	8.00064e-14	1.01247e-12	20.6433
FAM234A	-0.43586	8.47465	-7.77206	8.05373e-14	1.01844e-12	20.6368
JCAD	0.902965	6.87837	7.76922	8.21028e-14	1.03747e-12	20.6179
BACE1	0.550717	8.0651	7.76749	8.30681e-14	1.04889e-12	20.6064
AIM2	1.33276	7.18913	7.76721	8.3226e-14	1.05012e-12	20.6046
TRA2B	0.306414	9.64332	7.76692	8.33895e-14	1.05141e-12	20.6026
PROC	-0.478602	5.91781	-7.76578	8.40338e-14	1.05875e-12	20.5951
HELZ2	0.437927	6.79806	7.75974	8.75409e-14	1.10213e-12	20.555
TMEM92	0.636267	6.69538	7.75786	8.86574e-14	1.11537e-12	20.5426
NOS2	1.75287	8.64364	7.75221	9.21079e-14	1.15793e-12	20.5051
GZMB	1.29375	7.59434	7.74988	9.35713e-14	1.17546e-12	20.4897
RTL8C	0.362788	9.39836	7.74604	9.60289e-14	1.20545e-12	20.4642
ITSN1	-0.286107	5.31881	-7.74506	9.66646e-14	1.21255e-12	20.4578
DEF8	0.497646	7.94089	7.7447	9.69002e-14	1.21461e-12	20.4554
PTK6	-0.770766	8.31931	-7.74296	9.80503e-14	1.22813e-12	20.4438
S100A4	0.70784	9.04798	7.7418	9.8818e-14	1.23685e-12	20.4361
XYLB	-0.508884	6.42786	-7.74159	9.89576e-14	1.23769e-12	20.4348
CNIH4	-0.511305	9.66332	-7.74089	9.9425e-14	1.24263e-12	20.4301
FZD5	-0.751668	7.58335	-7.73682	1.02195e-13	1.27633e-12	20.4032
MORF4L2	0.302145	10.3917	7.73109	1.06221e-13	1.32563e-12	20.3653
FSCN1	0.702304	8.20598	7.7303	1.06788e-13	1.33174e-12	20.3601
SURF4	0.399551	10.0298	7.73008	1.06947e-13	1.33277e-12	20.3586
PRR5L	-0.862176	7.53908	-7.72784	1.08573e-13	1.35205e-12	20.3438
ZHX2	0.799748	7.66567	7.72706	1.09148e-13	1.35822e-12	20.3386
MGAT4B	-0.630405	7.97523	-7.71986	1.14577e-13	1.42474e-12	20.291
KLHL34	-0.351954	6.06822	-7.71913	1.15139e-13	1.43069e-12	20.2862
ADPRHL1	-0.376543	5.49828	-7.71844	1.15674e-13	1.4363e-12	20.2817
DYRK2	-0.556036	8.72526	-7.71714	1.16693e-13	1.4479e-12	20.2731
PUM2	-0.290618	10.2376	-7.715	1.18385e-13	1.46784e-12	20.259
FAM184B	-0.315317	6.22284	-7.71414	1.19077e-13	1.47535e-12	20.2532
SBNO2	0.62782	7.29465	7.71378	1.19363e-13	1.47783e-12	20.2509
WDR54	0.560712	7.35533	7.71116	1.21487e-13	1.50304e-12	20.2336
HPS1	-0.411764	7.67916	-7.70977	1.22628e-13	1.51606e-12	20.2244
SLC4A4	-1.24135	7.57519	-7.70427	1.27254e-13	1.57213e-12	20.1881
TMTC1	0.939412	5.59619	7.70362	1.27815e-13	1.57792e-12	20.1838
ZBTB3	-0.459414	7.44512	-7.70339	1.28008e-13	1.57917e-12	20.1823
CFI	1.36466	6.72413	7.70278	1.28538e-13	1.58425e-12	20.1783
DMRTA1	-0.276216	5.93933	-7.7027	1.28605e-13	1.58425e-12	20.1778
VIL1	-0.961795	8.0211	-7.70241	1.28857e-13	1.58621e-12	20.1758
ARV1	-0.574088	8.53959	-7.70219	1.29046e-13	1.58741e-12	20.1744
PDLIM2	-0.344587	8.028	-7.70192	1.2928e-13	1.58915e-12	20.1726
FMOD	0.677844	8.58387	7.6987	1.32113e-13	1.62281e-12	20.1514
ZNRF1	-0.326539	7.54928	-7.6974	1.33273e-13	1.63588e-12	20.1428
H2AJ	-0.441154	6.55227	-7.69566	1.34839e-13	1.65392e-12	20.1313
MTCH2	-0.407978	10.1364	-7.69451	1.35889e-13	1.66561e-12	20.1237
LHPP	-0.385289	7.17617	-7.69054	1.39561e-13	1.7094e-12	20.0976
PPP6R1	0.43447	8.16584	7.68903	1.40987e-13	1.72563e-12	20.0876
FGR	1.27543	7.9684	7.68541	1.44452e-13	1.76678e-12	20.0638
TNFSF9	0.606494	6.84812	7.68389	1.45933e-13	1.78363e-12	20.0538
LRP12	-0.634341	5.91267	-7.681	1.48792e-13	1.81728e-12	20.0348
ELMO1	1.02294	7.26549	7.68062	1.49178e-13	1.8207e-12	20.0322
SEC16A	0.359037	8.95852	7.67942	1.50387e-13	1.83414e-12	20.0243
TMEM106A	0.509299	7.58757	7.679	1.5081e-13	1.838e-12	20.0216
RPS6KA6	-0.647602	4.766	-7.6785	1.51316e-13	1.84286e-12	20.0183
GUCY1A1	1.31564	7.06457	7.67682	1.5303e-13	1.8624e-12	20.0073
HSPB1	-0.47344	11.3173	-7.67416	1.55785e-13	1.89459e-12	19.9898
PPP1R14A	-0.670891	6.89742	-7.67164	1.58441e-13	1.92553e-12	19.9732
SHCBP1	0.771336	5.87441	7.67052	1.59633e-13	1.93864e-12	19.9658
SNX13	-0.34102	6.12509	-7.66944	1.60799e-13	1.95142e-12	19.9587
HECTD3	-0.518244	9.61977	-7.6683	1.62027e-13	1.96493e-12	19.9512
GRAMD4	-0.654562	7.34427	-7.66645	1.64056e-13	1.98814e-12	19.939
HNMT	-0.491908	5.52879	-7.66591	1.64654e-13	1.99397e-12	19.9355
MPP3	0.514675	5.88027	7.66513	1.65508e-13	2.00291e-12	19.9304
CST7	1.02287	8.56634	7.66445	1.66272e-13	2.01073e-12	19.9259
ANXA2R-AS1	0.498889	5.83781	7.66355	1.67279e-13	2.02148e-12	19.92
MAPRE3	-0.570333	5.82462	-7.66124	1.69888e-13	2.05157e-12	19.9048
GIMAP8	0.710186	7.48226	7.66001	1.71289e-13	2.06703e-12	19.8967
NSFL1C	-0.331677	8.64553	-7.65758	1.74103e-13	2.09952e-12	19.8808
MXI1	-0.838668	9.07689	-7.65582	1.76168e-13	2.12292e-12	19.8692
GPR143	-0.440978	5.94807	-7.65349	1.78941e-13	2.15483e-12	19.8539
ETFA	-0.532772	10.0061	-7.64704	1.86835e-13	2.24831e-12	19.8116
SPATA25	-0.405936	5.86673	-7.64491	1.89514e-13	2.27895e-12	19.7976
SLAMF6	1.25603	6.98683	7.64284	1.92156e-13	2.3091e-12	19.784
RPP25L	-0.434501	8.15199	-7.64265	1.92401e-13	2.31042e-12	19.7828
TDRD7	-0.499257	8.39153	-7.64242	1.92697e-13	2.31236e-12	19.7813
MME	1.55315	6.4459	7.64212	1.93091e-13	2.31547e-12	19.7793
SLC25A10	-0.601914	7.503	-7.64099	1.9455e-13	2.33134e-12	19.7719
PRR16	0.776181	5.57796	7.63984	1.96056e-13	2.34774e-12	19.7643
STEAP3	-0.455453	6.7352	-7.63647	2.00517e-13	2.39949e-12	19.7423
WDR35	0.456899	5.49591	7.63526	2.02149e-13	2.41734e-12	19.7343
GNG13	-0.40262	5.39612	-7.63457	2.0308e-13	2.42678e-12	19.7298
OXSM	-0.424422	7.58359	-7.63393	2.03963e-13	2.43564e-12	19.7256
TRIM24	-0.339084	6.67109	-7.63107	2.07889e-13	2.48079e-12	19.7069
HSPA13	0.732198	8.33644	7.62745	2.12981e-13	2.53979e-12	19.6831
ADPGK	0.38843	8.99841	7.62687	2.13813e-13	2.54793e-12	19.6793
GPN2	-0.34702	7.81567	-7.62674	2.13995e-13	2.54834e-12	19.6785
HADHA	-0.781145	9.33109	-7.62328	2.18996e-13	2.60608e-12	19.6558
APBA2	0.637509	6.6948	7.62221	2.20566e-13	2.62295e-12	19.6488
CCDC69	1.00183	7.99373	7.61938	2.24784e-13	2.67126e-12	19.6303
MYCBP2	0.808528	8.01079	7.61896	2.25413e-13	2.67688e-12	19.6275
EMP3	0.842595	9.27701	7.6178	2.27165e-13	2.69582e-12	19.6199
GRK3	0.758569	6.54611	7.61311	2.34383e-13	2.77955e-12	19.5893
ATP5MC1	-0.453994	11.1539	-7.61289	2.34729e-13	2.78173e-12	19.5878
CCL22	1.11476	7.52919	7.61187	2.36327e-13	2.79874e-12	19.5812
POGLUT2	0.554455	6.2126	7.60957	2.39984e-13	2.84008e-12	19.5661
TOX2	0.683567	6.24196	7.60906	2.40807e-13	2.84787e-12	19.5628
ZNF219	-0.309546	5.64972	-7.60885	2.41147e-13	2.84992e-12	19.5614
UQCRFS1	-0.389171	9.79669	-7.60741	2.43463e-13	2.87531e-12	19.552
HPGDS	-1.01297	6.63082	-7.60708	2.44006e-13	2.87974e-12	19.5498
CNPPD1	-0.387521	9.24207	-7.60522	2.47044e-13	2.91359e-12	19.5377
ARHGEF6	0.873457	8.04741	7.60451	2.48228e-13	2.92555e-12	19.533
VPS37B	-0.430011	8.16531	-7.60202	2.52373e-13	2.97236e-12	19.5168
TEX101	-0.426179	5.47479	-7.60177	2.52798e-13	2.97531e-12	19.5151
FOXQ1	0.949221	7.76911	7.6009	2.54262e-13	2.9905e-12	19.5095
PLK3	0.544226	7.04819	7.60005	2.55715e-13	3.00552e-12	19.5039
GABRA2	-0.586066	4.44967	-7.59881	2.57842e-13	3.02845e-12	19.4958
RITA1	-0.390283	6.99742	-7.59663	2.61613e-13	3.07064e-12	19.4815
PRDM1	0.909715	7.66742	7.59638	2.62039e-13	3.07354e-12	19.4799
MPC2	-0.580492	9.86052	-7.59576	2.63132e-13	3.08426e-12	19.4759
MCOLN2	-1.00817	6.87405	-7.59511	2.64275e-13	3.09553e-12	19.4716
EIF5A2	0.624154	5.56607	7.5924	2.69089e-13	3.14807e-12	19.4539
GBP5	1.45888	8.12246	7.59238	2.69127e-13	3.14807e-12	19.4538
TTLL1	-0.41114	6.38118	-7.5907	2.72154e-13	3.18131e-12	19.4428
ZNF383	-0.433861	6.92045	-7.59003	2.73362e-13	3.19326e-12	19.4385
HLA-F	0.450573	11.2309	7.58717	2.78616e-13	3.25242e-12	19.4198
TMEM14C	-0.506503	10.2667	-7.58509	2.8251e-13	3.29563e-12	19.4062
RAB4A	-0.541155	8.61993	-7.58485	2.82963e-13	3.29867e-12	19.4046
CES2	-0.917215	10.5048	-7.58441	2.8379e-13	3.30607e-12	19.4018
MRPL46	-0.430977	8.46806	-7.58365	2.85227e-13	3.32055e-12	19.3968
BZW2	-0.36847	9.70611	-7.58277	2.86904e-13	3.33781e-12	19.3911
CEP170	1.00566	6.57892	7.58255	2.87326e-13	3.34045e-12	19.3896
LINC01138	0.419169	6.91522	7.58117	2.89966e-13	3.36887e-12	19.3807
TBC1D2B	0.391451	8.88566	7.57527	3.01583e-13	3.50147e-12	19.3422
ADCY9	-0.548318	7.8994	-7.57469	3.02733e-13	3.51244e-12	19.3384
GMNN	-0.593967	8.1128	-7.5738	3.04545e-13	3.53108e-12	19.3326
GPRC5C	-0.63113	7.67563	-7.5735	3.05139e-13	3.53557e-12	19.3307
SLC24A3	0.47537	7.3059	7.57246	3.07267e-13	3.55777e-12	19.3239
DEPTOR	-0.861158	7.12516	-7.57236	3.07469e-13	3.55777e-12	19.3232
RPUSD2	-0.416305	6.95486	-7.57182	3.08578e-13	3.56788e-12	19.3197
RESF1	0.70125	8.93673	7.57173	3.08759e-13	3.56788e-12	19.3191
NUDT6	-0.530072	7.14156	-7.57005	3.12216e-13	3.6054e-12	19.3082
ZFP36	0.838259	9.59646	7.56911	3.1419e-13	3.62576e-12	19.302
PLOD1	0.59571	8.51417	7.56649	3.19687e-13	3.68671e-12	19.285
PDP1	0.745286	7.52121	7.56543	3.21948e-13	3.71029e-12	19.2781
FAM20A	1.07592	6.38271	7.56293	3.27339e-13	3.76673e-12	19.2619
TMEM154	1.04487	7.04545	7.56292	3.27362e-13	3.76673e-12	19.2618
FOXD2	-0.580459	6.36795	-7.56286	3.27504e-13	3.76673e-12	19.2614
SDHB	-0.561833	9.74444	-7.56208	3.29199e-13	3.7837e-12	19.2563
MRS2	-0.385858	7.66826	-7.56193	3.29526e-13	3.78492e-12	19.2553
AARS1	0.453005	9.57422	7.56153	3.30399e-13	3.79241e-12	19.2527
RASGRP1	0.996437	7.56045	7.55651	3.41601e-13	3.91825e-12	19.2201
AKAP1	-0.826292	8.53757	-7.55642	3.41819e-13	3.91825e-12	19.2194
HARS2	-0.32806	8.64523	-7.55582	3.43177e-13	3.92866e-12	19.2155
CAPN2	-0.345757	11.1563	-7.55581	3.43185e-13	3.92866e-12	19.2155
COQ8A	-0.372954	9.07869	-7.55519	3.44613e-13	3.94237e-12	19.2115
ZBTB10	-0.608494	6.12464	-7.55398	3.47398e-13	3.97159e-12	19.2036
H3-3B	0.330747	10.2911	7.55205	3.51866e-13	4.01999e-12	19.191
CALCRL	1.47036	6.52277	7.55115	3.53976e-13	4.0414e-12	19.1852
MEOX1	0.626385	6.92872	7.54895	3.59184e-13	4.09814e-12	19.1709
GPATCH1	-0.39205	7.39535	-7.54628	3.6559e-13	4.16846e-12	19.1535
TNF	0.953304	8.06915	7.54446	3.70039e-13	4.21639e-12	19.1417
SEMA4A	0.856146	7.32025	7.54253	3.74791e-13	4.2677e-12	19.1292
KLK10	2.3151	7.64965	7.54044	3.80035e-13	4.32454e-12	19.1156
STAP2	-0.998967	9.03739	-7.53957	3.82221e-13	4.34653e-12	19.1099
FAM168B	-0.238671	8.47084	-7.53754	3.87395e-13	4.40245e-12	19.0968
KDF1	-0.618867	7.25326	-7.5365	3.90081e-13	4.43004e-12	19.09
DUSP16	-0.427701	8.12864	-7.5339	3.96866e-13	4.50412e-12	19.0731
ACER2	-0.757771	6.61867	-7.53282	3.99712e-13	4.53288e-12	19.0661
HDHD2	-0.304633	9.33646	-7.53271	4.00001e-13	4.53288e-12	19.0654
TMED3	0.384702	9.34026	7.53264	4.00193e-13	4.53288e-12	19.0649
ZNF813	-0.534155	6.06669	-7.52805	4.1254e-13	4.66965e-12	19.0351
ATP1B3	-0.4648	10.6239	-7.52754	4.13937e-13	4.68237e-12	19.0318
NAA60	-0.525181	8.84147	-7.52701	4.15389e-13	4.6957e-12	19.0284
TMEM214	0.394679	10.0294	7.52525	4.2025e-13	4.74753e-12	19.017
PRR13	-0.360792	10.5467	-7.5229	4.2683e-13	4.81869e-12	19.0018
ZDHHC23	-0.700089	8.39093	-7.5228	4.27117e-13	4.81876e-12	19.0011
CTSB	0.485641	10.9211	7.51798	4.40964e-13	4.96889e-12	18.9698
CLEC14A	0.649689	7.13407	7.51797	4.41004e-13	4.96889e-12	18.9698
NDUFB9	-0.448706	10.5191	-7.51522	4.49077e-13	5.05654e-12	18.952
LRRC8D	-0.313245	9.03938	-7.51351	4.54202e-13	5.11089e-12	18.9409
ICOS	1.07272	6.40134	7.51132	4.6082e-13	5.18196e-12	18.9267
SLC25A37	0.826413	8.71075	7.50628	4.76413e-13	5.3538e-12	18.8941
CX3CL1	0.489275	6.63864	7.50465	4.81598e-13	5.40852e-12	18.8835
GPR160	-1.00797	8.58367	-7.5035	4.85241e-13	5.44587e-12	18.8761
EGR1	1.10011	7.26051	7.50245	4.88643e-13	5.48047e-12	18.8692
MT3	-0.484943	6.72929	-7.50141	4.91988e-13	5.51438e-12	18.8626
ZNF366	0.637107	6.64185	7.49956	4.98041e-13	5.57858e-12	18.8506
RNF7	-0.433928	9.10672	-7.49501	5.13247e-13	5.74515e-12	18.8211
HECW2	0.90557	6.08165	7.49453	5.14869e-13	5.75955e-12	18.818
JAM3	0.658813	8.52983	7.4943	5.15634e-13	5.76436e-12	18.8166
PXDN	1.01781	8.85279	7.48811	5.37143e-13	6.0009e-12	18.7765
BASP1	1.01451	9.65825	7.48653	5.42769e-13	6.0598e-12	18.7663
PPP1CC	-0.332235	11.1113	-7.48552	5.4638e-13	6.09615e-12	18.7598
PYHIN1	0.749958	5.40529	7.48228	5.58197e-13	6.22395e-12	18.7388
IFI30	0.812249	11.0452	7.48005	5.66442e-13	6.31178e-12	18.7245
ERI1	0.488054	7.48173	7.47893	5.70667e-13	6.35474e-12	18.7172
NUDT16L1	-0.365712	8.17264	-7.4783	5.73021e-13	6.37681e-12	18.7132
XK	-0.906291	8.93327	-7.47672	5.7903e-13	6.4395e-12	18.7029
TBCC	-0.388855	7.31182	-7.475	5.85617e-13	6.50855e-12	18.6919
ALG14	-0.508075	8.1708	-7.47481	5.86353e-13	6.5125e-12	18.6906
MZB1	1.3157	9.21989	7.47032	6.03963e-13	6.7021e-12	18.6616
PHYKPL	-0.414324	9.09819	-7.4702	6.04428e-13	6.7021e-12	18.6609
EDN3	-1.22692	8.23375	-7.47016	6.04595e-13	6.7021e-12	18.6606
IGBP1	-0.333269	9.56523	-7.46948	6.07329e-13	6.72806e-12	18.6562
ZNF311	-0.38213	5.3281	-7.46922	6.08357e-13	6.73511e-12	18.6545
CLDN12	0.638522	9.96287	7.46171	6.39186e-13	7.07185e-12	18.6061
BAIAP3	-0.356503	6.96208	-7.4607	6.43452e-13	7.11446e-12	18.5996
SRD5A1	-0.467917	8.09525	-7.46028	6.45234e-13	7.12957e-12	18.5969
LAP3	0.601554	9.53535	7.46004	6.4625e-13	7.1362e-12	18.5953
AVIL	-0.774898	7.2445	-7.45936	6.49149e-13	7.1636e-12	18.591
PARP16	-0.336279	7.98014	-7.45625	6.62561e-13	7.3069e-12	18.5709
LILRB2	1.18301	8.04969	7.4536	6.74184e-13	7.43031e-12	18.5539
GPX7	1.02286	7.49879	7.4515	6.8357e-13	7.52892e-12	18.5403
TRMT112	0.403481	10.8117	7.44707	7.03786e-13	7.74662e-12	18.5118
MMP14	0.640249	8.09631	7.44625	7.07561e-13	7.78317e-12	18.5066
URB1-AS1	-0.408957	7.02486	-7.44591	7.09161e-13	7.79577e-12	18.5043
CYTIP	1.24347	8.24122	7.44253	7.25061e-13	7.96546e-12	18.4826
PLEKHB2	-0.300942	10.6225	-7.44199	7.27656e-13	7.98886e-12	18.4791
MT2A	-0.685552	11.9526	-7.4409	7.32883e-13	8.04109e-12	18.4721
NEXMIF	-0.261754	5.04383	-7.43801	7.46925e-13	8.18992e-12	18.4535
MPI	-0.516248	7.16776	-7.43714	7.512e-13	8.23154e-12	18.4479
S100A9	1.83851	8.25758	7.43514	7.61131e-13	8.33504e-12	18.4351
CSF2RB	1.25811	8.31507	7.43283	7.72768e-13	8.45708e-12	18.4202
TPST2	0.647207	8.97012	7.42785	7.98419e-13	8.73223e-12	18.3882
HAGH	-0.292127	9.06832	-7.42628	8.06662e-13	8.81676e-12	18.3781
STK38L	-0.447792	8.27873	-7.42553	8.10622e-13	8.8544e-12	18.3734
RSPO3	1.12634	6.80493	7.42308	8.2376e-13	8.99219e-12	18.3576
SEC24A	0.455701	9.63786	7.42116	8.34221e-13	9.10059e-12	18.3452
IDH3G	-0.324556	9.67231	-7.41849	8.48939e-13	9.25527e-12	18.3281
CDH11	0.86425	6.6551	7.41776	8.52982e-13	9.29345e-12	18.3235
ADGRG6	0.859014	6.62094	7.41648	8.60162e-13	9.36572e-12	18.3152
HMX2	-0.302749	4.80044	-7.41278	8.81274e-13	9.58951e-12	18.2915
HNF1B	-0.945148	8.17286	-7.41251	8.8283e-13	9.60035e-12	18.2898
INSC	0.892871	7.26992	7.41174	8.87331e-13	9.64319e-12	18.2848
ARL3	0.436628	7.80167	7.41062	8.93851e-13	9.7079e-12	18.2776
NPC1	0.418551	8.95113	7.40953	9.00222e-13	9.77091e-12	18.2707
CRLS1	-0.384901	8.79001	-7.4084	9.06924e-13	9.83743e-12	18.2634
THBS2	1.63445	8.19471	7.40643	9.18688e-13	9.95874e-12	18.2508
TIGIT	0.826821	6.12845	7.40573	9.2293e-13	9.99841e-12	18.2463
CYRIA	1.1537	7.53563	7.40422	9.32091e-13	1.00913e-11	18.2366
MAP2K7	-0.276904	6.01678	-7.40194	9.46127e-13	1.02368e-11	18.2219
SORD	0.712142	8.47221	7.40153	9.48629e-13	1.02574e-11	18.2194
DAGLA	-0.458868	6.56315	-7.40122	9.50582e-13	1.0272e-11	18.2173
ETFB	-0.488932	9.03099	-7.39961	9.60635e-13	1.03741e-11	18.207
MAP2K5	-0.36885	7.48159	-7.39805	9.7048e-13	1.04739e-11	18.1971
SEMA4D	0.647117	8.24704	7.39771	9.72624e-13	1.04904e-11	18.1949
SDCBP	0.386233	11.0739	7.397	9.77146e-13	1.05326e-11	18.1903
IP6K2	-0.474493	8.13697	-7.39661	9.79688e-13	1.05533e-11	18.1878
STS	1.16609	8.48164	7.39452	9.93139e-13	1.06915e-11	18.1744
CXorf65	0.652662	6.09353	7.39293	1.00354e-12	1.07968e-11	18.1642
TM4SF1	0.849566	11.1903	7.39259	1.00578e-12	1.0814e-11	18.1621
SH3GL2	-0.511185	5.13912	-7.392	1.00962e-12	1.08485e-11	18.1583
LRRCC1	-0.623708	7.01496	-7.39162	1.01214e-12	1.08688e-11	18.1559
TRIM47	0.404978	7.93692	7.38958	1.02577e-12	1.10083e-11	18.1428
MRPL2	-0.376461	8.42446	-7.38883	1.0308e-12	1.10553e-11	18.138
GHR	-1.19115	5.88543	-7.38354	1.067e-12	1.14364e-11	18.1042
TENT5C	0.863129	9.35529	7.38322	1.06923e-12	1.14532e-11	18.1021
C9orf24	-0.558247	6.2025	-7.38148	1.08147e-12	1.1577e-11	18.091
SMAP2	0.710942	8.67099	7.37879	1.10065e-12	1.1775e-11	18.0738
ACAA2	-0.557206	7.22573	-7.37829	1.10425e-12	1.18062e-11	18.0706
RNF14	-0.401893	8.42552	-7.37768	1.10866e-12	1.18459e-11	18.0667
ABHD4	-0.420321	7.49789	-7.37607	1.12038e-12	1.19637e-11	18.0564
RHOH	1.34124	6.94739	7.37457	1.1314e-12	1.20739e-11	18.0468
FEM1B	-0.262547	9.07475	-7.37184	1.15168e-12	1.22827e-11	18.0294
PANX1	0.634636	8.09699	7.37172	1.15261e-12	1.2285e-11	18.0286
PRKACB	-0.513864	10.0769	-7.37101	1.15799e-12	1.23346e-11	18.0241
RNF152	-0.657111	5.53276	-7.3709	1.15882e-12	1.23358e-11	18.0234
GALNT6	0.788163	6.6665	7.36883	1.17457e-12	1.24958e-11	18.0101
LYSMD2	0.455397	7.03076	7.36702	1.18846e-12	1.26356e-11	17.9986
HLA-DMB	0.71835	9.66345	7.36462	1.20727e-12	1.28277e-11	17.9832
PLPP6	-0.487734	7.72427	-7.36364	1.21494e-12	1.29012e-11	17.977
PLVAP	0.797953	8.54105	7.36318	1.21859e-12	1.2932e-11	17.9741
CD83	1.07804	7.55438	7.36049	1.2402e-12	1.31531e-11	17.9569
DACT2	-0.407863	5.84802	-7.35999	1.24423e-12	1.31878e-11	17.9537
HMOX1	-0.60997	7.90412	-7.35976	1.24612e-12	1.31996e-11	17.9522
CXCL10	1.97993	7.94202	7.35923	1.25043e-12	1.32371e-11	17.9488
STEAP4	1.35721	5.61695	7.35896	1.25261e-12	1.3252e-11	17.9471
APIP	0.70768	7.8319	7.35643	1.27343e-12	1.34639e-11	17.931
SMIM19	-0.46426	9.07588	-7.35625	1.27493e-12	1.34716e-11	17.9298
QSOX2	0.470014	7.10667	7.35461	1.28859e-12	1.36075e-11	17.9194
CBLC	-0.675882	7.87961	-7.35451	1.28941e-12	1.36078e-11	17.9188
CHST15	1.064	8.28511	7.3539	1.29462e-12	1.36544e-11	17.9148
RFX5	0.529613	9.05821	7.35344	1.2985e-12	1.36869e-11	17.9119
FAM219B	-0.427265	7.28899	-7.35219	1.30909e-12	1.37901e-11	17.9039
CREM	0.800867	6.14243	7.34569	1.36565e-12	1.4377e-11	17.8625
SHD	-0.564548	6.92878	-7.34356	1.38475e-12	1.45692e-11	17.8489
GNA11	-0.818485	8.26179	-7.34326	1.38744e-12	1.45886e-11	17.847
PRDX6-AS1	-0.536712	6.59257	-7.34191	1.39968e-12	1.47082e-11	17.8384
GOLT1A	-0.652172	6.63971	-7.34173	1.40126e-12	1.47158e-11	17.8373
NIPAL1	-1.04604	7.52917	-7.34143	1.40408e-12	1.47364e-11	17.8354
PRKN	-0.334432	4.66415	-7.34116	1.40649e-12	1.47527e-11	17.8337
IL7R	1.39257	7.72476	7.33961	1.42079e-12	1.48936e-11	17.8238
ZKSCAN7	0.521857	6.36778	7.33901	1.42632e-12	1.49425e-11	17.82
RELL1	-0.619739	7.03366	-7.33468	1.46708e-12	1.53601e-11	17.7924
LYSMD4	-0.386859	6.5047	-7.33042	1.5082e-12	1.57809e-11	17.7653
ANKRD40CL	-1.12194	8.79509	-7.32898	1.52242e-12	1.592e-11	17.7561
MYOM1	-0.465244	5.48865	-7.32868	1.52539e-12	1.59393e-11	17.7542
HOMER1	0.71059	5.3458	7.3286	1.52613e-12	1.59393e-11	17.7537
THRB	-0.742017	6.13823	-7.32804	1.53176e-12	1.59884e-11	17.7501
ABCC3	-0.644455	10.0697	-7.32758	1.53627e-12	1.60258e-11	17.7473
BRPF3	-0.33454	6.26123	-7.32748	1.5373e-12	1.60268e-11	17.7466
PPIL1	0.448308	7.94111	7.3268	1.54415e-12	1.60884e-11	17.7422
ERG	0.685718	5.43037	7.32645	1.54761e-12	1.61147e-11	17.7401
TUSC1	-0.414368	7.6737	-7.32426	1.56985e-12	1.63363e-11	17.7261
NEU1	-0.467373	8.39255	-7.32338	1.57877e-12	1.64192e-11	17.7205
DEPDC5	-0.335181	8.14587	-7.32327	1.57996e-12	1.64216e-11	17.7198
TMEM131	-0.391208	8.96229	-7.3212	1.60132e-12	1.66336e-11	17.7066
WIPF2	-0.42705	8.18032	-7.32105	1.60281e-12	1.6639e-11	17.7057
ASS1	0.86148	10.8688	7.32088	1.60465e-12	1.6648e-11	17.7046
BOLA1	-0.373461	6.41383	-7.32073	1.60623e-12	1.66543e-11	17.7037
CXCL6	1.74214	6.17566	7.3205	1.60861e-12	1.66689e-11	17.7022
HPGD	-1.25259	9.17898	-7.31829	1.63186e-12	1.68997e-11	17.6881
RRAS2	-0.466172	7.86223	-7.31765	1.63861e-12	1.69593e-11	17.6841
PIGS	-0.354338	9.14437	-7.31726	1.64279e-12	1.69856e-11	17.6816
MPV17L	-0.72515	6.22054	-7.31723	1.64312e-12	1.69856e-11	17.6814
AGPAT4-IT1	0.708064	6.04499	7.31603	1.656e-12	1.71002e-11	17.6738
GULP1	-0.786847	5.30387	-7.31601	1.6562e-12	1.71002e-11	17.6737
C15orf40	-0.364529	6.91577	-7.31382	1.67985e-12	1.73339e-11	17.6598
TFAP2C	0.941405	6.35286	7.31361	1.6822e-12	1.73477e-11	17.6584
COX11	-0.381984	8.14351	-7.31272	1.69191e-12	1.74373e-11	17.6528
APPL1	-0.434102	7.96346	-7.31236	1.6959e-12	1.74679e-11	17.6505
NDEL1	0.337984	8.80349	7.30908	1.73229e-12	1.78321e-11	17.6297
MAP3K21	-0.61308	7.52781	-7.3072	1.75353e-12	1.80399e-11	17.6177
LYZ	1.56395	9.7777	7.30601	1.76717e-12	1.81694e-11	17.6102
ATF1	-0.511552	8.12868	-7.30589	1.76856e-12	1.81727e-11	17.6094
HNRNPA2B1	0.235907	10.9479	7.30374	1.79334e-12	1.84164e-11	17.5958
TJP3	-0.804141	9.45227	-7.3021	1.81251e-12	1.86021e-11	17.5854
TMEM53	-0.6708	7.8798	-7.3014	1.82072e-12	1.86751e-11	17.5809
IL10RA	0.886057	8.43046	7.30124	1.82258e-12	1.8683e-11	17.5799
ACSL5	-0.524867	10.837	-7.30066	1.82946e-12	1.87424e-11	17.5762
EPB41L5	-0.523435	6.81673	-7.29933	1.84535e-12	1.88939e-11	17.5678
LGALSL	-0.583109	8.17159	-7.29879	1.85177e-12	1.89483e-11	17.5644
SLC25A5	-0.422596	11.7853	-7.29863	1.85371e-12	1.89569e-11	17.5634
DUSP14	0.660342	6.18826	7.29821	1.85876e-12	1.89972e-11	17.5607
ENGASE	-0.582157	8.21247	-7.29146	1.94175e-12	1.98336e-11	17.5179
CCDC102B	0.719002	5.09865	7.28913	1.97131e-12	2.01235e-11	17.5031
SLC26A6	-0.510346	8.67252	-7.28763	1.99056e-12	2.0308e-11	17.4936
ARHGAP15	0.932708	7.7085	7.28696	1.99923e-12	2.03843e-11	17.4894
SPINK4	1.44782	10.9536	7.28536	2.01997e-12	2.05836e-11	17.4793
FAM117B	-0.494949	6.95871	-7.2843	2.03393e-12	2.07135e-11	17.4725
CLCA2	-0.421615	4.09523	-7.28389	2.03935e-12	2.07564e-11	17.4699
BAZ2B	0.344364	8.99808	7.28349	2.04457e-12	2.07972e-11	17.4674
ZFP64	-0.394391	7.84683	-7.28321	2.04835e-12	2.08233e-11	17.4656
MAPK1IP1L	0.471912	7.73309	7.28188	2.06598e-12	2.09901e-11	17.4572
HCAR3	2.36816	6.8495	7.28161	2.06957e-12	2.10141e-11	17.4555
CDC14B	-0.358939	7.74612	-7.2779	2.11978e-12	2.15112e-11	17.4321
TRPS1	0.899901	6.68629	7.27608	2.14487e-12	2.1753e-11	17.4205
OSBPL1A	-0.467036	5.84247	-7.27462	2.16526e-12	2.19467e-11	17.4113
RWDD2A	0.430335	6.69959	7.27333	2.18346e-12	2.21182e-11	17.4031
FAM98C	-0.558859	7.33785	-7.27197	2.20274e-12	2.23003e-11	17.3945
DCAF6	-0.252558	9.04285	-7.27165	2.20725e-12	2.23328e-11	17.3925
RORA	0.697827	6.65583	7.27054	2.2231e-12	2.24799e-11	17.3855
PNPO	-0.5784	8.64837	-7.27035	2.22579e-12	2.24889e-11	17.3843
PLPBP	-0.405455	9.17589	-7.2703	2.22661e-12	2.24889e-11	17.3839
TCIRG1	0.597662	9.94796	7.26929	2.2412e-12	2.26229e-11	17.3775
COX4I1	-0.313041	10.7596	-7.26777	2.26332e-12	2.28328e-11	17.3679
MMEL1	-0.388757	6.9731	-7.2674	2.26864e-12	2.2873e-11	17.3656
PGBD4	-0.26647	6.61745	-7.26583	2.29178e-12	2.30927e-11	17.3557
PROK2	2.14859	6.93785	7.26566	2.29436e-12	2.31052e-11	17.3546
CEBPA	-0.53792	8.26028	-7.26428	2.31484e-12	2.32977e-11	17.3459
ZNF91	-0.488851	6.20653	-7.26356	2.32556e-12	2.33919e-11	17.3414
MFSD3	-0.393255	7.86786	-7.26152	2.35642e-12	2.36884e-11	17.3285
BCL6	1.16626	8.40994	7.2608	2.36743e-12	2.37817e-11	17.3239
ITGA6	0.445955	11.0252	7.26073	2.36847e-12	2.37817e-11	17.3235
SH3RF3	0.627492	7.916	7.26043	2.37305e-12	2.38137e-11	17.3216
VPS13C	0.400672	9.31442	7.2603	2.37511e-12	2.38205e-11	17.3207
C10orf71	-0.273642	5.38847	-7.26009	2.37829e-12	2.38385e-11	17.3194
MTERF1	-0.331596	7.16218	-7.25761	2.41659e-12	2.42082e-11	17.3038
TMEM204	0.625191	7.95323	7.25568	2.44696e-12	2.44982e-11	17.2916
SERPINA6	-0.912004	5.49529	-7.25163	2.51168e-12	2.51314e-11	17.266
TMEM161B	-0.351267	8.21151	-7.24705	2.58704e-12	2.58704e-11	17.2371
LRP6	-0.422128	7.19057	-7.24677	2.59163e-12	2.59012e-11	17.2353
SEL1L3	0.597381	10.0795	7.24512	2.61933e-12	2.61629e-11	17.2249
GRK5	0.676473	6.91852	7.24464	2.62741e-12	2.62282e-11	17.2219
LGALS1	0.835443	10.6436	7.24452	2.62945e-12	2.62333e-11	17.2212
UNC13D	0.586037	7.62176	7.24229	2.66758e-12	2.65983e-11	17.2071
DEFA6	2.29479	7.91201	7.24122	2.68605e-12	2.67638e-11	17.2003
TPRG1	0.856685	5.49585	7.24115	2.68729e-12	2.67638e-11	17.1999
P2RY8	1.05083	8.24136	7.24056	2.69744e-12	2.68378e-11	17.1962
LRRC32	0.665433	6.90028	7.24054	2.69786e-12	2.68378e-11	17.196
KTN1	-0.431401	6.86029	-7.23988	2.70936e-12	2.69366e-11	17.1919
NDUFA5	-0.538687	8.31656	-7.23904	2.72397e-12	2.70662e-11	17.1866
ISX	-1.3809	7.78489	-7.2381	2.74046e-12	2.72143e-11	17.1807
CD47	0.402169	9.78492	7.23554	2.78615e-12	2.76441e-11	17.1645
CXCL2	0.853623	5.59365	7.23549	2.78696e-12	2.76441e-11	17.1642
PPM1K	0.781726	7.3452	7.23304	2.83136e-12	2.80682e-11	17.1487
GLOD4	-0.42076	8.0125	-7.23205	2.84937e-12	2.82305e-11	17.1425
TRIM3	-0.33413	6.19212	-7.2318	2.8539e-12	2.8259e-11	17.141
ITK	0.890754	6.6421	7.23138	2.86177e-12	2.83207e-11	17.1383
SYN3	-0.265264	5.85475	-7.22965	2.89363e-12	2.86195e-11	17.1275
BICC1	1.03098	7.04205	7.22947	2.89707e-12	2.86369e-11	17.1263
CTSC	0.558984	9.74552	7.22876	2.91042e-12	2.87523e-11	17.1218
FAP	1.573	5.91757	7.22734	2.937e-12	2.89982e-11	17.1129
TMEM80	-0.430012	6.98684	-7.22722	2.93931e-12	2.90043e-11	17.1121
COTL1	0.487065	7.95809	7.22677	2.94793e-12	2.90727e-11	17.1093
SPIRE2	-0.449692	7.16838	-7.2248	2.9855e-12	2.94263e-11	17.0969
IFNAR2	0.832776	8.23551	7.22376	3.00546e-12	2.9606e-11	17.0903
ZNF358	-0.368944	8.02889	-7.2236	3.00849e-12	2.96189e-11	17.0894
AKR1B10	-1.28067	9.36895	-7.2227	3.02611e-12	2.97752e-11	17.0836
INPP5K	-0.338393	7.14793	-7.22255	3.02896e-12	2.97862e-11	17.0827
CATSPERB	1.05995	5.92955	7.22142	3.05101e-12	2.99859e-11	17.0756
GLT8D1	0.294315	8.70693	7.22112	3.05699e-12	3.00275e-11	17.0737
LNX2	-0.623863	9.03842	-7.21841	3.11054e-12	3.0536e-11	17.0567
SCAMP3	0.243261	8.67778	7.21781	3.12262e-12	3.0637e-11	17.0529
MAP3K13	-0.754127	7.48915	-7.21711	3.13667e-12	3.07573e-11	17.0485
SOS2	-0.516119	7.89044	-7.21682	3.14258e-12	3.07976e-11	17.0467
MRPL35	-0.583601	9.15057	-7.21333	3.21384e-12	3.1478e-11	17.0247
TCP11L2	-0.534299	6.05986	-7.21232	3.23477e-12	3.1665e-11	17.0184
LAMB2	0.746262	8.58682	7.21155	3.25081e-12	3.18039e-11	17.0135
SREBF2	-0.421132	8.92862	-7.21141	3.25363e-12	3.18133e-11	17.0127
SLC30A1	-0.59408	9.01996	-7.21066	3.26941e-12	3.19494e-11	17.008
DNAJC28	-0.412653	4.9718	-7.2103	3.27693e-12	3.20046e-11	17.0057
GABRB2	-0.741737	5.42116	-7.20984	3.28668e-12	3.20816e-11	17.0028
FAM167A	0.760563	6.13611	7.2092	3.30029e-12	3.21961e-11	16.9988
CDX2	-1.02918	8.41014	-7.20706	3.34593e-12	3.26228e-11	16.9853
PLEKHG4	-0.432543	6.08189	-7.20669	3.35392e-12	3.26822e-11	16.983
TNK1	-0.357335	7.23072	-7.20617	3.365e-12	3.27715e-11	16.9798
ZNF823	-0.581658	7.2524	-7.20491	3.39234e-12	3.3019e-11	16.9718
XYLT1	-0.384293	8.56339	-7.20446	3.40219e-12	3.30962e-11	16.969
RAB32	-0.451039	8.06516	-7.20408	3.41052e-12	3.31583e-11	16.9666
ECI1	-0.477608	8.14486	-7.20327	3.4283e-12	3.33123e-11	16.9615
SLA	0.929442	6.85888	7.20245	3.44647e-12	3.34529e-11	16.9564
CTDSP2	-0.307549	10.574	-7.20244	3.44666e-12	3.34529e-11	16.9563
MLXIP	-0.402259	6.98107	-7.20026	3.4952e-12	3.39048e-11	16.9426
DEFA5	2.58052	8.56997	7.1982	3.54154e-12	3.4335e-11	16.9297
ITGB2	1.09754	8.2657	7.19518	3.6109e-12	3.49876e-11	16.9107
UQCC1	-0.32316	7.4265	-7.19504	3.61422e-12	3.5e-11	16.9098
USP37	-0.444174	7.89167	-7.19392	3.64021e-12	3.52318e-11	16.9028
SLC4A10	-0.374306	3.92496	-7.19346	3.65107e-12	3.5317e-11	16.8999
ITPRIP	0.645714	7.27257	7.18698	3.80569e-12	3.67919e-11	16.8593
CIAO3	-0.324264	7.47697	-7.18499	3.85456e-12	3.72434e-11	16.8468
DERA	-0.511516	9.06805	-7.18466	3.86277e-12	3.73017e-11	16.8448
STARD7-AS1	-0.400698	6.61028	-7.18256	3.9151e-12	3.77857e-11	16.8316
CPTP	-0.471463	7.68144	-7.18096	3.95545e-12	3.81537e-11	16.8216
APH1B	0.536678	6.57816	7.18073	3.96119e-12	3.81877e-11	16.8201
FRAT1	-0.345515	6.42053	-7.17943	3.9943e-12	3.84853e-11	16.812
IQSEC1	0.578891	8.28526	7.17856	4.01674e-12	3.86797e-11	16.8065
CTNNAL1	0.522875	7.67097	7.17593	4.08488e-12	3.93138e-11	16.7901
MR1	0.64148	6.60005	7.17471	4.11696e-12	3.96003e-11	16.7824
VPS13A	-0.503599	8.01777	-7.17303	4.16146e-12	4.0006e-11	16.7719
ADAM9	0.861129	8.4871	7.17232	4.18027e-12	4.01643e-11	16.7675
COX15	-0.317328	8.5016	-7.17174	4.19596e-12	4.02925e-11	16.7638
EFEMP2	0.616394	7.84734	7.16801	4.29724e-12	4.1242e-11	16.7405
RELA	0.27747	9.32852	7.16531	4.37187e-12	4.19347e-11	16.7236
WWTR1	0.799387	7.62655	7.1651	4.37776e-12	4.19678e-11	16.7223
SLC15A3	0.617027	7.53346	7.16475	4.38759e-12	4.20385e-11	16.7201
C19orf18	-0.376282	5.01639	-7.16447	4.39548e-12	4.20906e-11	16.7184
WASF1	0.493343	6.01566	7.16366	4.41834e-12	4.22681e-11	16.7133
ZDHHC13	-0.466913	8.89	-7.16364	4.41894e-12	4.22681e-11	16.7132
ANP32E	0.616987	6.25072	7.16318	4.43194e-12	4.23689e-11	16.7103
GOLGA2P5	-0.434858	6.17218	-7.16217	4.46068e-12	4.26198e-11	16.704
EGR2	0.856079	6.84701	7.15978	4.52923e-12	4.32507e-11	16.689
VWA8	-0.427204	8.26312	-7.1592	4.54617e-12	4.33884e-11	16.6854
PPARD	-0.478481	8.3185	-7.15638	4.62887e-12	4.41531e-11	16.6677
TPD52L2	0.298558	9.13014	7.15197	4.761e-12	4.53882e-11	16.6402
HLA-DPA1	0.802509	11.6061	7.14979	4.82779e-12	4.59994e-11	16.6266
CACNA1F	-0.249936	5.49775	-7.14962	4.83304e-12	4.60238e-11	16.6255
DZIP1	0.526262	6.41426	7.14928	4.84351e-12	4.6098e-11	16.6234
CDR2L	0.466733	6.74645	7.14832	4.87316e-12	4.63545e-11	16.6174
CLCF1	0.465471	7.48743	7.14629	4.93674e-12	4.69332e-11	16.6047
ENPP2	0.929365	9.49091	7.14498	4.97818e-12	4.7301e-11	16.5966
AHR	0.731855	9.14394	7.1448	4.98405e-12	4.73306e-11	16.5954
CDK2AP1	0.354185	10.7421	7.13948	5.15581e-12	4.89345e-11	16.5623
LAPTM5	1.02021	10.0604	7.13794	5.20668e-12	4.93901e-11	16.5527
ADAM15	0.402547	8.43192	7.13629	5.26184e-12	4.98857e-11	16.5424
CDC42SE1	0.405692	9.44572	7.13363	5.35176e-12	5.07102e-11	16.5258
VPS26C	-0.475459	8.79382	-7.1312	5.43546e-12	5.14749e-11	16.5106
BTN2A1	0.377663	8.12485	7.12999	5.47734e-12	5.18254e-11	16.5031
MALT1	0.510283	7.54518	7.12996	5.47852e-12	5.18254e-11	16.5029
DOCK8	0.986784	7.7112	7.12957	5.49195e-12	5.19239e-11	16.5005
FEZ1	0.573027	6.36018	7.12941	5.49755e-12	5.19482e-11	16.4995
AAMDC	-0.29978	5.07203	-7.12578	5.62625e-12	5.31351e-11	16.4769
RAB13	0.437849	9.88642	7.12518	5.64781e-12	5.33093e-11	16.4731
ERMAP	-0.418765	7.22316	-7.12413	5.68572e-12	5.36377e-11	16.4666
GBA2	-0.45215	8.48973	-7.12333	5.71477e-12	5.38822e-11	16.4616
NOD2	0.809643	6.60636	7.12322	5.71861e-12	5.38887e-11	16.4609
STX12	-0.274245	9.68304	-7.12188	5.76778e-12	5.43223e-11	16.4525
SAMSN1	1.14087	5.91629	7.11862	5.88874e-12	5.5431e-11	16.4322
NT5C2	-0.31349	9.25815	-7.11844	5.89559e-12	5.54651e-11	16.4311
RAB3A	-0.42864	7.13031	-7.1171	5.94577e-12	5.59065e-11	16.4228
MRPS33	-0.479707	8.36428	-7.11567	6.00024e-12	5.63878e-11	16.4139
ZNF629	-0.428586	7.01869	-7.1126	6.11855e-12	5.74682e-11	16.3948
NOA1	-0.376558	9.001	-7.11095	6.18304e-12	5.80421e-11	16.3845
BDH1	-0.647852	6.12177	-7.10991	6.22426e-12	5.83971e-11	16.378
CISD1	-0.423548	8.8766	-7.10924	6.25058e-12	5.8612e-11	16.3739
DLEU1	-0.546398	6.64041	-7.10914	6.2546e-12	5.86176e-11	16.3733
TRABD2A	-0.889	9.14363	-7.10889	6.26461e-12	5.86539e-11	16.3717
SPON2	0.870034	7.70658	7.10887	6.2653e-12	5.86539e-11	16.3716
FAM81A	-0.459803	5.7976	-7.10847	6.28124e-12	5.8771e-11	16.3691
CHST11	0.811499	7.34391	7.10836	6.28573e-12	5.8781e-11	16.3684
BTG2	0.786781	7.62339	7.10697	6.34156e-12	5.92708e-11	16.3598
CLIC2	0.829317	6.28492	7.10589	6.38538e-12	5.96478e-11	16.353
HDHD3	-0.677541	8.84712	-7.10529	6.40958e-12	5.98413e-11	16.3493
CD53	1.12212	10.0155	7.10509	6.41771e-12	5.98847e-11	16.3481
LDLRAD3	0.830029	8.16399	7.10489	6.42612e-12	5.99305e-11	16.3468
SMAD7	-0.613596	6.8937	-7.09877	6.68067e-12	6.22707e-11	16.3088
FAR2	-0.567363	6.58256	-7.09844	6.69483e-12	6.23688e-11	16.3068
CYBA	0.509551	8.12812	7.09649	6.7782e-12	6.31112e-11	16.2947
SLC22A15	0.467439	5.63785	7.095	6.84273e-12	6.36775e-11	16.2854
DPYSL3	0.813256	7.3014	7.09478	6.85199e-12	6.3729e-11	16.2841
TRAK2	-0.546009	8.12525	-7.0943	6.87285e-12	6.38885e-11	16.2811
THRA	-0.500336	7.61781	-7.09091	7.02237e-12	6.5243e-11	16.26
AKT3	0.921615	7.36803	7.09075	7.02975e-12	6.52762e-11	16.259
SPTLC3	-0.563389	6.39921	-7.0901	7.0586e-12	6.55087e-11	16.255
FBN1	1.13028	6.66317	7.088	7.1535e-12	6.63535e-11	16.2419
TM4SF18	0.866827	5.90694	7.08606	7.24207e-12	6.71099e-11	16.2299
MPPE1	-0.342204	7.79656	-7.08604	7.24287e-12	6.71099e-11	16.2298
PREB	0.425844	9.39031	7.08441	7.31829e-12	6.77722e-11	16.2197
ADH1A	-0.72377	5.80984	-7.08205	7.42839e-12	6.87547e-11	16.2051
STPG4	-0.269806	5.0667	-7.08049	7.50213e-12	6.93998e-11	16.1954
VCAN	1.03897	8.09358	7.07988	7.53133e-12	6.96323e-11	16.1916
TESMIN	-0.384805	5.85843	-7.07957	7.54621e-12	6.97323e-11	16.1897
RHBDF2	0.66029	7.05316	7.07875	7.58556e-12	7.00583e-11	16.1846
MYLIP	-0.457694	7.45811	-7.07756	7.64275e-12	7.05484e-11	16.1772
GLG1	0.536077	9.36453	7.07652	7.69331e-12	7.0977e-11	16.1708
PMFBP1	-0.477009	5.40041	-7.07567	7.73503e-12	7.13235e-11	16.1655
HES5	-0.345751	5.51679	-7.07486	7.77459e-12	7.16498e-11	16.1605
CFP	0.862478	6.46652	7.07132	7.95087e-12	7.32351e-11	16.1386
DGCR2	-0.304863	7.68052	-7.0712	7.95726e-12	7.32546e-11	16.1378
ADGRA3	-0.585458	6.40384	-7.0706	7.98723e-12	7.34911e-11	16.1341
PKIA	0.668191	6.15478	7.07048	7.9935e-12	7.35094e-11	16.1334
FAM98A	0.361694	10.0794	7.06878	8.08017e-12	7.42666e-11	16.1228
PCLO	-0.526606	5.17126	-7.06754	8.14382e-12	7.48115e-11	16.1151
NCOA4	-0.276979	10.7012	-7.06573	8.23776e-12	7.5634e-11	16.1039
TEAD4	0.606847	7.57639	7.06488	8.28172e-12	7.59969e-11	16.0987
TM9SF1	0.463358	8.74426	7.06014	8.53415e-12	7.82715e-11	16.0694
SASH3	0.854926	8.36775	7.05583	8.77004e-12	8.0392e-11	16.0427
CHAC1	0.702415	6.64297	7.05404	8.86987e-12	8.12637e-11	16.0316
ITGAL	1.00871	7.24044	7.05274	8.94311e-12	8.1891e-11	16.0236
DNAJC13	-0.379364	7.36316	-7.04895	9.15954e-12	8.38281e-11	16.0002
PTAFR	0.62858	6.82149	7.04803	9.21302e-12	8.42414e-11	15.9945
SNN	0.560822	7.85339	7.04801	9.21452e-12	8.42414e-11	15.9944
PTGDS	1.04262	8.48271	7.04782	9.22545e-12	8.42964e-11	15.9932
MYH10	0.719328	7.15079	7.04658	9.29802e-12	8.49143e-11	15.9855
MORC4	0.393907	7.33503	7.04619	9.3206e-12	8.50752e-11	15.9832
PARD3B	-0.338888	6.02964	-7.04363	9.47259e-12	8.64166e-11	15.9673
LRRC28	-0.568615	6.54104	-7.04272	9.52747e-12	8.68711e-11	15.9617
PARS2	-0.385956	8.14918	-7.0425	9.54076e-12	8.69461e-11	15.9603
BATF3	0.695574	6.64977	7.04076	9.6463e-12	8.78612e-11	15.9496
AGBL5	-0.361676	6.58406	-7.04056	9.65839e-12	8.79247e-11	15.9484
PRRG2	-0.429342	5.44193	-7.0399	9.6984e-12	8.82421e-11	15.9443
SLC10A1	-0.335569	5.22602	-7.03804	9.81297e-12	8.92372e-11	15.9328
PTPRF	-0.863207	9.40076	-7.0369	9.88366e-12	8.98324e-11	15.9258
TXN2	-0.365127	9.08142	-7.03662	9.90155e-12	8.99473e-11	15.924
PPIL6	-0.383355	4.44744	-7.03346	1.01008e-11	9.17087e-11	15.9046
SCARB2	-0.45428	9.07365	-7.0299	1.033e-11	9.37405e-11	15.8826
LRRK2	1.35688	6.42323	7.02776	1.04703e-11	9.49634e-11	15.8694
MBOAT1	-0.63373	9.85393	-7.02669	1.05414e-11	9.55368e-11	15.8628
BEST4	-1.50839	7.64285	-7.02664	1.05447e-11	9.55368e-11	15.8625
SERPINB5	1.00453	5.99985	7.02559	1.0615e-11	9.61228e-11	15.856
MAB21L3	-0.815013	5.54995	-7.02519	1.06412e-11	9.63096e-11	15.8536
PTPN9	-0.349707	8.61224	-7.02427	1.07031e-11	9.68191e-11	15.8479
TSPAN5	0.577434	7.6093	7.02352	1.07544e-11	9.7232e-11	15.8433
TLE2	-0.641582	7.34031	-7.02329	1.07698e-11	9.73199e-11	15.8419
CHMP5	-0.376419	9.26814	-7.02175	1.08751e-11	9.8219e-11	15.8323
BLVRA	0.570821	6.7593	7.01704	1.12023e-11	1.01122e-10	15.8034
DBN1	0.534133	7.02468	7.01413	1.14095e-11	1.02937e-10	15.7854
SNCAIP	0.723064	6.90991	7.01285	1.15015e-11	1.03713e-10	15.7776
GRB7	-0.509688	6.61249	-7.01027	1.169e-11	1.05357e-10	15.7617
CTLA4	0.771288	5.64069	7.01007	1.17048e-11	1.05435e-10	15.7605
CCL13	-0.917985	7.13956	-7.00981	1.17242e-11	1.05555e-10	15.7588
GTF3C2	-0.273862	8.52642	-7.00852	1.18196e-11	1.06358e-10	15.7509
PPIB	0.36578	11.7546	7.00483	1.20973e-11	1.088e-10	15.7282
KCMF1	-0.227207	10.3423	-7.00445	1.21263e-11	1.08983e-10	15.7259
DCXR	-0.510059	9.47605	-7.00436	1.21331e-11	1.08983e-10	15.7253
KDM4A	-0.421524	7.66013	-7.00431	1.21368e-11	1.08983e-10	15.725
ECSIT	-0.407291	7.84669	-7.00293	1.22423e-11	1.09873e-10	15.7166
GPATCH3	-0.314636	6.24238	-7.00239	1.22843e-11	1.10192e-10	15.7132
IL12RB1	0.632822	8.39165	6.9984	1.2596e-11	1.1293e-10	15.6887
VWA5A	-0.41013	9.19473	-6.998	1.26282e-11	1.13159e-10	15.6862
AFDN-DT	-0.51231	5.60897	-6.99655	1.27436e-11	1.14082e-10	15.6773
SHROOM4	0.559694	6.47342	6.99654	1.27445e-11	1.14082e-10	15.6773
PXMP4	-0.475788	7.0988	-6.9955	1.28275e-11	1.14765e-10	15.6709
CYCS	-0.454618	10.2253	-6.99412	1.29395e-11	1.15707e-10	15.6624
ADCY6	-0.689039	8.0003	-6.9925	1.30719e-11	1.1683e-10	15.6525
SATB2	-1.22352	9.36921	-6.99046	1.32406e-11	1.18277e-10	15.6399
XPOT	0.45097	8.415	6.98935	1.33334e-11	1.19044e-10	15.6331
PHF21A	0.582513	7.13996	6.9887	1.33876e-11	1.19446e-10	15.6291
LILRB1	0.91134	7.58815	6.98864	1.33925e-11	1.19446e-10	15.6288
FIBIN	1.24351	6.64993	6.98601	1.36161e-11	1.21377e-10	15.6126
RPL39L	0.522044	6.20282	6.98377	1.38083e-11	1.23027e-10	15.5989
TAB3	-0.307769	6.07115	-6.9796	1.41743e-11	1.26223e-10	15.5733
PSMB2	0.385593	10.1877	6.97817	1.43027e-11	1.273e-10	15.5645
TRPM4	-0.748045	8.7283	-6.97757	1.43566e-11	1.27713e-10	15.5608
FLI1	0.883196	8.09996	6.97715	1.43944e-11	1.27984e-10	15.5583
TXNDC15	0.554152	8.653	6.97654	1.44495e-11	1.28407e-10	15.5545
POU2AF1	0.919711	9.66606	6.97595	1.45028e-11	1.2881e-10	15.5509
TMEM164	-0.469533	9.01367	-6.97587	1.45099e-11	1.2881e-10	15.5504
DCUN1D5	0.437529	8.22742	6.97297	1.47768e-11	1.31112e-10	15.5326
RTN4RL1	-0.295041	5.64665	-6.97227	1.48417e-11	1.31619e-10	15.5283
E2F2	-0.289428	5.99384	-6.97075	1.49835e-11	1.32809e-10	15.5191
FBXO34	-0.562753	8.88652	-6.97021	1.50343e-11	1.33189e-10	15.5157
PKD2	0.570485	6.84032	6.96801	1.52432e-11	1.34971e-10	15.5023
SLC1A7	-0.283931	5.80118	-6.96785	1.52586e-11	1.35007e-10	15.5013
UNG	-0.411475	8.15995	-6.9678	1.52631e-11	1.35007e-10	15.501
KIF3A	0.406995	4.98391	6.96706	1.53341e-11	1.35566e-10	15.4964
NUBPL	-0.431366	5.74438	-6.96616	1.54207e-11	1.36262e-10	15.4909
BAD	-0.435825	7.47154	-6.96527	1.55073e-11	1.36956e-10	15.4855
PCCA	-0.658392	8.9846	-6.96499	1.55344e-11	1.37125e-10	15.4838
PHB2	-0.31578	10.0294	-6.96395	1.56354e-11	1.37945e-10	15.4774
PRNP	0.602192	9.48005	6.96226	1.58022e-11	1.39345e-10	15.4671
DDX21	0.520965	8.79438	6.96209	1.58186e-11	1.39418e-10	15.466
FMNL2	0.42389	8.57546	6.962	1.58278e-11	1.39427e-10	15.4655
MANBA	0.322609	7.89406	6.95572	1.64628e-11	1.44947e-10	15.427
GMPR	0.647029	6.72634	6.95546	1.64889e-11	1.45103e-10	15.4255
TOE1	-0.292635	8.03419	-6.95361	1.66813e-11	1.4672e-10	15.4141
BMF	-0.396693	6.97104	-6.95047	1.70116e-11	1.49548e-10	15.395
C5orf15	0.282503	9.3497	6.95019	1.7042e-11	1.49739e-10	15.3932
CDK18	-0.470931	7.37977	-6.9499	1.70723e-11	1.49928e-10	15.3915
TDRD3	-0.422725	8.08505	-6.94954	1.71114e-11	1.50195e-10	15.3893
GVINP1	0.958358	7.39849	6.94919	1.71488e-11	1.50447e-10	15.3871
ZNF137P	-0.575652	6.03961	-6.94574	1.75223e-11	1.53644e-10	15.3661
COA3	-0.421375	9.64586	-6.9446	1.76483e-11	1.5467e-10	15.3591
ADGRA2	0.692637	6.80315	6.94375	1.77418e-11	1.5541e-10	15.3539
RANBP2	0.444728	8.26661	6.94071	1.80826e-11	1.58315e-10	15.3353
NDUFS2	-0.329877	10.0262	-6.94049	1.81076e-11	1.58453e-10	15.334
LUZP2	-0.27218	4.1848	-6.93958	1.82107e-11	1.59274e-10	15.3284
SHANK3	0.56067	7.07573	6.93932	1.824e-11	1.59449e-10	15.3268
PLAUR	0.95089	9.52851	6.93899	1.82779e-11	1.59699e-10	15.3248
ARPC1B	0.4658	10.1169	6.93794	1.83979e-11	1.60624e-10	15.3184
ENTPD7	0.533729	7.44513	6.9379	1.84025e-11	1.60624e-10	15.3182
RNF24	0.601162	6.64312	6.93712	1.84921e-11	1.61324e-10	15.3134
BTBD8	-0.493152	4.89226	-6.93675	1.8535e-11	1.61616e-10	15.3112
G0S2	1.35148	8.88253	6.93627	1.85905e-11	1.61988e-10	15.3082
FAM83G	-0.542326	7.63162	-6.93614	1.86057e-11	1.61988e-10	15.3074
ADAR	0.284041	10.6358	6.93614	1.86059e-11	1.61988e-10	15.3074
SF3B4	-0.404831	8.17662	-6.9354	1.86927e-11	1.62661e-10	15.3029
ETS2	0.491413	11.0805	6.93454	1.87931e-11	1.63451e-10	15.2976
MYO1D	-0.469326	6.95056	-6.93318	1.89534e-11	1.64762e-10	15.2893
SGIP1	0.701078	5.2622	6.93274	1.90055e-11	1.65132e-10	15.2867
TSPAN6	-0.969089	9.01055	-6.93245	1.90397e-11	1.65345e-10	15.2849
SFMBT2	0.755731	7.38314	6.93093	1.92212e-11	1.66837e-10	15.2756
R3HDM4	0.398044	8.60623	6.93058	1.92634e-11	1.67118e-10	15.2735
IFT57	-0.4464	8.4123	-6.93045	1.92792e-11	1.6717e-10	15.2727
TMEM141	-0.696122	9.89618	-6.93013	1.93176e-11	1.67419e-10	15.2707
CLMN	-0.735734	9.03088	-6.92926	1.94222e-11	1.68241e-10	15.2655
DCN	1.12302	9.74703	6.9277	1.96128e-11	1.69806e-10	15.2559
GMFG	0.941882	9.32531	6.9272	1.96741e-11	1.70251e-10	15.2529
CD2	0.795216	7.64839	6.92423	2.00419e-11	1.73346e-10	15.2348
KLK11	0.831729	6.63917	6.92382	2.00932e-11	1.73703e-10	15.2323
CLDN23	-0.968796	8.05649	-6.92203	2.03182e-11	1.75559e-10	15.2214
MAPKAPK5-AS1	-0.512907	6.56778	-6.91987	2.05945e-11	1.77857e-10	15.2082
ZNF112	-0.497584	5.19585	-6.91936	2.06597e-11	1.7833e-10	15.2051
ATP5PB	-0.37608	9.98333	-6.9191	2.06938e-11	1.78535e-10	15.2035
MINPP1	-0.578671	7.83524	-6.91377	2.13918e-11	1.84464e-10	15.1711
WNT5A	1.41683	7.10418	6.91255	2.15555e-11	1.85782e-10	15.1636
CFDP1	-0.493426	8.94446	-6.91169	2.16712e-11	1.86685e-10	15.1584
LPL	0.543918	5.63291	6.90897	2.20408e-11	1.89774e-10	15.1419
BAG2	0.587005	6.10077	6.90745	2.22506e-11	1.91484e-10	15.1326
GFRA2	-0.470563	5.69306	-6.90665	2.23613e-11	1.92341e-10	15.1278
ASAP1	0.89321	6.73933	6.90642	2.2394e-11	1.92525e-10	15.1263
EFCAB5	-0.298238	3.91336	-6.90603	2.24481e-11	1.92894e-10	15.124
LZIC	-0.575339	6.94045	-6.90203	2.30151e-11	1.97667e-10	15.0996
[truncated: 15,162 more rows]
