# Supplementary material for: Screening and validation of 3’-Methoxydaidzein as a therapeutic agent in ulcerative colitis based on disulfidptosis-associated molecular clusters
Source: PLoS One. 2025 Jun 6;20(6):e0324586. doi: 10.1371/journal.pone.0324586 (PMC12143574; doi:10.1371/journal.pone.0324586)
Supplement: S6 Table — (XLSX) [file pone.0324586.s006.xlsx]

## Sheet: S6 Table 
S6 Table. Clinical information for GSE73661
ID	Group	title	geo_accession	status	submission_date	last_update_date	type	channel_count	source_name_ch1	organism_ch1	characteristics_ch1	characteristics_ch1.1	characteristics_ch1.2	characteristics_ch1.3	characteristics_ch1.4	molecule_ch1	extract_protocol_ch1	label_ch1	label_protocol_ch1	taxid_ch1	hyb_protocol	scan_protocol	description	data_processing	platform_id	contact_name	contact_email	contact_laboratory	contact_department	contact_institute	contact_address	contact_city	contact_zip/postal_code	contact_country	supplementary_file	data_row_count	induction therapy_maintenance therapy:ch1	mayo endoscopic subscore:ch1	study individual number:ch1	tissue:ch1	week (w):ch1
GSM1900148	UC	Bp069_Active UC W0_IFX_43	GSM1900148	Public on Oct 11 2016	Oct 01 2015	Oct 11 2016	RNA	1	Colonic mucosal biopsy from active UC patient 43 before infliximab (IFX) therapy	Homo sapiens	study individual number: 43	week (w): W0	induction therapy_maintenance therapy: IFX	mayo endoscopic subscore: 3	tissue: colonic mucosal biopsy	total RNA	Total RNA was extracted using the RNeasy Mini Kit (Qiagen, Benelux B.V.), according to the manufacturer鈥檚 instructions.	biotin	Biotin-labeled single-stranded DNA was synthesized using the Affymetrix GeneChip WT terminal Labeling kit (Affymetrix), according to manufacturer's instructions.	9606	After fragmentation of DNA, labeled DNA was hybridized for 16h at 45掳C on Affymetrix Human Gene 1.0 ST arrays.	The arrays were washed and stained in a fluidics station using the GeneChip hybridization, Wash end Stain kit (Affymetrix) and scanned using the Affymetrix 3000 GeneScanner.	Colonic mucosal biopsy from active UC patient 43 before infliximab (IFX) therapy	Probe level analysis was performed on the Affymetrix raw data (.cel files) with the robust multichip average (RMA) method implemented in the Bioconductor package 'aroma.affymetrix' to obtain a log2 expression value for each gene probe set	GPL6244	Ingrid,,Arijs	ingrid.arijs@med.kuleuven.be	TARGID - IBD Leuven	Clinical and Experimental Medicine	KULeuven	Herestraat 49	Leuven	3000	Belgium	ftp://ftp.ncbi.nlm.nih.gov/geo/samples/GSM1900nnn/GSM1900148/suppl/GSM1900148_Bp069.CEL.gz	33252	IFX	3	43	colonic mucosal biopsy	W0
GSM1900149	UC	Bp072_UC NR W4/6_IFX_43	GSM1900149	Public on Oct 11 2016	Oct 01 2015	Oct 11 2016	RNA	1	Colonic mucosal biopsy from UC non-responder (NR) 43 week (W) 4-6 after infliximab (IFX) therapy	Homo sapiens	study individual number: 43	week (w): W4_W6	induction therapy_maintenance therapy: IFX	mayo endoscopic subscore: 3	tissue: colonic mucosal biopsy	total RNA	Total RNA was extracted using the RNeasy Mini Kit (Qiagen, Benelux B.V.), according to the manufacturer鈥檚 instructions.	biotin	Biotin-labeled single-stranded DNA was synthesized using the Affymetrix GeneChip WT terminal Labeling kit (Affymetrix), according to manufacturer's instructions.	9606	After fragmentation of DNA, labeled DNA was hybridized for 16h at 45掳C on Affymetrix Human Gene 1.0 ST arrays.	The arrays were washed and stained in a fluidics station using the GeneChip hybridization, Wash end Stain kit (Affymetrix) and scanned using the Affymetrix 3000 GeneScanner.	Colonic mucosal biopsy from UC non-responder (NR) 43 week (W) 4-6 after infliximab (IFX) therapy	Probe level analysis was performed on the Affymetrix raw data (.cel files) with the robust multichip average (RMA) method implemented in the Bioconductor package 'aroma.affymetrix' to obtain a log2 expression value for each gene probe set	GPL6244	Ingrid,,Arijs	ingrid.arijs@med.kuleuven.be	TARGID - IBD Leuven	Clinical and Experimental Medicine	KULeuven	Herestraat 49	Leuven	3000	Belgium	ftp://ftp.ncbi.nlm.nih.gov/geo/samples/GSM1900nnn/GSM1900149/suppl/GSM1900149_Bp072.CEL.gz	33252	IFX	3	43	colonic mucosal biopsy	W4_W6
GSM1900150	normal	Bp073_Control_2	GSM1900150	Public on Oct 11 2016	Oct 01 2015	Oct 11 2016	RNA	1	Colonic mucosal biopsy from control individual 2	Homo sapiens	study individual number: 2	week (w): CO	induction therapy_maintenance therapy: CO	mayo endoscopic subscore: CO	tissue: colonic mucosal biopsy	total RNA	Total RNA was extracted using the RNeasy Mini Kit (Qiagen, Benelux B.V.), according to the manufacturer鈥檚 instructions.	biotin	Biotin-labeled single-stranded DNA was synthesized using the Affymetrix GeneChip WT terminal Labeling kit (Affymetrix), according to manufacturer's instructions.	9606	After fragmentation of DNA, labeled DNA was hybridized for 16h at 45掳C on Affymetrix Human Gene 1.0 ST arrays.	The arrays were washed and stained in a fluidics station using the GeneChip hybridization, Wash end Stain kit (Affymetrix) and scanned using the Affymetrix 3000 GeneScanner.	Colonic mucosal biopsy from control individual 2	Probe level analysis was performed on the Affymetrix raw data (.cel files) with the robust multichip average (RMA) method implemented in the Bioconductor package 'aroma.affymetrix' to obtain a log2 expression value for each gene probe set	GPL6244	Ingrid,,Arijs	ingrid.arijs@med.kuleuven.be	TARGID - IBD Leuven	Clinical and Experimental Medicine	KULeuven	Herestraat 49	Leuven	3000	Belgium	ftp://ftp.ncbi.nlm.nih.gov/geo/samples/GSM1900nnn/GSM1900150/suppl/GSM1900150_Bp073.CEL.gz	33252	CO	CO	2	colonic mucosal biopsy	CO
GSM1900151	normal	Bp075_Control_3	GSM1900151	Public on Oct 11 2016	Oct 01 2015	Oct 11 2016	RNA	1	Colonic mucosal biopsy from control individual 3	Homo sapiens	study individual number: 3	week (w): CO	induction therapy_maintenance therapy: CO	mayo endoscopic subscore: CO	tissue: colonic mucosal biopsy	total RNA	Total RNA was extracted using the RNeasy Mini Kit (Qiagen, Benelux B.V.), according to the manufacturer鈥檚 instructions.	biotin	Biotin-labeled single-stranded DNA was synthesized using the Affymetrix GeneChip WT terminal Labeling kit (Affymetrix), according to manufacturer's instructions.	9606	After fragmentation of DNA, labeled DNA was hybridized for 16h at 45掳C on Affymetrix Human Gene 1.0 ST arrays.	The arrays were washed and stained in a fluidics station using the GeneChip hybridization, Wash end Stain kit (Affymetrix) and scanned using the Affymetrix 3000 GeneScanner.	Colonic mucosal biopsy from control individual 3	Probe level analysis was performed on the Affymetrix raw data (.cel files) with the robust multichip average (RMA) method implemented in the Bioconductor package 'aroma.affymetrix' to obtain a log2 expression value for each gene probe set	GPL6244	Ingrid,,Arijs	ingrid.arijs@med.kuleuven.be	TARGID - IBD Leuven	Clinical and Experimental Medicine	KULeuven	Herestraat 49	Leuven	3000	Belgium	ftp://ftp.ncbi.nlm.nih.gov/geo/samples/GSM1900nnn/GSM1900151/suppl/GSM1900151_Bp075.CEL.gz	33252	CO	CO	3	colonic mucosal biopsy	CO
GSM1900152	normal	Bp076_Control_4	GSM1900152	Public on Oct 11 2016	Oct 01 2015	Oct 11 2016	RNA	1	Colonic mucosal biopsy from control individual 2	Homo sapiens	study individual number: 4	week (w): CO	induction therapy_maintenance therapy: CO	mayo endoscopic subscore: CO	tissue: colonic mucosal biopsy	total RNA	Total RNA was extracted using the RNeasy Mini Kit (Qiagen, Benelux B.V.), according to the manufacturer鈥檚 instructions.	biotin	Biotin-labeled single-stranded DNA was synthesized using the Affymetrix GeneChip WT terminal Labeling kit (Affymetrix), according to manufacturer's instructions.	9606	After fragmentation of DNA, labeled DNA was hybridized for 16h at 45掳C on Affymetrix Human Gene 1.0 ST arrays.	The arrays were washed and stained in a fluidics station using the GeneChip hybridization, Wash end Stain kit (Affymetrix) and scanned using the Affymetrix 3000 GeneScanner.	Colonic mucosal biopsy from control individual 2	Probe level analysis was performed on the Affymetrix raw data (.cel files) with the robust multichip average (RMA) method implemented in the Bioconductor package 'aroma.affymetrix' to obtain a log2 expression value for each gene probe set	GPL6244	Ingrid,,Arijs	ingrid.arijs@med.kuleuven.be	TARGID - IBD Leuven	Clinical and Experimental Medicine	KULeuven	Herestraat 49	Leuven	3000	Belgium	ftp://ftp.ncbi.nlm.nih.gov/geo/samples/GSM1900nnn/GSM1900152/suppl/GSM1900152_Bp076.CEL.gz	33252	CO	CO	4	colonic mucosal biopsy	CO
GSM1900153	normal	Bp077_Control_7	GSM1900153	Public on Oct 11 2016	Oct 01 2015	Oct 11 2016	RNA	1	Colonic mucosal biopsy from control individual 2	Homo sapiens	study individual number: 7	week (w): CO	induction therapy_maintenance therapy: CO	mayo endoscopic subscore: CO	tissue: colonic mucosal biopsy	total RNA	Total RNA was extracted using the RNeasy Mini Kit (Qiagen, Benelux B.V.), according to the manufacturer鈥檚 instructions.	biotin	Biotin-labeled single-stranded DNA was synthesized using the Affymetrix GeneChip WT terminal Labeling kit (Affymetrix), according to manufacturer's instructions.	9606	After fragmentation of DNA, labeled DNA was hybridized for 16h at 45掳C on Affymetrix Human Gene 1.0 ST arrays.	The arrays were washed and stained in a fluidics station using the GeneChip hybridization, Wash end Stain kit (Affymetrix) and scanned using the Affymetrix 3000 GeneScanner.	Colonic mucosal biopsy from control individual 2	Probe level analysis was performed on the Affymetrix raw data (.cel files) with the robust multichip average (RMA) method implemented in the Bioconductor package 'aroma.affymetrix' to obtain a log2 expression value for each gene probe set	GPL6244	Ingrid,,Arijs	ingrid.arijs@med.kuleuven.be	TARGID - IBD Leuven	Clinical and Experimental Medicine	KULeuven	Herestraat 49	Leuven	3000	Belgium	ftp://ftp.ncbi.nlm.nih.gov/geo/samples/GSM1900nnn/GSM1900153/suppl/GSM1900153_Bp077.CEL.gz	33252	CO	CO	7	colonic mucosal biopsy	CO
GSM1900154	UC	Bp079_Active UC W0_IFX_5	GSM1900154	Public on Oct 11 2016	Oct 01 2015	Oct 11 2016	RNA	1	Colonic mucosal biopsy from active UC patient 5 before infliximab (IFX) therapy	Homo sapiens	study individual number: 5	week (w): W0	induction therapy_maintenance therapy: IFX	mayo endoscopic subscore: 3	tissue: colonic mucosal biopsy	total RNA	Total RNA was extracted using the RNeasy Mini Kit (Qiagen, Benelux B.V.), according to the manufacturer鈥檚 instructions.	biotin	Biotin-labeled single-stranded DNA was synthesized using the Affymetrix GeneChip WT terminal Labeling kit (Affymetrix), according to manufacturer's instructions.	9606	After fragmentation of DNA, labeled DNA was hybridized for 16h at 45掳C on Affymetrix Human Gene 1.0 ST arrays.	The arrays were washed and stained in a fluidics station using the GeneChip hybridization, Wash end Stain kit (Affymetrix) and scanned using the Affymetrix 3000 GeneScanner.	Colonic mucosal biopsy from active UC patient 5 before infliximab (IFX) therapy	Probe level analysis was performed on the Affymetrix raw data (.cel files) with the robust multichip average (RMA) method implemented in the Bioconductor package 'aroma.affymetrix' to obtain a log2 expression value for each gene probe set	GPL6244	Ingrid,,Arijs	ingrid.arijs@med.kuleuven.be	TARGID - IBD Leuven	Clinical and Experimental Medicine	KULeuven	Herestraat 49	Leuven	3000	Belgium	ftp://ftp.ncbi.nlm.nih.gov/geo/samples/GSM1900nnn/GSM1900154/suppl/GSM1900154_Bp079.CEL.gz	33252	IFX	3	5	colonic mucosal biopsy	W0
GSM1900155	UC	Bp080_Active UC W0_IFX_45	GSM1900155	Public on Oct 11 2016	Oct 01 2015	Oct 11 2016	RNA	1	Colonic mucosal biopsy from active UC patient 45 before infliximab (IFX) therapy	Homo sapiens	study individual number: 45	week (w): W0	induction therapy_maintenance therapy: IFX	mayo endoscopic subscore: 3	tissue: colonic mucosal biopsy	total RNA	Total RNA was extracted using the RNeasy Mini Kit (Qiagen, Benelux B.V.), according to the manufacturer鈥檚 instructions.	biotin	Biotin-labeled single-stranded DNA was synthesized using the Affymetrix GeneChip WT terminal Labeling kit (Affymetrix), according to manufacturer's instructions.	9606	After fragmentation of DNA, labeled DNA was hybridized for 16h at 45掳C on Affymetrix Human Gene 1.0 ST arrays.	The arrays were washed and stained in a fluidics station using the GeneChip hybridization, Wash end Stain kit (Affymetrix) and scanned using the Affymetrix 3000 GeneScanner.	Colonic mucosal biopsy from active UC patient 45 before infliximab (IFX) therapy	Probe level analysis was performed on the Affymetrix raw data (.cel files) with the robust multichip average (RMA) method implemented in the Bioconductor package 'aroma.affymetrix' to obtain a log2 expression value for each gene probe set	GPL6244	Ingrid,,Arijs	ingrid.arijs@med.kuleuven.be	TARGID - IBD Leuven	Clinical and Experimental Medicine	KULeuven	Herestraat 49	Leuven	3000	Belgium	ftp://ftp.ncbi.nlm.nih.gov/geo/samples/GSM1900nnn/GSM1900155/suppl/GSM1900155_Bp080.CEL.gz	33252	IFX	3	45	colonic mucosal biopsy	W0
GSM1900156	UC	Bp083_UC NR W4/6_IFX_5	GSM1900156	Public on Oct 11 2016	Oct 01 2015	Oct 11 2016	RNA	1	Colonic mucosal biopsy from UC non-responder (NR) 5 week (W) 4-6 after infliximab (IFX) therapy	Homo sapiens	study individual number: 5	week (w): W4_W6	induction therapy_maintenance therapy: IFX	mayo endoscopic subscore: 3	tissue: colonic mucosal biopsy	total RNA	Total RNA was extracted using the RNeasy Mini Kit (Qiagen, Benelux B.V.), according to the manufacturer鈥檚 instructions.	biotin	Biotin-labeled single-stranded DNA was synthesized using the Affymetrix GeneChip WT terminal Labeling kit (Affymetrix), according to manufacturer's instructions.	9606	After fragmentation of DNA, labeled DNA was hybridized for 16h at 45掳C on Affymetrix Human Gene 1.0 ST arrays.	The arrays were washed and stained in a fluidics station using the GeneChip hybridization, Wash end Stain kit (Affymetrix) and scanned using the Affymetrix 3000 GeneScanner.	Colonic mucosal biopsy from UC non-responder (NR) 5 week (W) 4-6 after infliximab (IFX) therapy	Probe level analysis was performed on the Affymetrix raw data (.cel files) with the robust multichip average (RMA) method implemented in the Bioconductor package 'aroma.affymetrix' to obtain a log2 expression value for each gene probe set	GPL6244	Ingrid,,Arijs	ingrid.arijs@med.kuleuven.be	TARGID - IBD Leuven	Clinical and Experimental Medicine	KULeuven	Herestraat 49	Leuven	3000	Belgium	ftp://ftp.ncbi.nlm.nih.gov/geo/samples/GSM1900nnn/GSM1900156/suppl/GSM1900156_Bp083.CEL.gz	33252	IFX	3	5	colonic mucosal biopsy	W4_W6
GSM1900157	UC	Bp084_UC NR W4/6_IFX_45	GSM1900157	Public on Oct 11 2016	Oct 01 2015	Oct 11 2016	RNA	1	Colonic mucosal biopsy from UC non-responder (NR) 45 week (W) 4-6 after infliximab (IFX) therapy	Homo sapiens	study individual number: 45	week (w): W4_W6	induction therapy_maintenance therapy: IFX	mayo endoscopic subscore: 3	tissue: colonic mucosal biopsy	total RNA	Total RNA was extracted using the RNeasy Mini Kit (Qiagen, Benelux B.V.), according to the manufacturer鈥檚 instructions.	biotin	Biotin-labeled single-stranded DNA was synthesized using the Affymetrix GeneChip WT terminal Labeling kit (Affymetrix), according to manufacturer's instructions.	9606	After fragmentation of DNA, labeled DNA was hybridized for 16h at 45掳C on Affymetrix Human Gene 1.0 ST arrays.	The arrays were washed and stained in a fluidics station using the GeneChip hybridization, Wash end Stain kit (Affymetrix) and scanned using the Affymetrix 3000 GeneScanner.	Colonic mucosal biopsy from UC non-responder (NR) 45 week (W) 4-6 after infliximab (IFX) therapy	Probe level analysis was performed on the Affymetrix raw data (.cel files) with the robust multichip average (RMA) method implemented in the Bioconductor package 'aroma.affymetrix' to obtain a log2 expression value for each gene probe set	GPL6244	Ingrid,,Arijs	ingrid.arijs@med.kuleuven.be	TARGID - IBD Leuven	Clinical and Experimental Medicine	KULeuven	Herestraat 49	Leuven	3000	Belgium	ftp://ftp.ncbi.nlm.nih.gov/geo/samples/GSM1900nnn/GSM1900157/suppl/GSM1900157_Bp084.CEL.gz	33252	IFX	3	45	colonic mucosal biopsy	W4_W6
GSM1900158	UC	Bp086_Active UC W0_IFX_57	GSM1900158	Public on Oct 11 2016	Oct 01 2015	Oct 11 2016	RNA	1	Colonic mucosal biopsy from active UC patient 57 before infliximab (IFX) therapy	Homo sapiens	study individual number: 57	week (w): W0	induction therapy_maintenance therapy: IFX	mayo endoscopic subscore: 3	tissue: colonic mucosal biopsy	total RNA	Total RNA was extracted using the RNeasy Mini Kit (Qiagen, Benelux B.V.), according to the manufacturer鈥檚 instructions.	biotin	Biotin-labeled single-stranded DNA was synthesized using the Affymetrix GeneChip WT terminal Labeling kit (Affymetrix), according to manufacturer's instructions.	9606	After fragmentation of DNA, labeled DNA was hybridized for 16h at 45掳C on Affymetrix Human Gene 1.0 ST arrays.	The arrays were washed and stained in a fluidics station using the GeneChip hybridization, Wash end Stain kit (Affymetrix) and scanned using the Affymetrix 3000 GeneScanner.	Colonic mucosal biopsy from active UC patient 57 before infliximab (IFX) therapy	Probe level analysis was performed on the Affymetrix raw data (.cel files) with the robust multichip average (RMA) method implemented in the Bioconductor package 'aroma.affymetrix' to obtain a log2 expression value for each gene probe set	GPL6244	Ingrid,,Arijs	ingrid.arijs@med.kuleuven.be	TARGID - IBD Leuven	Clinical and Experimental Medicine	KULeuven	Herestraat 49	Leuven	3000	Belgium	ftp://ftp.ncbi.nlm.nih.gov/geo/samples/GSM1900nnn/GSM1900158/suppl/GSM1900158_Bp086.CEL.gz	33252	IFX	3	57	colonic mucosal biopsy	W0
GSM1900159	normal	Bp089_Control_1	GSM1900159	Public on Oct 11 2016	Oct 01 2015	Oct 11 2016	RNA	1	Colonic mucosal biopsy from control individual 1	Homo sapiens	study individual number: 1	week (w): CO	induction therapy_maintenance therapy: CO	mayo endoscopic subscore: CO	tissue: colonic mucosal biopsy	total RNA	Total RNA was extracted using the RNeasy Mini Kit (Qiagen, Benelux B.V.), according to the manufacturer鈥檚 instructions.	biotin	Biotin-labeled single-stranded DNA was synthesized using the Affymetrix GeneChip WT terminal Labeling kit (Affymetrix), according to manufacturer's instructions.	9606	After fragmentation of DNA, labeled DNA was hybridized for 16h at 45掳C on Affymetrix Human Gene 1.0 ST arrays.	The arrays were washed and stained in a fluidics station using the GeneChip hybridization, Wash end Stain kit (Affymetrix) and scanned using the Affymetrix 3000 GeneScanner.	Colonic mucosal biopsy from control individual 1	Probe level analysis was performed on the Affymetrix raw data (.cel files) with the robust multichip average (RMA) method implemented in the Bioconductor package 'aroma.affymetrix' to obtain a log2 expression value for each gene probe set	GPL6244	Ingrid,,Arijs	ingrid.arijs@med.kuleuven.be	TARGID - IBD Leuven	Clinical and Experimental Medicine	KULeuven	Herestraat 49	Leuven	3000	Belgium	ftp://ftp.ncbi.nlm.nih.gov/geo/samples/GSM1900nnn/GSM1900159/suppl/GSM1900159_Bp089.CEL.gz	33252	CO	CO	1	colonic mucosal biopsy	CO
GSM1900160	UC	Bp093_UC R W4/6_IFX_57	GSM1900160	Public on Oct 11 2016	Oct 01 2015	Oct 11 2016	RNA	1	Colonic mucosal biopsy from UC responder (R) 57 week (W) 4-6 after infliximab (IFX) therapy	Homo sapiens	study individual number: 57	week (w): W4_W6	induction therapy_maintenance therapy: IFX	mayo endoscopic subscore: 1	tissue: colonic mucosal biopsy	total RNA	Total RNA was extracted using the RNeasy Mini Kit (Qiagen, Benelux B.V.), according to the manufacturer鈥檚 instructions.	biotin	Biotin-labeled single-stranded DNA was synthesized using the Affymetrix GeneChip WT terminal Labeling kit (Affymetrix), according to manufacturer's instructions.	9606	After fragmentation of DNA, labeled DNA was hybridized for 16h at 45掳C on Affymetrix Human Gene 1.0 ST arrays.	The arrays were washed and stained in a fluidics station using the GeneChip hybridization, Wash end Stain kit (Affymetrix) and scanned using the Affymetrix 3000 GeneScanner.	Colonic mucosal biopsy from UC responder (R) 57 week (W) 4-6 after infliximab (IFX) therapy	Probe level analysis was performed on the Affymetrix raw data (.cel files) with the robust multichip average (RMA) method implemented in the Bioconductor package 'aroma.affymetrix' to obtain a log2 expression value for each gene probe set	GPL6244	Ingrid,,Arijs	ingrid.arijs@med.kuleuven.be	TARGID - IBD Leuven	Clinical and Experimental Medicine	KULeuven	Herestraat 49	Leuven	3000	Belgium	ftp://ftp.ncbi.nlm.nih.gov/geo/samples/GSM1900nnn/GSM1900160/suppl/GSM1900160_Bp093.CEL.gz	33252	IFX	1	57	colonic mucosal biopsy	W4_W6
GSM1900161	UC	Bp1014_UC NR W12_vdz4w_35	GSM1900161	Public on Oct 11 2016	Oct 01 2015	Oct 11 2016	RNA	1	Colonic mucosal biopsy from UC non-responder (NR) 35 week (W) 12 after vedolizumab (VDZ) therapy	Homo sapiens	study individual number: 35	week (w): W12	induction therapy_maintenance therapy: vdz4w	mayo endoscopic subscore: 2	tissue: colonic mucosal biopsy	total RNA	Total RNA was extracted using the RNeasy Mini Kit (Qiagen, Benelux B.V.), according to the manufacturer鈥檚 instructions.	biotin	Biotin-labeled single-stranded DNA was synthesized using the Affymetrix GeneChip WT terminal Labeling kit (Affymetrix), according to manufacturer's instructions.	9606	After fragmentation of DNA, labeled DNA was hybridized for 16h at 45掳C on Affymetrix Human Gene 1.0 ST arrays.	The arrays were washed and stained in a fluidics station using the GeneChip hybridization, Wash end Stain kit (Affymetrix) and scanned using the Affymetrix 3000 GeneScanner.	Colonic mucosal biopsy from UC non-responder (NR) 35 week (W) 12 after vedolizumab (VDZ) therapy	Probe level analysis was performed on the Affymetrix raw data (.cel files) with the robust multichip average (RMA) method implemented in the Bioconductor package 'aroma.affymetrix' to obtain a log2 expression value for each gene probe set	GPL6244	Ingrid,,Arijs	ingrid.arijs@med.kuleuven.be	TARGID - IBD Leuven	Clinical and Experimental Medicine	KULeuven	Herestraat 49	Leuven	3000	Belgium	ftp://ftp.ncbi.nlm.nih.gov/geo/samples/GSM1900nnn/GSM1900161/suppl/GSM1900161_Bp1014.CEL.gz	33252	vdz4w	2	35	colonic mucosal biopsy	W12
GSM1900162	UC	Bp1021_UC NR W12_vdz4w_75	GSM1900162	Public on Oct 11 2016	Oct 01 2015	Oct 11 2016	RNA	1	Colonic mucosal biopsy from UC non-responder (NR) 75 week (W) 12 after vedolizumab (VDZ) therapy	Homo sapiens	study individual number: 75	week (w): W12	induction therapy_maintenance therapy: vdz4w	mayo endoscopic subscore: 3	tissue: colonic mucosal biopsy	total RNA	Total RNA was extracted using the RNeasy Mini Kit (Qiagen, Benelux B.V.), according to the manufacturer鈥檚 instructions.	biotin	Biotin-labeled single-stranded DNA was synthesized using the Affymetrix GeneChip WT terminal Labeling kit (Affymetrix), according to manufacturer's instructions.	9606	After fragmentation of DNA, labeled DNA was hybridized for 16h at 45掳C on Affymetrix Human Gene 1.0 ST arrays.	The arrays were washed and stained in a fluidics station using the GeneChip hybridization, Wash end Stain kit (Affymetrix) and scanned using the Affymetrix 3000 GeneScanner.	Colonic mucosal biopsy from UC non-responder (NR) 75 week (W) 12 after vedolizumab (VDZ) therapy	Probe level analysis was performed on the Affymetrix raw data (.cel files) with the robust multichip average (RMA) method implemented in the Bioconductor package 'aroma.affymetrix' to obtain a log2 expression value for each gene probe set	GPL6244	Ingrid,,Arijs	ingrid.arijs@med.kuleuven.be	TARGID - IBD Leuven	Clinical and Experimental Medicine	KULeuven	Herestraat 49	Leuven	3000	Belgium	ftp://ftp.ncbi.nlm.nih.gov/geo/samples/GSM1900nnn/GSM1900162/suppl/GSM1900162_Bp1021.CEL.gz	33252	vdz4w	3	75	colonic mucosal biopsy	W12
GSM1900163	UC	Bp1024_UC R W12_vdz4w_37	GSM1900163	Public on Oct 11 2016	Oct 01 2015	Oct 11 2016	RNA	1	Colonic mucosal biopsy from UC responder (R) 75 week (W) 12 after vedolizumab (VDZ) therapy	Homo sapiens	study individual number: 37	week (w): W12	induction therapy_maintenance therapy: vdz4w	mayo endoscopic subscore: 0	tissue: colonic mucosal biopsy	total RNA	Total RNA was extracted using the RNeasy Mini Kit (Qiagen, Benelux B.V.), according to the manufacturer鈥檚 instructions.	biotin	Biotin-labeled single-stranded DNA was synthesized using the Affymetrix GeneChip WT terminal Labeling kit (Affymetrix), according to manufacturer's instructions.	9606	After fragmentation of DNA, labeled DNA was hybridized for 16h at 45掳C on Affymetrix Human Gene 1.0 ST arrays.	The arrays were washed and stained in a fluidics station using the GeneChip hybridization, Wash end Stain kit (Affymetrix) and scanned using the Affymetrix 3000 GeneScanner.	Colonic mucosal biopsy from UC responder (R) 75 week (W) 12 after vedolizumab (VDZ) therapy	Probe level analysis was performed on the Affymetrix raw data (.cel files) with the robust multichip average (RMA) method implemented in the Bioconductor package 'aroma.affymetrix' to obtain a log2 expression value for each gene probe set	GPL6244	Ingrid,,Arijs	ingrid.arijs@med.kuleuven.be	TARGID - IBD Leuven	Clinical and Experimental Medicine	KULeuven	Herestraat 49	Leuven	3000	Belgium	ftp://ftp.ncbi.nlm.nih.gov/geo/samples/GSM1900nnn/GSM1900163/suppl/GSM1900163_Bp1024.CEL.gz	33252	vdz4w	0	37	colonic mucosal biopsy	W12
GSM1900164	UC	Bp1025_UC R W12_vdz4w_44	GSM1900164	Public on Oct 11 2016	Oct 01 2015	Oct 11 2016	RNA	1	Colonic mucosal biopsy from UC responder (R) 44 week (W) 12 after vedolizumab (VDZ) therapy	Homo sapiens	study individual number: 44	week (w): W12	induction therapy_maintenance therapy: vdz4w	mayo endoscopic subscore: 1	tissue: colonic mucosal biopsy	total RNA	Total RNA was extracted using the RNeasy Mini Kit (Qiagen, Benelux B.V.), according to the manufacturer鈥檚 instructions.	biotin	Biotin-labeled single-stranded DNA was synthesized using the Affymetrix GeneChip WT terminal Labeling kit (Affymetrix), according to manufacturer's instructions.	9606	After fragmentation of DNA, labeled DNA was hybridized for 16h at 45掳C on Affymetrix Human Gene 1.0 ST arrays.	The arrays were washed and stained in a fluidics station using the GeneChip hybridization, Wash end Stain kit (Affymetrix) and scanned using the Affymetrix 3000 GeneScanner.	Colonic mucosal biopsy from UC responder (R) 44 week (W) 12 after vedolizumab (VDZ) therapy	Probe level analysis was performed on the Affymetrix raw data (.cel files) with the robust multichip average (RMA) method implemented in the Bioconductor package 'aroma.affymetrix' to obtain a log2 expression value for each gene probe set	GPL6244	Ingrid,,Arijs	ingrid.arijs@med.kuleuven.be	TARGID - IBD Leuven	Clinical and Experimental Medicine	KULeuven	Herestraat 49	Leuven	3000	Belgium	ftp://ftp.ncbi.nlm.nih.gov/geo/samples/GSM1900nnn/GSM1900164/suppl/GSM1900164_Bp1025.CEL.gz	33252	vdz4w	1	44	colonic mucosal biopsy	W12
GSM1900165	UC	Bp1026_UC NR W12_vdz4w_24	GSM1900165	Public on Oct 11 2016	Oct 01 2015	Oct 11 2016	RNA	1	Colonic mucosal biopsy from UC non-responder (NR) 78 week (W) 12 after vedolizumab (VDZ) therapy	Homo sapiens	study individual number: 24	week (w): W12	induction therapy_maintenance therapy: vdz4w	mayo endoscopic subscore: 3	tissue: colonic mucosal biopsy	total RNA	Total RNA was extracted using the RNeasy Mini Kit (Qiagen, Benelux B.V.), according to the manufacturer鈥檚 instructions.	biotin	Biotin-labeled single-stranded DNA was synthesized using the Affymetrix GeneChip WT terminal Labeling kit (Affymetrix), according to manufacturer's instructions.	9606	After fragmentation of DNA, labeled DNA was hybridized for 16h at 45掳C on Affymetrix Human Gene 1.0 ST arrays.	The arrays were washed and stained in a fluidics station using the GeneChip hybridization, Wash end Stain kit (Affymetrix) and scanned using the Affymetrix 3000 GeneScanner.	Colonic mucosal biopsy from UC non-responder (NR) 78 week (W) 12 after vedolizumab (VDZ) therapy	Probe level analysis was performed on the Affymetrix raw data (.cel files) with the robust multichip average (RMA) method implemented in the Bioconductor package 'aroma.affymetrix' to obtain a log2 expression value for each gene probe set	GPL6244	Ingrid,,Arijs	ingrid.arijs@med.kuleuven.be	TARGID - IBD Leuven	Clinical and Experimental Medicine	KULeuven	Herestraat 49	Leuven	3000	Belgium	ftp://ftp.ncbi.nlm.nih.gov/geo/samples/GSM1900nnn/GSM1900165/suppl/GSM1900165_Bp1026.CEL.gz	33252	vdz4w	3	24	colonic mucosal biopsy	W12
GSM1900166	UC	Bp1029_UC NR W12_vdz4w_78	GSM1900166	Public on Oct 11 2016	Oct 01 2015	Oct 11 2016	RNA	1	Colonic mucosal biopsy from UC non-responder (NR) 32 week (W) 12 after vedolizumab (VDZ) therapy	Homo sapiens	study individual number: 78	week (w): W12	induction therapy_maintenance therapy: vdz4w	mayo endoscopic subscore: 2	tissue: colonic mucosal biopsy	total RNA	Total RNA was extracted using the RNeasy Mini Kit (Qiagen, Benelux B.V.), according to the manufacturer鈥檚 instructions.	biotin	Biotin-labeled single-stranded DNA was synthesized using the Affymetrix GeneChip WT terminal Labeling kit (Affymetrix), according to manufacturer's instructions.	9606	After fragmentation of DNA, labeled DNA was hybridized for 16h at 45掳C on Affymetrix Human Gene 1.0 ST arrays.	The arrays were washed and stained in a fluidics station using the GeneChip hybridization, Wash end Stain kit (Affymetrix) and scanned using the Affymetrix 3000 GeneScanner.	Colonic mucosal biopsy from UC non-responder (NR) 32 week (W) 12 after vedolizumab (VDZ) therapy	Probe level analysis was performed on the Affymetrix raw data (.cel files) with the robust multichip average (RMA) method implemented in the Bioconductor package 'aroma.affymetrix' to obtain a log2 expression value for each gene probe set	GPL6244	Ingrid,,Arijs	ingrid.arijs@med.kuleuven.be	TARGID - IBD Leuven	Clinical and Experimental Medicine	KULeuven	Herestraat 49	Leuven	3000	Belgium	ftp://ftp.ncbi.nlm.nih.gov/geo/samples/GSM1900nnn/GSM1900166/suppl/GSM1900166_Bp1029.CEL.gz	33252	vdz4w	2	78	colonic mucosal biopsy	W12
GSM1900167	UC	Bp1032_UC NR W12_vdz4w_32	GSM1900167	Public on Oct 11 2016	Oct 01 2015	Oct 11 2016	RNA	1	Colonic mucosal biopsy from UC non-responder (NR) 51 week (W) 12 after vedolizumab (VDZ) therapy	Homo sapiens	study individual number: 32	week (w): W12	induction therapy_maintenance therapy: vdz4w	mayo endoscopic subscore: 3	tissue: colonic mucosal biopsy	total RNA	Total RNA was extracted using the RNeasy Mini Kit (Qiagen, Benelux B.V.), according to the manufacturer鈥檚 instructions.	biotin	Biotin-labeled single-stranded DNA was synthesized using the Affymetrix GeneChip WT terminal Labeling kit (Affymetrix), according to manufacturer's instructions.	9606	After fragmentation of DNA, labeled DNA was hybridized for 16h at 45掳C on Affymetrix Human Gene 1.0 ST arrays.	The arrays were washed and stained in a fluidics station using the GeneChip hybridization, Wash end Stain kit (Affymetrix) and scanned using the Affymetrix 3000 GeneScanner.	Colonic mucosal biopsy from UC non-responder (NR) 51 week (W) 12 after vedolizumab (VDZ) therapy	Probe level analysis was performed on the Affymetrix raw data (.cel files) with the robust multichip average (RMA) method implemented in the Bioconductor package 'aroma.affymetrix' to obtain a log2 expression value for each gene probe set	GPL6244	Ingrid,,Arijs	ingrid.arijs@med.kuleuven.be	TARGID - IBD Leuven	Clinical and Experimental Medicine	KULeuven	Herestraat 49	Leuven	3000	Belgium	ftp://ftp.ncbi.nlm.nih.gov/geo/samples/GSM1900nnn/GSM1900167/suppl/GSM1900167_Bp1032.CEL.gz	33252	vdz4w	3	32	colonic mucosal biopsy	W12
GSM1900168	UC	Bp1035_UC NR W12_vdz4w_51	GSM1900168	Public on Oct 11 2016	Oct 01 2015	Oct 11 2016	RNA	1	Colonic mucosal biopsy from UC non-responder (NR) 70 week (W) 12 after vedolizumab (VDZ) therapy	Homo sapiens	study individual number: 51	week (w): W12	induction therapy_maintenance therapy: vdz4w	mayo endoscopic subscore: 2	tissue: colonic mucosal biopsy	total RNA	Total RNA was extracted using the RNeasy Mini Kit (Qiagen, Benelux B.V.), according to the manufacturer鈥檚 instructions.	biotin	Biotin-labeled single-stranded DNA was synthesized using the Affymetrix GeneChip WT terminal Labeling kit (Affymetrix), according to manufacturer's instructions.	9606	After fragmentation of DNA, labeled DNA was hybridized for 16h at 45掳C on Affymetrix Human Gene 1.0 ST arrays.	The arrays were washed and stained in a fluidics station using the GeneChip hybridization, Wash end Stain kit (Affymetrix) and scanned using the Affymetrix 3000 GeneScanner.	Colonic mucosal biopsy from UC non-responder (NR) 70 week (W) 12 after vedolizumab (VDZ) therapy	Probe level analysis was performed on the Affymetrix raw data (.cel files) with the robust multichip average (RMA) method implemented in the Bioconductor package 'aroma.affymetrix' to obtain a log2 expression value for each gene probe set	GPL6244	Ingrid,,Arijs	ingrid.arijs@med.kuleuven.be	TARGID - IBD Leuven	Clinical and Experimental Medicine	KULeuven	Herestraat 49	Leuven	3000	Belgium	ftp://ftp.ncbi.nlm.nih.gov/geo/samples/GSM1900nnn/GSM1900168/suppl/GSM1900168_Bp1035.CEL.gz	33252	vdz4w	2	51	colonic mucosal biopsy	W12
GSM1900169	UC	Bp1036_UC NR W12_vdz4w_70	GSM1900169	Public on Oct 11 2016	Oct 01 2015	Oct 11 2016	RNA	1	Colonic mucosal biopsy from UC non-responder (NR) 56 week (W) 12 after vedolizumab (VDZ) therapy	Homo sapiens	study individual number: 70	week (w): W12	induction therapy_maintenance therapy: vdz4w	mayo endoscopic subscore: 3	tissue: colonic mucosal biopsy	total RNA	Total RNA was extracted using the RNeasy Mini Kit (Qiagen, Benelux B.V.), according to the manufacturer鈥檚 instructions.	biotin	Biotin-labeled single-stranded DNA was synthesized using the Affymetrix GeneChip WT terminal Labeling kit (Affymetrix), according to manufacturer's instructions.	9606	After fragmentation of DNA, labeled DNA was hybridized for 16h at 45掳C on Affymetrix Human Gene 1.0 ST arrays.	The arrays were washed and stained in a fluidics station using the GeneChip hybridization, Wash end Stain kit (Affymetrix) and scanned using the Affymetrix 3000 GeneScanner.	Colonic mucosal biopsy from UC non-responder (NR) 56 week (W) 12 after vedolizumab (VDZ) therapy	Probe level analysis was performed on the Affymetrix raw data (.cel files) with the robust multichip average (RMA) method implemented in the Bioconductor package 'aroma.affymetrix' to obtain a log2 expression value for each gene probe set	GPL6244	Ingrid,,Arijs	ingrid.arijs@med.kuleuven.be	TARGID - IBD Leuven	Clinical and Experimental Medicine	KULeuven	Herestraat 49	Leuven	3000	Belgium	ftp://ftp.ncbi.nlm.nih.gov/geo/samples/GSM1900nnn/GSM1900169/suppl/GSM1900169_Bp1036.CEL.gz	33252	vdz4w	3	70	colonic mucosal biopsy	W12
GSM1900170	UC	Bp1038_UC R W12_vdz4w_56	GSM1900170	Public on Oct 11 2016	Oct 01 2015	Oct 11 2016	RNA	1	Colonic mucosal biopsy from UC responder (R) 56 week (W) 12 after vedolizumab (VDZ) therapy	Homo sapiens	study individual number: 56	week (w): W12	induction therapy_maintenance therapy: vdz4w	mayo endoscopic subscore: 0	tissue: colonic mucosal biopsy	total RNA	Total RNA was extracted using the RNeasy Mini Kit (Qiagen, Benelux B.V.), according to the manufacturer鈥檚 instructions.	biotin	Biotin-labeled single-stranded DNA was synthesized using the Affymetrix GeneChip WT terminal Labeling kit (Affymetrix), according to manufacturer's instructions.	9606	After fragmentation of DNA, labeled DNA was hybridized for 16h at 45掳C on Affymetrix Human Gene 1.0 ST arrays.	The arrays were washed and stained in a fluidics station using the GeneChip hybridization, Wash end Stain kit (Affymetrix) and scanned using the Affymetrix 3000 GeneScanner.	Colonic mucosal biopsy from UC responder (R) 56 week (W) 12 after vedolizumab (VDZ) therapy	Probe level analysis was performed on the Affymetrix raw data (.cel files) with the robust multichip average (RMA) method implemented in the Bioconductor package 'aroma.affymetrix' to obtain a log2 expression value for each gene probe set	GPL6244	Ingrid,,Arijs	ingrid.arijs@med.kuleuven.be	TARGID - IBD Leuven	Clinical and Experimental Medicine	KULeuven	Herestraat 49	Leuven	3000	Belgium	ftp://ftp.ncbi.nlm.nih.gov/geo/samples/GSM1900nnn/GSM1900170/suppl/GSM1900170_Bp1038.CEL.gz	33252	vdz4w	0	56	colonic mucosal biopsy	W12
GSM1900171	UC	Bp1040_UC NR W12_vdz4w_64	GSM1900171	Public on Oct 11 2016	Oct 01 2015	Oct 11 2016	RNA	1	Colonic mucosal biopsy from UC non-responder (NR) 64 week (W) 12 after vedolizumab (VDZ) therapy	Homo sapiens	study individual number: 64	week (w): W12	induction therapy_maintenance therapy: vdz4w	mayo endoscopic subscore: 3	tissue: colonic mucosal biopsy	total RNA	Total RNA was extracted using the RNeasy Mini Kit (Qiagen, Benelux B.V.), according to the manufacturer鈥檚 instructions.	biotin	Biotin-labeled single-stranded DNA was synthesized using the Affymetrix GeneChip WT terminal Labeling kit (Affymetrix), according to manufacturer's instructions.	9606	After fragmentation of DNA, labeled DNA was hybridized for 16h at 45掳C on Affymetrix Human Gene 1.0 ST arrays.	The arrays were washed and stained in a fluidics station using the GeneChip hybridization, Wash end Stain kit (Affymetrix) and scanned using the Affymetrix 3000 GeneScanner.	Colonic mucosal biopsy from UC non-responder (NR) 64 week (W) 12 after vedolizumab (VDZ) therapy	Probe level analysis was performed on the Affymetrix raw data (.cel files) with the robust multichip average (RMA) method implemented in the Bioconductor package 'aroma.affymetrix' to obtain a log2 expression value for each gene probe set	GPL6244	Ingrid,,Arijs	ingrid.arijs@med.kuleuven.be	TARGID - IBD Leuven	Clinical and Experimental Medicine	KULeuven	Herestraat 49	Leuven	3000	Belgium	ftp://ftp.ncbi.nlm.nih.gov/geo/samples/GSM1900nnn/GSM1900171/suppl/GSM1900171_Bp1040.CEL.gz	33252	vdz4w	3	64	colonic mucosal biopsy	W12
GSM1900172	UC	Bp106_Active UC W0_IFX_33	GSM1900172	Public on Oct 11 2016	Oct 01 2015	Oct 11 2016	RNA	1	Colonic mucosal biopsy from active UC patient 33 before infliximab (IFX) therapy	Homo sapiens	study individual number: 33	week (w): W0	induction therapy_maintenance therapy: IFX	mayo endoscopic subscore: 3	tissue: colonic mucosal biopsy	total RNA	Total RNA was extracted using the RNeasy Mini Kit (Qiagen, Benelux B.V.), according to the manufacturer鈥檚 instructions.	biotin	Biotin-labeled single-stranded DNA was synthesized using the Affymetrix GeneChip WT terminal Labeling kit (Affymetrix), according to manufacturer's instructions.	9606	After fragmentation of DNA, labeled DNA was hybridized for 16h at 45掳C on Affymetrix Human Gene 1.0 ST arrays.	The arrays were washed and stained in a fluidics station using the GeneChip hybridization, Wash end Stain kit (Affymetrix) and scanned using the Affymetrix 3000 GeneScanner.	Colonic mucosal biopsy from active UC patient 33 before infliximab (IFX) therapy	Probe level analysis was performed on the Affymetrix raw data (.cel files) with the robust multichip average (RMA) method implemented in the Bioconductor package 'aroma.affymetrix' to obtain a log2 expression value for each gene probe set	GPL6244	Ingrid,,Arijs	ingrid.arijs@med.kuleuven.be	TARGID - IBD Leuven	Clinical and Experimental Medicine	KULeuven	Herestraat 49	Leuven	3000	Belgium	ftp://ftp.ncbi.nlm.nih.gov/geo/samples/GSM1900nnn/GSM1900172/suppl/GSM1900172_Bp106.CEL.gz	33252	IFX	3	33	colonic mucosal biopsy	W0
GSM1900173	UC	Bp1060_UC NR W12_vdz4w_71	GSM1900173	Public on Oct 11 2016	Oct 01 2015	Oct 11 2016	RNA	1	Colonic mucosal biopsy from UC non-responder (NR) 71 week (W) 12 after vedolizumab (VDZ) therapy	Homo sapiens	study individual number: 71	week (w): W12	induction therapy_maintenance therapy: vdz4w	mayo endoscopic subscore: 3	tissue: colonic mucosal biopsy	total RNA	Total RNA was extracted using the RNeasy Mini Kit (Qiagen, Benelux B.V.), according to the manufacturer鈥檚 instructions.	biotin	Biotin-labeled single-stranded DNA was synthesized using the Affymetrix GeneChip WT terminal Labeling kit (Affymetrix), according to manufacturer's instructions.	9606	After fragmentation of DNA, labeled DNA was hybridized for 16h at 45掳C on Affymetrix Human Gene 1.0 ST arrays.	The arrays were washed and stained in a fluidics station using the GeneChip hybridization, Wash end Stain kit (Affymetrix) and scanned using the Affymetrix 3000 GeneScanner.	Colonic mucosal biopsy from UC non-responder (NR) 71 week (W) 12 after vedolizumab (VDZ) therapy	Probe level analysis was performed on the Affymetrix raw data (.cel files) with the robust multichip average (RMA) method implemented in the Bioconductor package 'aroma.affymetrix' to obtain a log2 expression value for each gene probe set	GPL6244	Ingrid,,Arijs	ingrid.arijs@med.kuleuven.be	TARGID - IBD Leuven	Clinical and Experimental Medicine	KULeuven	Herestraat 49	Leuven	3000	Belgium	ftp://ftp.ncbi.nlm.nih.gov/geo/samples/GSM1900nnn/GSM1900173/suppl/GSM1900173_Bp1060.CEL.gz	33252	vdz4w	3	71	colonic mucosal biopsy	W12
GSM1900174	UC	Bp1075_UC NR W12_vdz4w_26	GSM1900174	Public on Oct 11 2016	Oct 01 2015	Oct 11 2016	RNA	1	Colonic mucosal biopsy from UC non-responder (NR) 26 week (W) 12 after vedolizumab (VDZ) therapy	Homo sapiens	study individual number: 26	week (w): W12	induction therapy_maintenance therapy: vdz4w	mayo endoscopic subscore: 3	tissue: colonic mucosal biopsy	total RNA	Total RNA was extracted using the RNeasy Mini Kit (Qiagen, Benelux B.V.), according to the manufacturer鈥檚 instructions.	biotin	Biotin-labeled single-stranded DNA was synthesized using the Affymetrix GeneChip WT terminal Labeling kit (Affymetrix), according to manufacturer's instructions.	9606	After fragmentation of DNA, labeled DNA was hybridized for 16h at 45掳C on Affymetrix Human Gene 1.0 ST arrays.	The arrays were washed and stained in a fluidics station using the GeneChip hybridization, Wash end Stain kit (Affymetrix) and scanned using the Affymetrix 3000 GeneScanner.	Colonic mucosal biopsy from UC non-responder (NR) 26 week (W) 12 after vedolizumab (VDZ) therapy	Probe level analysis was performed on the Affymetrix raw data (.cel files) with the robust multichip average (RMA) method implemented in the Bioconductor package 'aroma.affymetrix' to obtain a log2 expression value for each gene probe set	GPL6244	Ingrid,,Arijs	ingrid.arijs@med.kuleuven.be	TARGID - IBD Leuven	Clinical and Experimental Medicine	KULeuven	Herestraat 49	Leuven	3000	Belgium	ftp://ftp.ncbi.nlm.nih.gov/geo/samples/GSM1900nnn/GSM1900174/suppl/GSM1900174_Bp1075.CEL.gz	33252	vdz4w	3	26	colonic mucosal biopsy	W12
GSM1900175	UC	Bp109_Active UC W0_IFX_10	GSM1900175	Public on Oct 11 2016	Oct 01 2015	Oct 11 2016	RNA	1	Colonic mucosal biopsy from active UC patient 10 before infliximab (IFX) therapy	Homo sapiens	study individual number: 10	week (w): W0	induction therapy_maintenance therapy: IFX	mayo endoscopic subscore: 3	tissue: colonic mucosal biopsy	total RNA	Total RNA was extracted using the RNeasy Mini Kit (Qiagen, Benelux B.V.), according to the manufacturer鈥檚 instructions.	biotin	Biotin-labeled single-stranded DNA was synthesized using the Affymetrix GeneChip WT terminal Labeling kit (Affymetrix), according to manufacturer's instructions.	9606	After fragmentation of DNA, labeled DNA was hybridized for 16h at 45掳C on Affymetrix Human Gene 1.0 ST arrays.	The arrays were washed and stained in a fluidics station using the GeneChip hybridization, Wash end Stain kit (Affymetrix) and scanned using the Affymetrix 3000 GeneScanner.	Colonic mucosal biopsy from active UC patient 10 before infliximab (IFX) therapy	Probe level analysis was performed on the Affymetrix raw data (.cel files) with the robust multichip average (RMA) method implemented in the Bioconductor package 'aroma.affymetrix' to obtain a log2 expression value for each gene probe set	GPL6244	Ingrid,,Arijs	ingrid.arijs@med.kuleuven.be	TARGID - IBD Leuven	Clinical and Experimental Medicine	KULeuven	Herestraat 49	Leuven	3000	Belgium	ftp://ftp.ncbi.nlm.nih.gov/geo/samples/GSM1900nnn/GSM1900175/suppl/GSM1900175_Bp109.CEL.gz	33252	IFX	3	10	colonic mucosal biopsy	W0
GSM1900176	UC	Bp110_Active UC W0_IFX_19	GSM1900176	Public on Oct 11 2016	Oct 01 2015	Oct 11 2016	RNA	1	Colonic mucosal biopsy from active UC patient 19 before infliximab (IFX) therapy	Homo sapiens	study individual number: 19	week (w): W0	induction therapy_maintenance therapy: IFX	mayo endoscopic subscore: 3	tissue: colonic mucosal biopsy	total RNA	Total RNA was extracted using the RNeasy Mini Kit (Qiagen, Benelux B.V.), according to the manufacturer鈥檚 instructions.	biotin	Biotin-labeled single-stranded DNA was synthesized using the Affymetrix GeneChip WT terminal Labeling kit (Affymetrix), according to manufacturer's instructions.	9606	After fragmentation of DNA, labeled DNA was hybridized for 16h at 45掳C on Affymetrix Human Gene 1.0 ST arrays.	The arrays were washed and stained in a fluidics station using the GeneChip hybridization, Wash end Stain kit (Affymetrix) and scanned using the Affymetrix 3000 GeneScanner.	Colonic mucosal biopsy from active UC patient 19 before infliximab (IFX) therapy	Probe level analysis was performed on the Affymetrix raw data (.cel files) with the robust multichip average (RMA) method implemented in the Bioconductor package 'aroma.affymetrix' to obtain a log2 expression value for each gene probe set	GPL6244	Ingrid,,Arijs	ingrid.arijs@med.kuleuven.be	TARGID - IBD Leuven	Clinical and Experimental Medicine	KULeuven	Herestraat 49	Leuven	3000	Belgium	ftp://ftp.ncbi.nlm.nih.gov/geo/samples/GSM1900nnn/GSM1900176/suppl/GSM1900176_Bp110.CEL.gz	33252	IFX	3	19	colonic mucosal biopsy	W0
GSM1900177	UC	Bp112_UC R W4/6_IFX_33	GSM1900177	Public on Oct 11 2016	Oct 01 2015	Oct 11 2016	RNA	1	Colonic mucosal biopsy from UC responder (R) 33 week (W) 4-6 after infliximab (IFX) therapy	Homo sapiens	study individual number: 33	week (w): W4_W6	induction therapy_maintenance therapy: IFX	mayo endoscopic subscore: 1	tissue: colonic mucosal biopsy	total RNA	Total RNA was extracted using the RNeasy Mini Kit (Qiagen, Benelux B.V.), according to the manufacturer鈥檚 instructions.	biotin	Biotin-labeled single-stranded DNA was synthesized using the Affymetrix GeneChip WT terminal Labeling kit (Affymetrix), according to manufacturer's instructions.	9606	After fragmentation of DNA, labeled DNA was hybridized for 16h at 45掳C on Affymetrix Human Gene 1.0 ST arrays.	The arrays were washed and stained in a fluidics station using the GeneChip hybridization, Wash end Stain kit (Affymetrix) and scanned using the Affymetrix 3000 GeneScanner.	Colonic mucosal biopsy from UC responder (R) 33 week (W) 4-6 after infliximab (IFX) therapy	Probe level analysis was performed on the Affymetrix raw data (.cel files) with the robust multichip average (RMA) method implemented in the Bioconductor package 'aroma.affymetrix' to obtain a log2 expression value for each gene probe set	GPL6244	Ingrid,,Arijs	ingrid.arijs@med.kuleuven.be	TARGID - IBD Leuven	Clinical and Experimental Medicine	KULeuven	Herestraat 49	Leuven	3000	Belgium	ftp://ftp.ncbi.nlm.nih.gov/geo/samples/GSM1900nnn/GSM1900177/suppl/GSM1900177_Bp112.CEL.gz	33252	IFX	1	33	colonic mucosal biopsy	W4_W6
GSM1900178	UC	Bp113_UC NR W4/6_IFX_10	GSM1900178	Public on Oct 11 2016	Oct 01 2015	Oct 11 2016	RNA	1	Colonic mucosal biopsy from UC non-responder (NR) 10 week (W) 4-6 after infliximab (IFX) therapy	Homo sapiens	study individual number: 10	week (w): W4_W6	induction therapy_maintenance therapy: IFX	mayo endoscopic subscore: 3	tissue: colonic mucosal biopsy	total RNA	Total RNA was extracted using the RNeasy Mini Kit (Qiagen, Benelux B.V.), according to the manufacturer鈥檚 instructions.	biotin	Biotin-labeled single-stranded DNA was synthesized using the Affymetrix GeneChip WT terminal Labeling kit (Affymetrix), according to manufacturer's instructions.	9606	After fragmentation of DNA, labeled DNA was hybridized for 16h at 45掳C on Affymetrix Human Gene 1.0 ST arrays.	The arrays were washed and stained in a fluidics station using the GeneChip hybridization, Wash end Stain kit (Affymetrix) and scanned using the Affymetrix 3000 GeneScanner.	Colonic mucosal biopsy from UC non-responder (NR) 10 week (W) 4-6 after infliximab (IFX) therapy	Probe level analysis was performed on the Affymetrix raw data (.cel files) with the robust multichip average (RMA) method implemented in the Bioconductor package 'aroma.affymetrix' to obtain a log2 expression value for each gene probe set	GPL6244	Ingrid,,Arijs	ingrid.arijs@med.kuleuven.be	TARGID - IBD Leuven	Clinical and Experimental Medicine	KULeuven	Herestraat 49	Leuven	3000	Belgium	ftp://ftp.ncbi.nlm.nih.gov/geo/samples/GSM1900nnn/GSM1900178/suppl/GSM1900178_Bp113.CEL.gz	33252	IFX	3	10	colonic mucosal biopsy	W4_W6
GSM1900179	UC	Bp114_UC NR W4/6_IFX_19	GSM1900179	Public on Oct 11 2016	Oct 01 2015	Oct 11 2016	RNA	1	Colonic mucosal biopsy from UC non-responder (NR) 19 week (W) 4-6 after infliximab (IFX) therapy	Homo sapiens	study individual number: 19	week (w): W4_W6	induction therapy_maintenance therapy: IFX	mayo endoscopic subscore: 2	tissue: colonic mucosal biopsy	total RNA	Total RNA was extracted using the RNeasy Mini Kit (Qiagen, Benelux B.V.), according to the manufacturer鈥檚 instructions.	biotin	Biotin-labeled single-stranded DNA was synthesized using the Affymetrix GeneChip WT terminal Labeling kit (Affymetrix), according to manufacturer's instructions.	9606	After fragmentation of DNA, labeled DNA was hybridized for 16h at 45掳C on Affymetrix Human Gene 1.0 ST arrays.	The arrays were washed and stained in a fluidics station using the GeneChip hybridization, Wash end Stain kit (Affymetrix) and scanned using the Affymetrix 3000 GeneScanner.	Colonic mucosal biopsy from UC non-responder (NR) 19 week (W) 4-6 after infliximab (IFX) therapy	Probe level analysis was performed on the Affymetrix raw data (.cel files) with the robust multichip average (RMA) method implemented in the Bioconductor package 'aroma.affymetrix' to obtain a log2 expression value for each gene probe set	GPL6244	Ingrid,,Arijs	ingrid.arijs@med.kuleuven.be	TARGID - IBD Leuven	Clinical and Experimental Medicine	KULeuven	Herestraat 49	Leuven	3000	Belgium	ftp://ftp.ncbi.nlm.nih.gov/geo/samples/GSM1900nnn/GSM1900179/suppl/GSM1900179_Bp114.CEL.gz	33252	IFX	2	19	colonic mucosal biopsy	W4_W6
GSM1900180	UC	Bp115_Active UC W0_IFX_65	GSM1900180	Public on Oct 11 2016	Oct 01 2015	Oct 11 2016	RNA	1	Colonic mucosal biopsy from active UC patient 65 before infliximab (IFX) therapy	Homo sapiens	study individual number: 65	week (w): W0	induction therapy_maintenance therapy: IFX	mayo endoscopic subscore: 3	tissue: colonic mucosal biopsy	total RNA	Total RNA was extracted using the RNeasy Mini Kit (Qiagen, Benelux B.V.), according to the manufacturer鈥檚 instructions.	biotin	Biotin-labeled single-stranded DNA was synthesized using the Affymetrix GeneChip WT terminal Labeling kit (Affymetrix), according to manufacturer's instructions.	9606	After fragmentation of DNA, labeled DNA was hybridized for 16h at 45掳C on Affymetrix Human Gene 1.0 ST arrays.	The arrays were washed and stained in a fluidics station using the GeneChip hybridization, Wash end Stain kit (Affymetrix) and scanned using the Affymetrix 3000 GeneScanner.	Colonic mucosal biopsy from active UC patient 65 before infliximab (IFX) therapy	Probe level analysis was performed on the Affymetrix raw data (.cel files) with the robust multichip average (RMA) method implemented in the Bioconductor package 'aroma.affymetrix' to obtain a log2 expression value for each gene probe set	GPL6244	Ingrid,,Arijs	ingrid.arijs@med.kuleuven.be	TARGID - IBD Leuven	Clinical and Experimental Medicine	KULeuven	Herestraat 49	Leuven	3000	Belgium	ftp://ftp.ncbi.nlm.nih.gov/geo/samples/GSM1900nnn/GSM1900180/suppl/GSM1900180_Bp115.CEL.gz	33252	IFX	3	65	colonic mucosal biopsy	W0
GSM1900181	UC	Bp116_Active UC W0_IFX_53	GSM1900181	Public on Oct 11 2016	Oct 01 2015	Oct 11 2016	RNA	1	Colonic mucosal biopsy from active UC patient 53 before infliximab (IFX) therapy	Homo sapiens	study individual number: 53	week (w): W0	induction therapy_maintenance therapy: IFX	mayo endoscopic subscore: 2	tissue: colonic mucosal biopsy	total RNA	Total RNA was extracted using the RNeasy Mini Kit (Qiagen, Benelux B.V.), according to the manufacturer鈥檚 instructions.	biotin	Biotin-labeled single-stranded DNA was synthesized using the Affymetrix GeneChip WT terminal Labeling kit (Affymetrix), according to manufacturer's instructions.	9606	After fragmentation of DNA, labeled DNA was hybridized for 16h at 45掳C on Affymetrix Human Gene 1.0 ST arrays.	The arrays were washed and stained in a fluidics station using the GeneChip hybridization, Wash end Stain kit (Affymetrix) and scanned using the Affymetrix 3000 GeneScanner.	Colonic mucosal biopsy from active UC patient 53 before infliximab (IFX) therapy	Probe level analysis was performed on the Affymetrix raw data (.cel files) with the robust multichip average (RMA) method implemented in the Bioconductor package 'aroma.affymetrix' to obtain a log2 expression value for each gene probe set	GPL6244	Ingrid,,Arijs	ingrid.arijs@med.kuleuven.be	TARGID - IBD Leuven	Clinical and Experimental Medicine	KULeuven	Herestraat 49	Leuven	3000	Belgium	ftp://ftp.ncbi.nlm.nih.gov/geo/samples/GSM1900nnn/GSM1900181/suppl/GSM1900181_Bp116.CEL.gz	33252	IFX	2	53	colonic mucosal biopsy	W0
GSM1900182	UC	Bp119_UC R W4/6_IFX_65	GSM1900182	Public on Oct 11 2016	Oct 01 2015	Oct 11 2016	RNA	1	Colonic mucosal biopsy from UC responder (R) 65 week (W) 4-6 after infliximab (IFX) therapy	Homo sapiens	study individual number: 65	week (w): W4_W6	induction therapy_maintenance therapy: IFX	mayo endoscopic subscore: 1	tissue: colonic mucosal biopsy	total RNA	Total RNA was extracted using the RNeasy Mini Kit (Qiagen, Benelux B.V.), according to the manufacturer鈥檚 instructions.	biotin	Biotin-labeled single-stranded DNA was synthesized using the Affymetrix GeneChip WT terminal Labeling kit (Affymetrix), according to manufacturer's instructions.	9606	After fragmentation of DNA, labeled DNA was hybridized for 16h at 45掳C on Affymetrix Human Gene 1.0 ST arrays.	The arrays were washed and stained in a fluidics station using the GeneChip hybridization, Wash end Stain kit (Affymetrix) and scanned using the Affymetrix 3000 GeneScanner.	Colonic mucosal biopsy from UC responder (R) 65 week (W) 4-6 after infliximab (IFX) therapy	Probe level analysis was performed on the Affymetrix raw data (.cel files) with the robust multichip average (RMA) method implemented in the Bioconductor package 'aroma.affymetrix' to obtain a log2 expression value for each gene probe set	GPL6244	Ingrid,,Arijs	ingrid.arijs@med.kuleuven.be	TARGID - IBD Leuven	Clinical and Experimental Medicine	KULeuven	Herestraat 49	Leuven	3000	Belgium	ftp://ftp.ncbi.nlm.nih.gov/geo/samples/GSM1900nnn/GSM1900182/suppl/GSM1900182_Bp119.CEL.gz	33252	IFX	1	65	colonic mucosal biopsy	W4_W6
GSM1900183	UC	Bp121_UC NR W4/6_IFX_53	GSM1900183	Public on Oct 11 2016	Oct 01 2015	Oct 11 2016	RNA	1	Colonic mucosal biopsy from UC non-responder (NR) 53 week (W) 4-6 after infliximab (IFX) therapy	Homo sapiens	study individual number: 53	week (w): W4_W6	induction therapy_maintenance therapy: IFX	mayo endoscopic subscore: 2	tissue: colonic mucosal biopsy	total RNA	Total RNA was extracted using the RNeasy Mini Kit (Qiagen, Benelux B.V.), according to the manufacturer鈥檚 instructions.	biotin	Biotin-labeled single-stranded DNA was synthesized using the Affymetrix GeneChip WT terminal Labeling kit (Affymetrix), according to manufacturer's instructions.	9606	After fragmentation of DNA, labeled DNA was hybridized for 16h at 45掳C on Affymetrix Human Gene 1.0 ST arrays.	The arrays were washed and stained in a fluidics station using the GeneChip hybridization, Wash end Stain kit (Affymetrix) and scanned using the Affymetrix 3000 GeneScanner.	Colonic mucosal biopsy from UC non-responder (NR) 53 week (W) 4-6 after infliximab (IFX) therapy	Probe level analysis was performed on the Affymetrix raw data (.cel files) with the robust multichip average (RMA) method implemented in the Bioconductor package 'aroma.affymetrix' to obtain a log2 expression value for each gene probe set	GPL6244	Ingrid,,Arijs	ingrid.arijs@med.kuleuven.be	TARGID - IBD Leuven	Clinical and Experimental Medicine	KULeuven	Herestraat 49	Leuven	3000	Belgium	ftp://ftp.ncbi.nlm.nih.gov/geo/samples/GSM1900nnn/GSM1900183/suppl/GSM1900183_Bp121.CEL.gz	33252	IFX	2	53	colonic mucosal biopsy	W4_W6
GSM1900184	UC	Bp127_Active UC W0_IFX_67	GSM1900184	Public on Oct 11 2016	Oct 01 2015	Oct 11 2016	RNA	1	Colonic mucosal biopsy from active UC patient 67 before infliximab (IFX) therapy	Homo sapiens	study individual number: 67	week (w): W0	induction therapy_maintenance therapy: IFX	mayo endoscopic subscore: 2	tissue: colonic mucosal biopsy	total RNA	Total RNA was extracted using the RNeasy Mini Kit (Qiagen, Benelux B.V.), according to the manufacturer鈥檚 instructions.	biotin	Biotin-labeled single-stranded DNA was synthesized using the Affymetrix GeneChip WT terminal Labeling kit (Affymetrix), according to manufacturer's instructions.	9606	After fragmentation of DNA, labeled DNA was hybridized for 16h at 45掳C on Affymetrix Human Gene 1.0 ST arrays.	The arrays were washed and stained in a fluidics station using the GeneChip hybridization, Wash end Stain kit (Affymetrix) and scanned using the Affymetrix 3000 GeneScanner.	Colonic mucosal biopsy from active UC patient 67 before infliximab (IFX) therapy	Probe level analysis was performed on the Affymetrix raw data (.cel files) with the robust multichip average (RMA) method implemented in the Bioconductor package 'aroma.affymetrix' to obtain a log2 expression value for each gene probe set	GPL6244	Ingrid,,Arijs	ingrid.arijs@med.kuleuven.be	TARGID - IBD Leuven	Clinical and Experimental Medicine	KULeuven	Herestraat 49	Leuven	3000	Belgium	ftp://ftp.ncbi.nlm.nih.gov/geo/samples/GSM1900nnn/GSM1900184/suppl/GSM1900184_Bp127.CEL.gz	33252	IFX	2	67	colonic mucosal biopsy	W0
GSM1900185	UC	Bp128_Active UC W0_IFX_36	GSM1900185	Public on Oct 11 2016	Oct 01 2015	Oct 11 2016	RNA	1	Colonic mucosal biopsy from active UC patient 36 before infliximab (IFX) therapy	Homo sapiens	study individual number: 36	week (w): W0	induction therapy_maintenance therapy: IFX	mayo endoscopic subscore: 3	tissue: colonic mucosal biopsy	total RNA	Total RNA was extracted using the RNeasy Mini Kit (Qiagen, Benelux B.V.), according to the manufacturer鈥檚 instructions.	biotin	Biotin-labeled single-stranded DNA was synthesized using the Affymetrix GeneChip WT terminal Labeling kit (Affymetrix), according to manufacturer's instructions.	9606	After fragmentation of DNA, labeled DNA was hybridized for 16h at 45掳C on Affymetrix Human Gene 1.0 ST arrays.	The arrays were washed and stained in a fluidics station using the GeneChip hybridization, Wash end Stain kit (Affymetrix) and scanned using the Affymetrix 3000 GeneScanner.	Colonic mucosal biopsy from active UC patient 36 before infliximab (IFX) therapy	Probe level analysis was performed on the Affymetrix raw data (.cel files) with the robust multichip average (RMA) method implemented in the Bioconductor package 'aroma.affymetrix' to obtain a log2 expression value for each gene probe set	GPL6244	Ingrid,,Arijs	ingrid.arijs@med.kuleuven.be	TARGID - IBD Leuven	Clinical and Experimental Medicine	KULeuven	Herestraat 49	Leuven	3000	Belgium	ftp://ftp.ncbi.nlm.nih.gov/geo/samples/GSM1900nnn/GSM1900185/suppl/GSM1900185_Bp128.CEL.gz	33252	IFX	3	36	colonic mucosal biopsy	W0
GSM1900186	UC	Bp131_Active UC W0_IFX_60	GSM1900186	Public on Oct 11 2016	Oct 01 2015	Oct 11 2016	RNA	1	Colonic mucosal biopsy from active UC patient 60 before infliximab (IFX) therapy	Homo sapiens	study individual number: 60	week (w): W0	induction therapy_maintenance therapy: IFX	mayo endoscopic subscore: 2	tissue: colonic mucosal biopsy	total RNA	Total RNA was extracted using the RNeasy Mini Kit (Qiagen, Benelux B.V.), according to the manufacturer鈥檚 instructions.	biotin	Biotin-labeled single-stranded DNA was synthesized using the Affymetrix GeneChip WT terminal Labeling kit (Affymetrix), according to manufacturer's instructions.	9606	After fragmentation of DNA, labeled DNA was hybridized for 16h at 45掳C on Affymetrix Human Gene 1.0 ST arrays.	The arrays were washed and stained in a fluidics station using the GeneChip hybridization, Wash end Stain kit (Affymetrix) and scanned using the Affymetrix 3000 GeneScanner.	Colonic mucosal biopsy from active UC patient 60 before infliximab (IFX) therapy	Probe level analysis was performed on the Affymetrix raw data (.cel files) with the robust multichip average (RMA) method implemented in the Bioconductor package 'aroma.affymetrix' to obtain a log2 expression value for each gene probe set	GPL6244	Ingrid,,Arijs	ingrid.arijs@med.kuleuven.be	TARGID - IBD Leuven	Clinical and Experimental Medicine	KULeuven	Herestraat 49	Leuven	3000	Belgium	ftp://ftp.ncbi.nlm.nih.gov/geo/samples/GSM1900nnn/GSM1900186/suppl/GSM1900186_Bp131.CEL.gz	33252	IFX	2	60	colonic mucosal biopsy	W0
GSM1900187	UC	Bp133_UC NR W4/6_IFX_67	GSM1900187	Public on Oct 11 2016	Oct 01 2015	Oct 11 2016	RNA	1	Colonic mucosal biopsy from UC non-responder (NR) 67 week (W) 4-6 after infliximab (IFX) therapy	Homo sapiens	study individual number: 67	week (w): W4_W6	induction therapy_maintenance therapy: IFX	mayo endoscopic subscore: 3	tissue: colonic mucosal biopsy	total RNA	Total RNA was extracted using the RNeasy Mini Kit (Qiagen, Benelux B.V.), according to the manufacturer鈥檚 instructions.	biotin	Biotin-labeled single-stranded DNA was synthesized using the Affymetrix GeneChip WT terminal Labeling kit (Affymetrix), according to manufacturer's instructions.	9606	After fragmentation of DNA, labeled DNA was hybridized for 16h at 45掳C on Affymetrix Human Gene 1.0 ST arrays.	The arrays were washed and stained in a fluidics station using the GeneChip hybridization, Wash end Stain kit (Affymetrix) and scanned using the Affymetrix 3000 GeneScanner.	Colonic mucosal biopsy from UC non-responder (NR) 67 week (W) 4-6 after infliximab (IFX) therapy	Probe level analysis was performed on the Affymetrix raw data (.cel files) with the robust multichip average (RMA) method implemented in the Bioconductor package 'aroma.affymetrix' to obtain a log2 expression value for each gene probe set	GPL6244	Ingrid,,Arijs	ingrid.arijs@med.kuleuven.be	TARGID - IBD Leuven	Clinical and Experimental Medicine	KULeuven	Herestraat 49	Leuven	3000	Belgium	ftp://ftp.ncbi.nlm.nih.gov/geo/samples/GSM1900nnn/GSM1900187/suppl/GSM1900187_Bp133.CEL.gz	33252	IFX	3	67	colonic mucosal biopsy	W4_W6
GSM1900188	UC	Bp134_UC NR W4/6_IFX_36	GSM1900188	Public on Oct 11 2016	Oct 01 2015	Oct 11 2016	RNA	1	Colonic mucosal biopsy from UC non-responder (NR) 36 week (W) 4-6 after infliximab (IFX) therapy	Homo sapiens	study individual number: 36	week (w): W4_W6	induction therapy_maintenance therapy: IFX	mayo endoscopic subscore: 3	tissue: colonic mucosal biopsy	total RNA	Total RNA was extracted using the RNeasy Mini Kit (Qiagen, Benelux B.V.), according to the manufacturer鈥檚 instructions.	biotin	Biotin-labeled single-stranded DNA was synthesized using the Affymetrix GeneChip WT terminal Labeling kit (Affymetrix), according to manufacturer's instructions.	9606	After fragmentation of DNA, labeled DNA was hybridized for 16h at 45掳C on Affymetrix Human Gene 1.0 ST arrays.	The arrays were washed and stained in a fluidics station using the GeneChip hybridization, Wash end Stain kit (Affymetrix) and scanned using the Affymetrix 3000 GeneScanner.	Colonic mucosal biopsy from UC non-responder (NR) 36 week (W) 4-6 after infliximab (IFX) therapy	Probe level analysis was performed on the Affymetrix raw data (.cel files) with the robust multichip average (RMA) method implemented in the Bioconductor package 'aroma.affymetrix' to obtain a log2 expression value for each gene probe set	GPL6244	Ingrid,,Arijs	ingrid.arijs@med.kuleuven.be	TARGID - IBD Leuven	Clinical and Experimental Medicine	KULeuven	Herestraat 49	Leuven	3000	Belgium	ftp://ftp.ncbi.nlm.nih.gov/geo/samples/GSM1900nnn/GSM1900188/suppl/GSM1900188_Bp134.CEL.gz	33252	IFX	3	36	colonic mucosal biopsy	W4_W6
GSM1900189	UC	Bp1340_UC NR W52_vdz4w_35	GSM1900189	Public on Oct 11 2016	Oct 01 2015	Oct 11 2016	RNA	1	Colonic mucosal biopsy from UC non-responder (NR) 35 week (W) 52 after vedolizumab (VDZ) therapy	Homo sapiens	study individual number: 35	week (w): W52	induction therapy_maintenance therapy: vdz4w	mayo endoscopic subscore: 2	tissue: colonic mucosal biopsy	total RNA	Total RNA was extracted using the RNeasy Mini Kit (Qiagen, Benelux B.V.), according to the manufacturer鈥檚 instructions.	biotin	Biotin-labeled single-stranded DNA was synthesized using the Affymetrix GeneChip WT terminal Labeling kit (Affymetrix), according to manufacturer's instructions.	9606	After fragmentation of DNA, labeled DNA was hybridized for 16h at 45掳C on Affymetrix Human Gene 1.0 ST arrays.	The arrays were washed and stained in a fluidics station using the GeneChip hybridization, Wash end Stain kit (Affymetrix) and scanned using the Affymetrix 3000 GeneScanner.	Colonic mucosal biopsy from UC non-responder (NR) 35 week (W) 52 after vedolizumab (VDZ) therapy	Probe level analysis was performed on the Affymetrix raw data (.cel files) with the robust multichip average (RMA) method implemented in the Bioconductor package 'aroma.affymetrix' to obtain a log2 expression value for each gene probe set	GPL6244	Ingrid,,Arijs	ingrid.arijs@med.kuleuven.be	TARGID - IBD Leuven	Clinical and Experimental Medicine	KULeuven	Herestraat 49	Leuven	3000	Belgium	ftp://ftp.ncbi.nlm.nih.gov/geo/samples/GSM1900nnn/GSM1900189/suppl/GSM1900189_Bp1340.CEL.gz	33252	vdz4w	2	35	colonic mucosal biopsy	W52
GSM1900190	UC	Bp135_UC R W4/6_IFX_60	GSM1900190	Public on Oct 11 2016	Oct 01 2015	Oct 11 2016	RNA	1	Colonic mucosal biopsy from UC responder (R) 60 week (W) 4-6 after infliximab (IFX) therapy	Homo sapiens	study individual number: 60	week (w): W4_W6	induction therapy_maintenance therapy: IFX	mayo endoscopic subscore: 0	tissue: colonic mucosal biopsy	total RNA	Total RNA was extracted using the RNeasy Mini Kit (Qiagen, Benelux B.V.), according to the manufacturer鈥檚 instructions.	biotin	Biotin-labeled single-stranded DNA was synthesized using the Affymetrix GeneChip WT terminal Labeling kit (Affymetrix), according to manufacturer's instructions.	9606	After fragmentation of DNA, labeled DNA was hybridized for 16h at 45掳C on Affymetrix Human Gene 1.0 ST arrays.	The arrays were washed and stained in a fluidics station using the GeneChip hybridization, Wash end Stain kit (Affymetrix) and scanned using the Affymetrix 3000 GeneScanner.	Colonic mucosal biopsy from UC responder (R) 60 week (W) 4-6 after infliximab (IFX) therapy	Probe level analysis was performed on the Affymetrix raw data (.cel files) with the robust multichip average (RMA) method implemented in the Bioconductor package 'aroma.affymetrix' to obtain a log2 expression value for each gene probe set	GPL6244	Ingrid,,Arijs	ingrid.arijs@med.kuleuven.be	TARGID - IBD Leuven	Clinical and Experimental Medicine	KULeuven	Herestraat 49	Leuven	3000	Belgium	ftp://ftp.ncbi.nlm.nih.gov/geo/samples/GSM1900nnn/GSM1900190/suppl/GSM1900190_Bp135.CEL.gz	33252	IFX	0	60	colonic mucosal biopsy	W4_W6
GSM1900191	UC	Bp1356_UC NR W52_vdz4w_24	GSM1900191	Public on Oct 11 2016	Oct 01 2015	Oct 11 2016	RNA	1	Colonic mucosal biopsy from UC non-responder (NR) 24 week (W) 52 after vedolizumab (VDZ) therapy	Homo sapiens	study individual number: 24	week (w): W52	induction therapy_maintenance therapy: vdz4w	mayo endoscopic subscore: 3	tissue: colonic mucosal biopsy	total RNA	Total RNA was extracted using the RNeasy Mini Kit (Qiagen, Benelux B.V.), according to the manufacturer鈥檚 instructions.	biotin	Biotin-labeled single-stranded DNA was synthesized using the Affymetrix GeneChip WT terminal Labeling kit (Affymetrix), according to manufacturer's instructions.	9606	After fragmentation of DNA, labeled DNA was hybridized for 16h at 45掳C on Affymetrix Human Gene 1.0 ST arrays.	The arrays were washed and stained in a fluidics station using the GeneChip hybridization, Wash end Stain kit (Affymetrix) and scanned using the Affymetrix 3000 GeneScanner.	Colonic mucosal biopsy from UC non-responder (NR) 24 week (W) 52 after vedolizumab (VDZ) therapy	Probe level analysis was performed on the Affymetrix raw data (.cel files) with the robust multichip average (RMA) method implemented in the Bioconductor package 'aroma.affymetrix' to obtain a log2 expression value for each gene probe set	GPL6244	Ingrid,,Arijs	ingrid.arijs@med.kuleuven.be	TARGID - IBD Leuven	Clinical and Experimental Medicine	KULeuven	Herestraat 49	Leuven	3000	Belgium	ftp://ftp.ncbi.nlm.nih.gov/geo/samples/GSM1900nnn/GSM1900191/suppl/GSM1900191_Bp1356.CEL.gz	33252	vdz4w	3	24	colonic mucosal biopsy	W52
GSM1900192	UC	Bp136_Active UC W0_IFX_66	GSM1900192	Public on Oct 11 2016	Oct 01 2015	Oct 11 2016	RNA	1	Colonic mucosal biopsy from active UC patient 66 before infliximab (IFX) therapy	Homo sapiens	study individual number: 66	week (w): W0	induction therapy_maintenance therapy: IFX	mayo endoscopic subscore: 3	tissue: colonic mucosal biopsy	total RNA	Total RNA was extracted using the RNeasy Mini Kit (Qiagen, Benelux B.V.), according to the manufacturer鈥檚 instructions.	biotin	Biotin-labeled single-stranded DNA was synthesized using the Affymetrix GeneChip WT terminal Labeling kit (Affymetrix), according to manufacturer's instructions.	9606	After fragmentation of DNA, labeled DNA was hybridized for 16h at 45掳C on Affymetrix Human Gene 1.0 ST arrays.	The arrays were washed and stained in a fluidics station using the GeneChip hybridization, Wash end Stain kit (Affymetrix) and scanned using the Affymetrix 3000 GeneScanner.	Colonic mucosal biopsy from active UC patient 66 before infliximab (IFX) therapy	Probe level analysis was performed on the Affymetrix raw data (.cel files) with the robust multichip average (RMA) method implemented in the Bioconductor package 'aroma.affymetrix' to obtain a log2 expression value for each gene probe set	GPL6244	Ingrid,,Arijs	ingrid.arijs@med.kuleuven.be	TARGID - IBD Leuven	Clinical and Experimental Medicine	KULeuven	Herestraat 49	Leuven	3000	Belgium	ftp://ftp.ncbi.nlm.nih.gov/geo/samples/GSM1900nnn/GSM1900192/suppl/GSM1900192_Bp136.CEL.gz	33252	IFX	3	66	colonic mucosal biopsy	W0
GSM1900193	UC	Bp140_UC R W4/6_IFX_66	GSM1900193	Public on Oct 11 2016	Oct 01 2015	Oct 11 2016	RNA	1	Colonic mucosal biopsy from UC responder (R) 66 week (W) 4-6 after infliximab (IFX) therapy	Homo sapiens	study individual number: 66	week (w): W4_W6	induction therapy_maintenance therapy: IFX	mayo endoscopic subscore: 1	tissue: colonic mucosal biopsy	total RNA	Total RNA was extracted using the RNeasy Mini Kit (Qiagen, Benelux B.V.), according to the manufacturer鈥檚 instructions.	biotin	Biotin-labeled single-stranded DNA was synthesized using the Affymetrix GeneChip WT terminal Labeling kit (Affymetrix), according to manufacturer's instructions.	9606	After fragmentation of DNA, labeled DNA was hybridized for 16h at 45掳C on Affymetrix Human Gene 1.0 ST arrays.	The arrays were washed and stained in a fluidics station using the GeneChip hybridization, Wash end Stain kit (Affymetrix) and scanned using the Affymetrix 3000 GeneScanner.	Colonic mucosal biopsy from UC responder (R) 66 week (W) 4-6 after infliximab (IFX) therapy	Probe level analysis was performed on the Affymetrix raw data (.cel files) with the robust multichip average (RMA) method implemented in the Bioconductor package 'aroma.affymetrix' to obtain a log2 expression value for each gene probe set	GPL6244	Ingrid,,Arijs	ingrid.arijs@med.kuleuven.be	TARGID - IBD Leuven	Clinical and Experimental Medicine	KULeuven	Herestraat 49	Leuven	3000	Belgium	ftp://ftp.ncbi.nlm.nih.gov/geo/samples/GSM1900nnn/GSM1900193/suppl/GSM1900193_Bp140.CEL.gz	33252	IFX	1	66	colonic mucosal biopsy	W4_W6
GSM1900194	UC	Bp1408_UC R W12_vdz4w_37	GSM1900194	Public on Oct 11 2016	Oct 01 2015	Oct 11 2016	RNA	1	Colonic mucosal biopsy from UC responder (R) 37 week (W) 12 after vedolizumab (VDZ) therapy	Homo sapiens	study individual number: 37	week (w): W52	induction therapy_maintenance therapy: vdz4w	mayo endoscopic subscore: 0	tissue: colonic mucosal biopsy	total RNA	Total RNA was extracted using the RNeasy Mini Kit (Qiagen, Benelux B.V.), according to the manufacturer鈥檚 instructions.	biotin	Biotin-labeled single-stranded DNA was synthesized using the Affymetrix GeneChip WT terminal Labeling kit (Affymetrix), according to manufacturer's instructions.	9606	After fragmentation of DNA, labeled DNA was hybridized for 16h at 45掳C on Affymetrix Human Gene 1.0 ST arrays.	The arrays were washed and stained in a fluidics station using the GeneChip hybridization, Wash end Stain kit (Affymetrix) and scanned using the Affymetrix 3000 GeneScanner.	Colonic mucosal biopsy from UC responder (R) 37 week (W) 12 after vedolizumab (VDZ) therapy	Probe level analysis was performed on the Affymetrix raw data (.cel files) with the robust multichip average (RMA) method implemented in the Bioconductor package 'aroma.affymetrix' to obtain a log2 expression value for each gene probe set	GPL6244	Ingrid,,Arijs	ingrid.arijs@med.kuleuven.be	TARGID - IBD Leuven	Clinical and Experimental Medicine	KULeuven	Herestraat 49	Leuven	3000	Belgium	ftp://ftp.ncbi.nlm.nih.gov/geo/samples/GSM1900nnn/GSM1900194/suppl/GSM1900194_Bp1408.CEL.gz	33252	vdz4w	0	37	colonic mucosal biopsy	W52
GSM1900195	UC	Bp141_Active UC W0_IFX_31	GSM1900195	Public on Oct 11 2016	Oct 01 2015	Oct 11 2016	RNA	1	Colonic mucosal biopsy from active UC patient 31 before infliximab (IFX) therapy	Homo sapiens	study individual number: 31	week (w): W0	induction therapy_maintenance therapy: IFX	mayo endoscopic subscore: 3	tissue: colonic mucosal biopsy	total RNA	Total RNA was extracted using the RNeasy Mini Kit (Qiagen, Benelux B.V.), according to the manufacturer鈥檚 instructions.	biotin	Biotin-labeled single-stranded DNA was synthesized using the Affymetrix GeneChip WT terminal Labeling kit (Affymetrix), according to manufacturer's instructions.	9606	After fragmentation of DNA, labeled DNA was hybridized for 16h at 45掳C on Affymetrix Human Gene 1.0 ST arrays.	The arrays were washed and stained in a fluidics station using the GeneChip hybridization, Wash end Stain kit (Affymetrix) and scanned using the Affymetrix 3000 GeneScanner.	Colonic mucosal biopsy from active UC patient 31 before infliximab (IFX) therapy	Probe level analysis was performed on the Affymetrix raw data (.cel files) with the robust multichip average (RMA) method implemented in the Bioconductor package 'aroma.affymetrix' to obtain a log2 expression value for each gene probe set	GPL6244	Ingrid,,Arijs	ingrid.arijs@med.kuleuven.be	TARGID - IBD Leuven	Clinical and Experimental Medicine	KULeuven	Herestraat 49	Leuven	3000	Belgium	ftp://ftp.ncbi.nlm.nih.gov/geo/samples/GSM1900nnn/GSM1900195/suppl/GSM1900195_Bp141.CEL.gz	33252	IFX	3	31	colonic mucosal biopsy	W0
GSM1900196	UC	Bp1410_UC NR W52_vdz4w_78	GSM1900196	Public on Oct 11 2016	Oct 01 2015	Oct 11 2016	RNA	1	Colonic mucosal biopsy from UC non-responder (NR) 78 week (W) 52 after vedolizumab (VDZ) therapy	Homo sapiens	study individual number: 78	week (w): W52	induction therapy_maintenance therapy: vdz4w	mayo endoscopic subscore: 3	tissue: colonic mucosal biopsy	total RNA	Total RNA was extracted using the RNeasy Mini Kit (Qiagen, Benelux B.V.), according to the manufacturer鈥檚 instructions.	biotin	Biotin-labeled single-stranded DNA was synthesized using the Affymetrix GeneChip WT terminal Labeling kit (Affymetrix), according to manufacturer's instructions.	9606	After fragmentation of DNA, labeled DNA was hybridized for 16h at 45掳C on Affymetrix Human Gene 1.0 ST arrays.	The arrays were washed and stained in a fluidics station using the GeneChip hybridization, Wash end Stain kit (Affymetrix) and scanned using the Affymetrix 3000 GeneScanner.	Colonic mucosal biopsy from UC non-responder (NR) 78 week (W) 52 after vedolizumab (VDZ) therapy	Probe level analysis was performed on the Affymetrix raw data (.cel files) with the robust multichip average (RMA) method implemented in the Bioconductor package 'aroma.affymetrix' to obtain a log2 expression value for each gene probe set	GPL6244	Ingrid,,Arijs	ingrid.arijs@med.kuleuven.be	TARGID - IBD Leuven	Clinical and Experimental Medicine	KULeuven	Herestraat 49	Leuven	3000	Belgium	ftp://ftp.ncbi.nlm.nih.gov/geo/samples/GSM1900nnn/GSM1900196/suppl/GSM1900196_Bp1410.CEL.gz	33252	vdz4w	3	78	colonic mucosal biopsy	W52
GSM1900197	UC	Bp1428_UC R W12_vdz4w_71	GSM1900197	Public on Oct 11 2016	Oct 01 2015	Oct 11 2016	RNA	1	Colonic mucosal biopsy from UC responder (R) 71 week (W) 12 after vedolizumab (VDZ) therapy	Homo sapiens	study individual number: 71	week (w): W52	induction therapy_maintenance therapy: vdz4w	mayo endoscopic subscore: 0	tissue: colonic mucosal biopsy	total RNA	Total RNA was extracted using the RNeasy Mini Kit (Qiagen, Benelux B.V.), according to the manufacturer鈥檚 instructions.	biotin	Biotin-labeled single-stranded DNA was synthesized using the Affymetrix GeneChip WT terminal Labeling kit (Affymetrix), according to manufacturer's instructions.	9606	After fragmentation of DNA, labeled DNA was hybridized for 16h at 45掳C on Affymetrix Human Gene 1.0 ST arrays.	The arrays were washed and stained in a fluidics station using the GeneChip hybridization, Wash end Stain kit (Affymetrix) and scanned using the Affymetrix 3000 GeneScanner.	Colonic mucosal biopsy from UC responder (R) 71 week (W) 12 after vedolizumab (VDZ) therapy	Probe level analysis was performed on the Affymetrix raw data (.cel files) with the robust multichip average (RMA) method implemented in the Bioconductor package 'aroma.affymetrix' to obtain a log2 expression value for each gene probe set	GPL6244	Ingrid,,Arijs	ingrid.arijs@med.kuleuven.be	TARGID - IBD Leuven	Clinical and Experimental Medicine	KULeuven	Herestraat 49	Leuven	3000	Belgium	ftp://ftp.ncbi.nlm.nih.gov/geo/samples/GSM1900nnn/GSM1900197/suppl/GSM1900197_Bp1428.CEL.gz	33252	vdz4w	0	71	colonic mucosal biopsy	W52
GSM1900198	UC	Bp1429_UC R W12_vdz4w_26	GSM1900198	Public on Oct 11 2016	Oct 01 2015	Oct 11 2016	RNA	1	Colonic mucosal biopsy from UC responder (R) 26 week (W) 12 after vedolizumab (VDZ) therapy	Homo sapiens	study individual number: 26	week (w): W52	induction therapy_maintenance therapy: vdz4w	mayo endoscopic subscore: 1	tissue: colonic mucosal biopsy	total RNA	Total RNA was extracted using the RNeasy Mini Kit (Qiagen, Benelux B.V.), according to the manufacturer鈥檚 instructions.	biotin	Biotin-labeled single-stranded DNA was synthesized using the Affymetrix GeneChip WT terminal Labeling kit (Affymetrix), according to manufacturer's instructions.	9606	After fragmentation of DNA, labeled DNA was hybridized for 16h at 45掳C on Affymetrix Human Gene 1.0 ST arrays.	The arrays were washed and stained in a fluidics station using the GeneChip hybridization, Wash end Stain kit (Affymetrix) and scanned using the Affymetrix 3000 GeneScanner.	Colonic mucosal biopsy from UC responder (R) 26 week (W) 12 after vedolizumab (VDZ) therapy	Probe level analysis was performed on the Affymetrix raw data (.cel files) with the robust multichip average (RMA) method implemented in the Bioconductor package 'aroma.affymetrix' to obtain a log2 expression value for each gene probe set	GPL6244	Ingrid,,Arijs	ingrid.arijs@med.kuleuven.be	TARGID - IBD Leuven	Clinical and Experimental Medicine	KULeuven	Herestraat 49	Leuven	3000	Belgium	ftp://ftp.ncbi.nlm.nih.gov/geo/samples/GSM1900nnn/GSM1900198/suppl/GSM1900198_Bp1429.CEL.gz	33252	vdz4w	1	26	colonic mucosal biopsy	W52
GSM1900199	UC	Bp144_UC NR W4/6_IFX_31	GSM1900199	Public on Oct 11 2016	Oct 01 2015	Oct 11 2016	RNA	1	Colonic mucosal biopsy from UC non-responder (NR) 31 week (W) 4-6 after infliximab (IFX) therapy	Homo sapiens	study individual number: 31	week (w): W4_W6	induction therapy_maintenance therapy: IFX	mayo endoscopic subscore: 3	tissue: colonic mucosal biopsy	total RNA	Total RNA was extracted using the RNeasy Mini Kit (Qiagen, Benelux B.V.), according to the manufacturer鈥檚 instructions.	biotin	Biotin-labeled single-stranded DNA was synthesized using the Affymetrix GeneChip WT terminal Labeling kit (Affymetrix), according to manufacturer's instructions.	9606	After fragmentation of DNA, labeled DNA was hybridized for 16h at 45掳C on Affymetrix Human Gene 1.0 ST arrays.	The arrays were washed and stained in a fluidics station using the GeneChip hybridization, Wash end Stain kit (Affymetrix) and scanned using the Affymetrix 3000 GeneScanner.	Colonic mucosal biopsy from UC non-responder (NR) 31 week (W) 4-6 after infliximab (IFX) therapy	Probe level analysis was performed on the Affymetrix raw data (.cel files) with the robust multichip average (RMA) method implemented in the Bioconductor package 'aroma.affymetrix' to obtain a log2 expression value for each gene probe set	GPL6244	Ingrid,,Arijs	ingrid.arijs@med.kuleuven.be	TARGID - IBD Leuven	Clinical and Experimental Medicine	KULeuven	Herestraat 49	Leuven	3000	Belgium	ftp://ftp.ncbi.nlm.nih.gov/geo/samples/GSM1900nnn/GSM1900199/suppl/GSM1900199_Bp144.CEL.gz	33252	IFX	3	31	colonic mucosal biopsy	W4_W6
GSM1900200	UC	Bp1450_UC NR W52_vdz4w_64	GSM1900200	Public on Oct 11 2016	Oct 01 2015	Oct 11 2016	RNA	1	Colonic mucosal biopsy from UC non-responder (NR) 64 week (W) 52 after vedolizumab (VDZ) therapy	Homo sapiens	study individual number: 64	week (w): W52	induction therapy_maintenance therapy: vdz4w	mayo endoscopic subscore: 3	tissue: colonic mucosal biopsy	total RNA	Total RNA was extracted using the RNeasy Mini Kit (Qiagen, Benelux B.V.), according to the manufacturer鈥檚 instructions.	biotin	Biotin-labeled single-stranded DNA was synthesized using the Affymetrix GeneChip WT terminal Labeling kit (Affymetrix), according to manufacturer's instructions.	9606	After fragmentation of DNA, labeled DNA was hybridized for 16h at 45掳C on Affymetrix Human Gene 1.0 ST arrays.	The arrays were washed and stained in a fluidics station using the GeneChip hybridization, Wash end Stain kit (Affymetrix) and scanned using the Affymetrix 3000 GeneScanner.	Colonic mucosal biopsy from UC non-responder (NR) 64 week (W) 52 after vedolizumab (VDZ) therapy	Probe level analysis was performed on the Affymetrix raw data (.cel files) with the robust multichip average (RMA) method implemented in the Bioconductor package 'aroma.affymetrix' to obtain a log2 expression value for each gene probe set	GPL6244	Ingrid,,Arijs	ingrid.arijs@med.kuleuven.be	TARGID - IBD Leuven	Clinical and Experimental Medicine	KULeuven	Herestraat 49	Leuven	3000	Belgium	ftp://ftp.ncbi.nlm.nih.gov/geo/samples/GSM1900nnn/GSM1900200/suppl/GSM1900200_Bp1450.CEL.gz	33252	vdz4w	3	64	colonic mucosal biopsy	W52
GSM1900201	UC	Bp1473_UC R W52_vdz4w_56	GSM1900201	Public on Oct 11 2016	Oct 01 2015	Oct 11 2016	RNA	1	Colonic mucosal biopsy from UC responder (R) 56 week (W) 52 after vedolizumab (VDZ) therapy	Homo sapiens	study individual number: 56	week (w): W52	induction therapy_maintenance therapy: vdz4w	mayo endoscopic subscore: 1	tissue: colonic mucosal biopsy	total RNA	Total RNA was extracted using the RNeasy Mini Kit (Qiagen, Benelux B.V.), according to the manufacturer鈥檚 instructions.	biotin	Biotin-labeled single-stranded DNA was synthesized using the Affymetrix GeneChip WT terminal Labeling kit (Affymetrix), according to manufacturer's instructions.	9606	After fragmentation of DNA, labeled DNA was hybridized for 16h at 45掳C on Affymetrix Human Gene 1.0 ST arrays.	The arrays were washed and stained in a fluidics station using the GeneChip hybridization, Wash end Stain kit (Affymetrix) and scanned using the Affymetrix 3000 GeneScanner.	Colonic mucosal biopsy from UC responder (R) 56 week (W) 52 after vedolizumab (VDZ) therapy	Probe level analysis was performed on the Affymetrix raw data (.cel files) with the robust multichip average (RMA) method implemented in the Bioconductor package 'aroma.affymetrix' to obtain a log2 expression value for each gene probe set	GPL6244	Ingrid,,Arijs	ingrid.arijs@med.kuleuven.be	TARGID - IBD Leuven	Clinical and Experimental Medicine	KULeuven	Herestraat 49	Leuven	3000	Belgium	ftp://ftp.ncbi.nlm.nih.gov/geo/samples/GSM1900nnn/GSM1900201/suppl/GSM1900201_Bp1473.CEL.gz	33252	vdz4w	1	56	colonic mucosal biopsy	W52
GSM1900202	UC	Bp148_Active UC W0_IFX_23	GSM1900202	Public on Oct 11 2016	Oct 01 2015	Oct 11 2016	RNA	1	Colonic mucosal biopsy from active UC patient 23 before infliximab (IFX) therapy	Homo sapiens	study individual number: 23	week (w): W0	induction therapy_maintenance therapy: IFX	mayo endoscopic subscore: 3	tissue: colonic mucosal biopsy	total RNA	Total RNA was extracted using the RNeasy Mini Kit (Qiagen, Benelux B.V.), according to the manufacturer鈥檚 instructions.	biotin	Biotin-labeled single-stranded DNA was synthesized using the Affymetrix GeneChip WT terminal Labeling kit (Affymetrix), according to manufacturer's instructions.	9606	After fragmentation of DNA, labeled DNA was hybridized for 16h at 45掳C on Affymetrix Human Gene 1.0 ST arrays.	The arrays were washed and stained in a fluidics station using the GeneChip hybridization, Wash end Stain kit (Affymetrix) and scanned using the Affymetrix 3000 GeneScanner.	Colonic mucosal biopsy from active UC patient 23 before infliximab (IFX) therapy	Probe level analysis was performed on the Affymetrix raw data (.cel files) with the robust multichip average (RMA) method implemented in the Bioconductor package 'aroma.affymetrix' to obtain a log2 expression value for each gene probe set	GPL6244	Ingrid,,Arijs	ingrid.arijs@med.kuleuven.be	TARGID - IBD Leuven	Clinical and Experimental Medicine	KULeuven	Herestraat 49	Leuven	3000	Belgium	ftp://ftp.ncbi.nlm.nih.gov/geo/samples/GSM1900nnn/GSM1900202/suppl/GSM1900202_Bp148.CEL.gz	33252	IFX	3	23	colonic mucosal biopsy	W0
GSM1900203	UC	Bp151_UC NR W4/6_IFX_23	GSM1900203	Public on Oct 11 2016	Oct 01 2015	Oct 11 2016	RNA	1	Colonic mucosal biopsy from UC non-responder (NR) 23 week (W) 4-6 after infliximab (IFX) therapy	Homo sapiens	study individual number: 23	week (w): W4_W6	induction therapy_maintenance therapy: IFX	mayo endoscopic subscore: 3	tissue: colonic mucosal biopsy	total RNA	Total RNA was extracted using the RNeasy Mini Kit (Qiagen, Benelux B.V.), according to the manufacturer鈥檚 instructions.	biotin	Biotin-labeled single-stranded DNA was synthesized using the Affymetrix GeneChip WT terminal Labeling kit (Affymetrix), according to manufacturer's instructions.	9606	After fragmentation of DNA, labeled DNA was hybridized for 16h at 45掳C on Affymetrix Human Gene 1.0 ST arrays.	The arrays were washed and stained in a fluidics station using the GeneChip hybridization, Wash end Stain kit (Affymetrix) and scanned using the Affymetrix 3000 GeneScanner.	Colonic mucosal biopsy from UC non-responder (NR) 23 week (W) 4-6 after infliximab (IFX) therapy	Probe level analysis was performed on the Affymetrix raw data (.cel files) with the robust multichip average (RMA) method implemented in the Bioconductor package 'aroma.affymetrix' to obtain a log2 expression value for each gene probe set	GPL6244	Ingrid,,Arijs	ingrid.arijs@med.kuleuven.be	TARGID - IBD Leuven	Clinical and Experimental Medicine	KULeuven	Herestraat 49	Leuven	3000	Belgium	ftp://ftp.ncbi.nlm.nih.gov/geo/samples/GSM1900nnn/GSM1900203/suppl/GSM1900203_Bp151.CEL.gz	33252	IFX	3	23	colonic mucosal biopsy	W4_W6
GSM1900204	UC	Bp154_Active UC W0_IFX_38	GSM1900204	Public on Oct 11 2016	Oct 01 2015	Oct 11 2016	RNA	1	Colonic mucosal biopsy from active UC patient 38 before infliximab (IFX) therapy	Homo sapiens	study individual number: 38	week (w): W0	induction therapy_maintenance therapy: IFX	mayo endoscopic subscore: 3	tissue: colonic mucosal biopsy	total RNA	Total RNA was extracted using the RNeasy Mini Kit (Qiagen, Benelux B.V.), according to the manufacturer鈥檚 instructions.	biotin	Biotin-labeled single-stranded DNA was synthesized using the Affymetrix GeneChip WT terminal Labeling kit (Affymetrix), according to manufacturer's instructions.	9606	After fragmentation of DNA, labeled DNA was hybridized for 16h at 45掳C on Affymetrix Human Gene 1.0 ST arrays.	The arrays were washed and stained in a fluidics station using the GeneChip hybridization, Wash end Stain kit (Affymetrix) and scanned using the Affymetrix 3000 GeneScanner.	Colonic mucosal biopsy from active UC patient 38 before infliximab (IFX) therapy	Probe level analysis was performed on the Affymetrix raw data (.cel files) with the robust multichip average (RMA) method implemented in the Bioconductor package 'aroma.affymetrix' to obtain a log2 expression value for each gene probe set	GPL6244	Ingrid,,Arijs	ingrid.arijs@med.kuleuven.be	TARGID - IBD Leuven	Clinical and Experimental Medicine	KULeuven	Herestraat 49	Leuven	3000	Belgium	ftp://ftp.ncbi.nlm.nih.gov/geo/samples/GSM1900nnn/GSM1900204/suppl/GSM1900204_Bp154.CEL.gz	33252	IFX	3	38	colonic mucosal biopsy	W0
GSM1900205	UC	Bp155_UC R W4/6_IFX_38	GSM1900205	Public on Oct 11 2016	Oct 01 2015	Oct 11 2016	RNA	1	Colonic mucosal biopsy from UC responder (R) 38 week (W) 4-6 after infliximab (IFX) therapy	Homo sapiens	study individual number: 38	week (w): W4_W6	induction therapy_maintenance therapy: IFX	mayo endoscopic subscore: 0	tissue: colonic mucosal biopsy	total RNA	Total RNA was extracted using the RNeasy Mini Kit (Qiagen, Benelux B.V.), according to the manufacturer鈥檚 instructions.	biotin	Biotin-labeled single-stranded DNA was synthesized using the Affymetrix GeneChip WT terminal Labeling kit (Affymetrix), according to manufacturer's instructions.	9606	After fragmentation of DNA, labeled DNA was hybridized for 16h at 45掳C on Affymetrix Human Gene 1.0 ST arrays.	The arrays were washed and stained in a fluidics station using the GeneChip hybridization, Wash end Stain kit (Affymetrix) and scanned using the Affymetrix 3000 GeneScanner.	Colonic mucosal biopsy from UC responder (R) 38 week (W) 4-6 after infliximab (IFX) therapy	Probe level analysis was performed on the Affymetrix raw data (.cel files) with the robust multichip average (RMA) method implemented in the Bioconductor package 'aroma.affymetrix' to obtain a log2 expression value for each gene probe set	GPL6244	Ingrid,,Arijs	ingrid.arijs@med.kuleuven.be	TARGID - IBD Leuven	Clinical and Experimental Medicine	KULeuven	Herestraat 49	Leuven	3000	Belgium	ftp://ftp.ncbi.nlm.nih.gov/geo/samples/GSM1900nnn/GSM1900205/suppl/GSM1900205_Bp155.CEL.gz	33252	IFX	0	38	colonic mucosal biopsy	W4_W6
GSM1900206	UC	Bp156_Active UC W0_IFX_9	GSM1900206	Public on Oct 11 2016	Oct 01 2015	Oct 11 2016	RNA	1	Colonic mucosal biopsy from active UC patient 9 before infliximab (IFX) therapy	Homo sapiens	study individual number: 9	week (w): W0	induction therapy_maintenance therapy: IFX	mayo endoscopic subscore: 3	tissue: colonic mucosal biopsy	total RNA	Total RNA was extracted using the RNeasy Mini Kit (Qiagen, Benelux B.V.), according to the manufacturer鈥檚 instructions.	biotin	Biotin-labeled single-stranded DNA was synthesized using the Affymetrix GeneChip WT terminal Labeling kit (Affymetrix), according to manufacturer's instructions.	9606	After fragmentation of DNA, labeled DNA was hybridized for 16h at 45掳C on Affymetrix Human Gene 1.0 ST arrays.	The arrays were washed and stained in a fluidics station using the GeneChip hybridization, Wash end Stain kit (Affymetrix) and scanned using the Affymetrix 3000 GeneScanner.	Colonic mucosal biopsy from active UC patient 9 before infliximab (IFX) therapy	Probe level analysis was performed on the Affymetrix raw data (.cel files) with the robust multichip average (RMA) method implemented in the Bioconductor package 'aroma.affymetrix' to obtain a log2 expression value for each gene probe set	GPL6244	Ingrid,,Arijs	ingrid.arijs@med.kuleuven.be	TARGID - IBD Leuven	Clinical and Experimental Medicine	KULeuven	Herestraat 49	Leuven	3000	Belgium	ftp://ftp.ncbi.nlm.nih.gov/geo/samples/GSM1900nnn/GSM1900206/suppl/GSM1900206_Bp156.CEL.gz	33252	IFX	3	9	colonic mucosal biopsy	W0
GSM1900207	UC	Bp159_UC NR W4/6_IFX_9	GSM1900207	Public on Oct 11 2016	Oct 01 2015	Oct 11 2016	RNA	1	Colonic mucosal biopsy from UC non-responder (NR) 9 week (W) 4-6 after infliximab (IFX) therapy	Homo sapiens	study individual number: 9	week (w): W4_W6	induction therapy_maintenance therapy: IFX	mayo endoscopic subscore: 2	tissue: colonic mucosal biopsy	total RNA	Total RNA was extracted using the RNeasy Mini Kit (Qiagen, Benelux B.V.), according to the manufacturer鈥檚 instructions.	biotin	Biotin-labeled single-stranded DNA was synthesized using the Affymetrix GeneChip WT terminal Labeling kit (Affymetrix), according to manufacturer's instructions.	9606	After fragmentation of DNA, labeled DNA was hybridized for 16h at 45掳C on Affymetrix Human Gene 1.0 ST arrays.	The arrays were washed and stained in a fluidics station using the GeneChip hybridization, Wash end Stain kit (Affymetrix) and scanned using the Affymetrix 3000 GeneScanner.	Colonic mucosal biopsy from UC non-responder (NR) 9 week (W) 4-6 after infliximab (IFX) therapy	Probe level analysis was performed on the Affymetrix raw data (.cel files) with the robust multichip average (RMA) method implemented in the Bioconductor package 'aroma.affymetrix' to obtain a log2 expression value for each gene probe set	GPL6244	Ingrid,,Arijs	ingrid.arijs@med.kuleuven.be	TARGID - IBD Leuven	Clinical and Experimental Medicine	KULeuven	Herestraat 49	Leuven	3000	Belgium	ftp://ftp.ncbi.nlm.nih.gov/geo/samples/GSM1900nnn/GSM1900207/suppl/GSM1900207_Bp159.CEL.gz	33252	IFX	2	9	colonic mucosal biopsy	W4_W6
GSM1900208	UC	Bp164_Active UC W0_IFX_11	GSM1900208	Public on Oct 11 2016	Oct 01 2015	Oct 11 2016	RNA	1	Colonic mucosal biopsy from active UC patient 11 before infliximab (IFX) therapy	Homo sapiens	study individual number: 11	week (w): W0	induction therapy_maintenance therapy: IFX	mayo endoscopic subscore: 3	tissue: colonic mucosal biopsy	total RNA	Total RNA was extracted using the RNeasy Mini Kit (Qiagen, Benelux B.V.), according to the manufacturer鈥檚 instructions.	biotin	Biotin-labeled single-stranded DNA was synthesized using the Affymetrix GeneChip WT terminal Labeling kit (Affymetrix), according to manufacturer's instructions.	9606	After fragmentation of DNA, labeled DNA was hybridized for 16h at 45掳C on Affymetrix Human Gene 1.0 ST arrays.	The arrays were washed and stained in a fluidics station using the GeneChip hybridization, Wash end Stain kit (Affymetrix) and scanned using the Affymetrix 3000 GeneScanner.	Colonic mucosal biopsy from active UC patient 11 before infliximab (IFX) therapy	Probe level analysis was performed on the Affymetrix raw data (.cel files) with the robust multichip average (RMA) method implemented in the Bioconductor package 'aroma.affymetrix' to obtain a log2 expression value for each gene probe set	GPL6244	Ingrid,,Arijs	ingrid.arijs@med.kuleuven.be	TARGID - IBD Leuven	Clinical and Experimental Medicine	KULeuven	Herestraat 49	Leuven	3000	Belgium	ftp://ftp.ncbi.nlm.nih.gov/geo/samples/GSM1900nnn/GSM1900208/suppl/GSM1900208_Bp164.CEL.gz	33252	IFX	3	11	colonic mucosal biopsy	W0
GSM1900209	UC	Bp167_UC NR W4/6_IFX_11	GSM1900209	Public on Oct 11 2016	Oct 01 2015	Oct 11 2016	RNA	1	Colonic mucosal biopsy from UC non-responder (NR) 11 week (W) 4-6 after infliximab (IFX) therapy	Homo sapiens	study individual number: 11	week (w): W4_W6	induction therapy_maintenance therapy: IFX	mayo endoscopic subscore: 3	tissue: colonic mucosal biopsy	total RNA	Total RNA was extracted using the RNeasy Mini Kit (Qiagen, Benelux B.V.), according to the manufacturer鈥檚 instructions.	biotin	Biotin-labeled single-stranded DNA was synthesized using the Affymetrix GeneChip WT terminal Labeling kit (Affymetrix), according to manufacturer's instructions.	9606	After fragmentation of DNA, labeled DNA was hybridized for 16h at 45掳C on Affymetrix Human Gene 1.0 ST arrays.	The arrays were washed and stained in a fluidics station using the GeneChip hybridization, Wash end Stain kit (Affymetrix) and scanned using the Affymetrix 3000 GeneScanner.	Colonic mucosal biopsy from UC non-responder (NR) 11 week (W) 4-6 after infliximab (IFX) therapy	Probe level analysis was performed on the Affymetrix raw data (.cel files) with the robust multichip average (RMA) method implemented in the Bioconductor package 'aroma.affymetrix' to obtain a log2 expression value for each gene probe set	GPL6244	Ingrid,,Arijs	ingrid.arijs@med.kuleuven.be	TARGID - IBD Leuven	Clinical and Experimental Medicine	KULeuven	Herestraat 49	Leuven	3000	Belgium	ftp://ftp.ncbi.nlm.nih.gov/geo/samples/GSM1900nnn/GSM1900209/suppl/GSM1900209_Bp167.CEL.gz	33252	IFX	3	11	colonic mucosal biopsy	W4_W6
GSM1900210	UC	Bp168_Active UC W0_IFX_46	GSM1900210	Public on Oct 11 2016	Oct 01 2015	Oct 11 2016	RNA	1	Colonic mucosal biopsy from active UC patient 46 before infliximab (IFX) therapy	Homo sapiens	study individual number: 46	week (w): W0	induction therapy_maintenance therapy: IFX	mayo endoscopic subscore: 3	tissue: colonic mucosal biopsy	total RNA	Total RNA was extracted using the RNeasy Mini Kit (Qiagen, Benelux B.V.), according to the manufacturer鈥檚 instructions.	biotin	Biotin-labeled single-stranded DNA was synthesized using the Affymetrix GeneChip WT terminal Labeling kit (Affymetrix), according to manufacturer's instructions.	9606	After fragmentation of DNA, labeled DNA was hybridized for 16h at 45掳C on Affymetrix Human Gene 1.0 ST arrays.	The arrays were washed and stained in a fluidics station using the GeneChip hybridization, Wash end Stain kit (Affymetrix) and scanned using the Affymetrix 3000 GeneScanner.	Colonic mucosal biopsy from active UC patient 46 before infliximab (IFX) therapy	Probe level analysis was performed on the Affymetrix raw data (.cel files) with the robust multichip average (RMA) method implemented in the Bioconductor package 'aroma.affymetrix' to obtain a log2 expression value for each gene probe set	GPL6244	Ingrid,,Arijs	ingrid.arijs@med.kuleuven.be	TARGID - IBD Leuven	Clinical and Experimental Medicine	KULeuven	Herestraat 49	Leuven	3000	Belgium	ftp://ftp.ncbi.nlm.nih.gov/geo/samples/GSM1900nnn/GSM1900210/suppl/GSM1900210_Bp168.CEL.gz	33252	IFX	3	46	colonic mucosal biopsy	W0
GSM1900211	normal	Bp170_Control_7	GSM1900211	Public on Oct 11 2016	Oct 01 2015	Oct 11 2016	RNA	1	Colonic mucosal biopsy from control individual 7	Homo sapiens	study individual number: 7	week (w): CO	induction therapy_maintenance therapy: CO	mayo endoscopic subscore: CO	tissue: colonic mucosal biopsy	total RNA	Total RNA was extracted using the RNeasy Mini Kit (Qiagen, Benelux B.V.), according to the manufacturer鈥檚 instructions.	biotin	Biotin-labeled single-stranded DNA was synthesized using the Affymetrix GeneChip WT terminal Labeling kit (Affymetrix), according to manufacturer's instructions.	9606	After fragmentation of DNA, labeled DNA was hybridized for 16h at 45掳C on Affymetrix Human Gene 1.0 ST arrays.	The arrays were washed and stained in a fluidics station using the GeneChip hybridization, Wash end Stain kit (Affymetrix) and scanned using the Affymetrix 3000 GeneScanner.	Colonic mucosal biopsy from control individual 7	Probe level analysis was performed on the Affymetrix raw data (.cel files) with the robust multichip average (RMA) method implemented in the Bioconductor package 'aroma.affymetrix' to obtain a log2 expression value for each gene probe set	GPL6244	Ingrid,,Arijs	ingrid.arijs@med.kuleuven.be	TARGID - IBD Leuven	Clinical and Experimental Medicine	KULeuven	Herestraat 49	Leuven	3000	Belgium	ftp://ftp.ncbi.nlm.nih.gov/geo/samples/GSM1900nnn/GSM1900211/suppl/GSM1900211_Bp170.CEL.gz	33252	CO	CO	7	colonic mucosal biopsy	CO
GSM1900212	UC	Bp179_UC R W4/6_IFX_46	GSM1900212	Public on Oct 11 2016	Oct 01 2015	Oct 11 2016	RNA	1	Colonic mucosal biopsy from UC responder (R) 46 week (W) 4-6 after infliximab (IFX) therapy	Homo sapiens	study individual number: 46	week (w): W4_W6	induction therapy_maintenance therapy: IFX	mayo endoscopic subscore: 1	tissue: colonic mucosal biopsy	total RNA	Total RNA was extracted using the RNeasy Mini Kit (Qiagen, Benelux B.V.), according to the manufacturer鈥檚 instructions.	biotin	Biotin-labeled single-stranded DNA was synthesized using the Affymetrix GeneChip WT terminal Labeling kit (Affymetrix), according to manufacturer's instructions.	9606	After fragmentation of DNA, labeled DNA was hybridized for 16h at 45掳C on Affymetrix Human Gene 1.0 ST arrays.	The arrays were washed and stained in a fluidics station using the GeneChip hybridization, Wash end Stain kit (Affymetrix) and scanned using the Affymetrix 3000 GeneScanner.	Colonic mucosal biopsy from UC responder (R) 46 week (W) 4-6 after infliximab (IFX) therapy	Probe level analysis was performed on the Affymetrix raw data (.cel files) with the robust multichip average (RMA) method implemented in the Bioconductor package 'aroma.affymetrix' to obtain a log2 expression value for each gene probe set	GPL6244	Ingrid,,Arijs	ingrid.arijs@med.kuleuven.be	TARGID - IBD Leuven	Clinical and Experimental Medicine	KULeuven	Herestraat 49	Leuven	3000	Belgium	ftp://ftp.ncbi.nlm.nih.gov/geo/samples/GSM1900nnn/GSM1900212/suppl/GSM1900212_Bp179.CEL.gz	33252	IFX	1	46	colonic mucosal biopsy	W4_W6
GSM1900213	UC	Bp185_Active UC W0_IFX_72	GSM1900213	Public on Oct 11 2016	Oct 01 2015	Oct 11 2016	RNA	1	Colonic mucosal biopsy from active UC patient 72 before infliximab (IFX) therapy	Homo sapiens	study individual number: 72	week (w): W0	induction therapy_maintenance therapy: IFX	mayo endoscopic subscore: 2	tissue: colonic mucosal biopsy	total RNA	Total RNA was extracted using the RNeasy Mini Kit (Qiagen, Benelux B.V.), according to the manufacturer鈥檚 instructions.	biotin	Biotin-labeled single-stranded DNA was synthesized using the Affymetrix GeneChip WT terminal Labeling kit (Affymetrix), according to manufacturer's instructions.	9606	After fragmentation of DNA, labeled DNA was hybridized for 16h at 45掳C on Affymetrix Human Gene 1.0 ST arrays.	The arrays were washed and stained in a fluidics station using the GeneChip hybridization, Wash end Stain kit (Affymetrix) and scanned using the Affymetrix 3000 GeneScanner.	Colonic mucosal biopsy from active UC patient 72 before infliximab (IFX) therapy	Probe level analysis was performed on the Affymetrix raw data (.cel files) with the robust multichip average (RMA) method implemented in the Bioconductor package 'aroma.affymetrix' to obtain a log2 expression value for each gene probe set	GPL6244	Ingrid,,Arijs	ingrid.arijs@med.kuleuven.be	TARGID - IBD Leuven	Clinical and Experimental Medicine	KULeuven	Herestraat 49	Leuven	3000	Belgium	ftp://ftp.ncbi.nlm.nih.gov/geo/samples/GSM1900nnn/GSM1900213/suppl/GSM1900213_Bp185.CEL.gz	33252	IFX	2	72	colonic mucosal biopsy	W0
GSM1900214	UC	Bp190_Active UC W0_IFX_48	GSM1900214	Public on Oct 11 2016	Oct 01 2015	Oct 11 2016	RNA	1	Colonic mucosal biopsy from active UC patient 48 before infliximab (IFX) therapy	Homo sapiens	study individual number: 48	week (w): W0	induction therapy_maintenance therapy: IFX	mayo endoscopic subscore: 3	tissue: colonic mucosal biopsy	total RNA	Total RNA was extracted using the RNeasy Mini Kit (Qiagen, Benelux B.V.), according to the manufacturer鈥檚 instructions.	biotin	Biotin-labeled single-stranded DNA was synthesized using the Affymetrix GeneChip WT terminal Labeling kit (Affymetrix), according to manufacturer's instructions.	9606	After fragmentation of DNA, labeled DNA was hybridized for 16h at 45掳C on Affymetrix Human Gene 1.0 ST arrays.	The arrays were washed and stained in a fluidics station using the GeneChip hybridization, Wash end Stain kit (Affymetrix) and scanned using the Affymetrix 3000 GeneScanner.	Colonic mucosal biopsy from active UC patient 48 before infliximab (IFX) therapy	Probe level analysis was performed on the Affymetrix raw data (.cel files) with the robust multichip average (RMA) method implemented in the Bioconductor package 'aroma.affymetrix' to obtain a log2 expression value for each gene probe set	GPL6244	Ingrid,,Arijs	ingrid.arijs@med.kuleuven.be	TARGID - IBD Leuven	Clinical and Experimental Medicine	KULeuven	Herestraat 49	Leuven	3000	Belgium	ftp://ftp.ncbi.nlm.nih.gov/geo/samples/GSM1900nnn/GSM1900214/suppl/GSM1900214_Bp190.CEL.gz	33252	IFX	3	48	colonic mucosal biopsy	W0
GSM1900215	UC	Bp191_Active UC W0_IFX_27	GSM1900215	Public on Oct 11 2016	Oct 01 2015	Oct 11 2016	RNA	1	Colonic mucosal biopsy from active UC patient 27 before infliximab (IFX) therapy	Homo sapiens	study individual number: 27	week (w): W0	induction therapy_maintenance therapy: IFX	mayo endoscopic subscore: 3	tissue: colonic mucosal biopsy	total RNA	Total RNA was extracted using the RNeasy Mini Kit (Qiagen, Benelux B.V.), according to the manufacturer鈥檚 instructions.	biotin	Biotin-labeled single-stranded DNA was synthesized using the Affymetrix GeneChip WT terminal Labeling kit (Affymetrix), according to manufacturer's instructions.	9606	After fragmentation of DNA, labeled DNA was hybridized for 16h at 45掳C on Affymetrix Human Gene 1.0 ST arrays.	The arrays were washed and stained in a fluidics station using the GeneChip hybridization, Wash end Stain kit (Affymetrix) and scanned using the Affymetrix 3000 GeneScanner.	Colonic mucosal biopsy from active UC patient 27 before infliximab (IFX) therapy	Probe level analysis was performed on the Affymetrix raw data (.cel files) with the robust multichip average (RMA) method implemented in the Bioconductor package 'aroma.affymetrix' to obtain a log2 expression value for each gene probe set	GPL6244	Ingrid,,Arijs	ingrid.arijs@med.kuleuven.be	TARGID - IBD Leuven	Clinical and Experimental Medicine	KULeuven	Herestraat 49	Leuven	3000	Belgium	ftp://ftp.ncbi.nlm.nih.gov/geo/samples/GSM1900nnn/GSM1900215/suppl/GSM1900215_Bp191.CEL.gz	33252	IFX	3	27	colonic mucosal biopsy	W0
GSM1900216	UC	Bp192_UC R W4/6_IFX_72	GSM1900216	Public on Oct 11 2016	Oct 01 2015	Oct 11 2016	RNA	1	Colonic mucosal biopsy from UC responder (R) 72 week (W) 4-6 after infliximab (IFX) therapy	Homo sapiens	study individual number: 72	week (w): W4_W6	induction therapy_maintenance therapy: IFX	mayo endoscopic subscore: 0	tissue: colonic mucosal biopsy	total RNA	Total RNA was extracted using the RNeasy Mini Kit (Qiagen, Benelux B.V.), according to the manufacturer鈥檚 instructions.	biotin	Biotin-labeled single-stranded DNA was synthesized using the Affymetrix GeneChip WT terminal Labeling kit (Affymetrix), according to manufacturer's instructions.	9606	After fragmentation of DNA, labeled DNA was hybridized for 16h at 45掳C on Affymetrix Human Gene 1.0 ST arrays.	The arrays were washed and stained in a fluidics station using the GeneChip hybridization, Wash end Stain kit (Affymetrix) and scanned using the Affymetrix 3000 GeneScanner.	Colonic mucosal biopsy from UC responder (R) 72 week (W) 4-6 after infliximab (IFX) therapy	Probe level analysis was performed on the Affymetrix raw data (.cel files) with the robust multichip average (RMA) method implemented in the Bioconductor package 'aroma.affymetrix' to obtain a log2 expression value for each gene probe set	GPL6244	Ingrid,,Arijs	ingrid.arijs@med.kuleuven.be	TARGID - IBD Leuven	Clinical and Experimental Medicine	KULeuven	Herestraat 49	Leuven	3000	Belgium	ftp://ftp.ncbi.nlm.nih.gov/geo/samples/GSM1900nnn/GSM1900216/suppl/GSM1900216_Bp192.CEL.gz	33252	IFX	0	72	colonic mucosal biopsy	W4_W6
GSM1900217	UC	Bp197_Active UC W0_IFX_8	GSM1900217	Public on Oct 11 2016	Oct 01 2015	Oct 11 2016	RNA	1	Colonic mucosal biopsy from active UC patient 8 before infliximab (IFX) therapy	Homo sapiens	study individual number: 8	week (w): W0	induction therapy_maintenance therapy: IFX	mayo endoscopic subscore: 3	tissue: colonic mucosal biopsy	total RNA	Total RNA was extracted using the RNeasy Mini Kit (Qiagen, Benelux B.V.), according to the manufacturer鈥檚 instructions.	biotin	Biotin-labeled single-stranded DNA was synthesized using the Affymetrix GeneChip WT terminal Labeling kit (Affymetrix), according to manufacturer's instructions.	9606	After fragmentation of DNA, labeled DNA was hybridized for 16h at 45掳C on Affymetrix Human Gene 1.0 ST arrays.	The arrays were washed and stained in a fluidics station using the GeneChip hybridization, Wash end Stain kit (Affymetrix) and scanned using the Affymetrix 3000 GeneScanner.	Colonic mucosal biopsy from active UC patient 8 before infliximab (IFX) therapy	Probe level analysis was performed on the Affymetrix raw data (.cel files) with the robust multichip average (RMA) method implemented in the Bioconductor package 'aroma.affymetrix' to obtain a log2 expression value for each gene probe set	GPL6244	Ingrid,,Arijs	ingrid.arijs@med.kuleuven.be	TARGID - IBD Leuven	Clinical and Experimental Medicine	KULeuven	Herestraat 49	Leuven	3000	Belgium	ftp://ftp.ncbi.nlm.nih.gov/geo/samples/GSM1900nnn/GSM1900217/suppl/GSM1900217_Bp197.CEL.gz	33252	IFX	3	8	colonic mucosal biopsy	W0
GSM1900218	UC	Bp201_UC NR W4/6_IFX_27	GSM1900218	Public on Oct 11 2016	Oct 01 2015	Oct 11 2016	RNA	1	Colonic mucosal biopsy from UC non-responder (NR) 27 week (W) 4-6 after infliximab (IFX) therapy	Homo sapiens	study individual number: 27	week (w): W4_W6	induction therapy_maintenance therapy: IFX	mayo endoscopic subscore: 3	tissue: colonic mucosal biopsy	total RNA	Total RNA was extracted using the RNeasy Mini Kit (Qiagen, Benelux B.V.), according to the manufacturer鈥檚 instructions.	biotin	Biotin-labeled single-stranded DNA was synthesized using the Affymetrix GeneChip WT terminal Labeling kit (Affymetrix), according to manufacturer's instructions.	9606	After fragmentation of DNA, labeled DNA was hybridized for 16h at 45掳C on Affymetrix Human Gene 1.0 ST arrays.	The arrays were washed and stained in a fluidics station using the GeneChip hybridization, Wash end Stain kit (Affymetrix) and scanned using the Affymetrix 3000 GeneScanner.	Colonic mucosal biopsy from UC non-responder (NR) 27 week (W) 4-6 after infliximab (IFX) therapy	Probe level analysis was performed on the Affymetrix raw data (.cel files) with the robust multichip average (RMA) method implemented in the Bioconductor package 'aroma.affymetrix' to obtain a log2 expression value for each gene probe set	GPL6244	Ingrid,,Arijs	ingrid.arijs@med.kuleuven.be	TARGID - IBD Leuven	Clinical and Experimental Medicine	KULeuven	Herestraat 49	Leuven	3000	Belgium	ftp://ftp.ncbi.nlm.nih.gov/geo/samples/GSM1900nnn/GSM1900218/suppl/GSM1900218_Bp201.CEL.gz	33252	IFX	3	27	colonic mucosal biopsy	W4_W6
GSM1900219	UC	Bp204_UC NR W4/6_IFX_48	GSM1900219	Public on Oct 11 2016	Oct 01 2015	Oct 11 2016	RNA	1	Colonic mucosal biopsy from UC non-responder (NR) 48 week (W) 4-6 after infliximab (IFX) therapy	Homo sapiens	study individual number: 48	week (w): W4_W6	induction therapy_maintenance therapy: IFX	mayo endoscopic subscore: 3	tissue: colonic mucosal biopsy	total RNA	Total RNA was extracted using the RNeasy Mini Kit (Qiagen, Benelux B.V.), according to the manufacturer鈥檚 instructions.	biotin	Biotin-labeled single-stranded DNA was synthesized using the Affymetrix GeneChip WT terminal Labeling kit (Affymetrix), according to manufacturer's instructions.	9606	After fragmentation of DNA, labeled DNA was hybridized for 16h at 45掳C on Affymetrix Human Gene 1.0 ST arrays.	The arrays were washed and stained in a fluidics station using the GeneChip hybridization, Wash end Stain kit (Affymetrix) and scanned using the Affymetrix 3000 GeneScanner.	Colonic mucosal biopsy from UC non-responder (NR) 48 week (W) 4-6 after infliximab (IFX) therapy	Probe level analysis was performed on the Affymetrix raw data (.cel files) with the robust multichip average (RMA) method implemented in the Bioconductor package 'aroma.affymetrix' to obtain a log2 expression value for each gene probe set	GPL6244	Ingrid,,Arijs	ingrid.arijs@med.kuleuven.be	TARGID - IBD Leuven	Clinical and Experimental Medicine	KULeuven	Herestraat 49	Leuven	3000	Belgium	ftp://ftp.ncbi.nlm.nih.gov/geo/samples/GSM1900nnn/GSM1900219/suppl/GSM1900219_Bp204.CEL.gz	33252	IFX	3	48	colonic mucosal biopsy	W4_W6
GSM1900220	UC	Bp207_UC NR W4/6_IFX_8	GSM1900220	Public on Oct 11 2016	Oct 01 2015	Oct 11 2016	RNA	1	Colonic mucosal biopsy from UC non-responder (NR) 8 week (W) 4-6 after infliximab (IFX) therapy	Homo sapiens	study individual number: 8	week (w): W4_W6	induction therapy_maintenance therapy: IFX	mayo endoscopic subscore: 2	tissue: colonic mucosal biopsy	total RNA	Total RNA was extracted using the RNeasy Mini Kit (Qiagen, Benelux B.V.), according to the manufacturer鈥檚 instructions.	biotin	Biotin-labeled single-stranded DNA was synthesized using the Affymetrix GeneChip WT terminal Labeling kit (Affymetrix), according to manufacturer's instructions.	9606	After fragmentation of DNA, labeled DNA was hybridized for 16h at 45掳C on Affymetrix Human Gene 1.0 ST arrays.	The arrays were washed and stained in a fluidics station using the GeneChip hybridization, Wash end Stain kit (Affymetrix) and scanned using the Affymetrix 3000 GeneScanner.	Colonic mucosal biopsy from UC non-responder (NR) 8 week (W) 4-6 after infliximab (IFX) therapy	Probe level analysis was performed on the Affymetrix raw data (.cel files) with the robust multichip average (RMA) method implemented in the Bioconductor package 'aroma.affymetrix' to obtain a log2 expression value for each gene probe set	GPL6244	Ingrid,,Arijs	ingrid.arijs@med.kuleuven.be	TARGID - IBD Leuven	Clinical and Experimental Medicine	KULeuven	Herestraat 49	Leuven	3000	Belgium	ftp://ftp.ncbi.nlm.nih.gov/geo/samples/GSM1900nnn/GSM1900220/suppl/GSM1900220_Bp207.CEL.gz	33252	IFX	2	8	colonic mucosal biopsy	W4_W6
GSM1900221	normal	Bp607_Control_21	GSM1900221	Public on Oct 11 2016	Oct 01 2015	Oct 11 2016	RNA	1	Colonic mucosal biopsy from control individual 21	Homo sapiens	study individual number: 21	week (w): CO	induction therapy_maintenance therapy: CO	mayo endoscopic subscore: CO	tissue: colonic mucosal biopsy	total RNA	Total RNA was extracted using the RNeasy Mini Kit (Qiagen, Benelux B.V.), according to the manufacturer鈥檚 instructions.	biotin	Biotin-labeled single-stranded DNA was synthesized using the Affymetrix GeneChip WT terminal Labeling kit (Affymetrix), according to manufacturer's instructions.	9606	After fragmentation of DNA, labeled DNA was hybridized for 16h at 45掳C on Affymetrix Human Gene 1.0 ST arrays.	The arrays were washed and stained in a fluidics station using the GeneChip hybridization, Wash end Stain kit (Affymetrix) and scanned using the Affymetrix 3000 GeneScanner.	Colonic mucosal biopsy from control individual 21	Probe level analysis was performed on the Affymetrix raw data (.cel files) with the robust multichip average (RMA) method implemented in the Bioconductor package 'aroma.affymetrix' to obtain a log2 expression value for each gene probe set	GPL6244	Ingrid,,Arijs	ingrid.arijs@med.kuleuven.be	TARGID - IBD Leuven	Clinical and Experimental Medicine	KULeuven	Herestraat 49	Leuven	3000	Belgium	ftp://ftp.ncbi.nlm.nih.gov/geo/samples/GSM1900nnn/GSM1900221/suppl/GSM1900221_Bp607.CEL.gz	33252	CO	CO	21	colonic mucosal biopsy	CO
GSM1900222	normal	Bp609_Control_14	GSM1900222	Public on Oct 11 2016	Oct 01 2015	Oct 11 2016	RNA	1	Colonic mucosal biopsy from control individual 14	Homo sapiens	study individual number: 14	week (w): CO	induction therapy_maintenance therapy: CO	mayo endoscopic subscore: CO	tissue: colonic mucosal biopsy	total RNA	Total RNA was extracted using the RNeasy Mini Kit (Qiagen, Benelux B.V.), according to the manufacturer鈥檚 instructions.	biotin	Biotin-labeled single-stranded DNA was synthesized using the Affymetrix GeneChip WT terminal Labeling kit (Affymetrix), according to manufacturer's instructions.	9606	After fragmentation of DNA, labeled DNA was hybridized for 16h at 45掳C on Affymetrix Human Gene 1.0 ST arrays.	The arrays were washed and stained in a fluidics station using the GeneChip hybridization, Wash end Stain kit (Affymetrix) and scanned using the Affymetrix 3000 GeneScanner.	Colonic mucosal biopsy from control individual 14	Probe level analysis was performed on the Affymetrix raw data (.cel files) with the robust multichip average (RMA) method implemented in the Bioconductor package 'aroma.affymetrix' to obtain a log2 expression value for each gene probe set	GPL6244	Ingrid,,Arijs	ingrid.arijs@med.kuleuven.be	TARGID - IBD Leuven	Clinical and Experimental Medicine	KULeuven	Herestraat 49	Leuven	3000	Belgium	ftp://ftp.ncbi.nlm.nih.gov/geo/samples/GSM1900nnn/GSM1900222/suppl/GSM1900222_Bp609.CEL.gz	33252	CO	CO	14	colonic mucosal biopsy	CO
GSM1900223	normal	Bp610_Control_52	GSM1900223	Public on Oct 11 2016	Oct 01 2015	Oct 11 2016	RNA	1	Colonic mucosal biopsy from control individual 52	Homo sapiens	study individual number: 52	week (w): CO	induction therapy_maintenance therapy: CO	mayo endoscopic subscore: CO	tissue: colonic mucosal biopsy	total RNA	Total RNA was extracted using the RNeasy Mini Kit (Qiagen, Benelux B.V.), according to the manufacturer鈥檚 instructions.	biotin	Biotin-labeled single-stranded DNA was synthesized using the Affymetrix GeneChip WT terminal Labeling kit (Affymetrix), according to manufacturer's instructions.	9606	After fragmentation of DNA, labeled DNA was hybridized for 16h at 45掳C on Affymetrix Human Gene 1.0 ST arrays.	The arrays were washed and stained in a fluidics station using the GeneChip hybridization, Wash end Stain kit (Affymetrix) and scanned using the Affymetrix 3000 GeneScanner.	Colonic mucosal biopsy from control individual 52	Probe level analysis was performed on the Affymetrix raw data (.cel files) with the robust multichip average (RMA) method implemented in the Bioconductor package 'aroma.affymetrix' to obtain a log2 expression value for each gene probe set	GPL6244	Ingrid,,Arijs	ingrid.arijs@med.kuleuven.be	TARGID - IBD Leuven	Clinical and Experimental Medicine	KULeuven	Herestraat 49	Leuven	3000	Belgium	ftp://ftp.ncbi.nlm.nih.gov/geo/samples/GSM1900nnn/GSM1900223/suppl/GSM1900223_Bp610.CEL.gz	33252	CO	CO	52	colonic mucosal biopsy	CO
GSM1900224	normal	Bp611_Control_25	GSM1900224	Public on Oct 11 2016	Oct 01 2015	Oct 11 2016	RNA	1	Colonic mucosal biopsy from control individual 25	Homo sapiens	study individual number: 25	week (w): CO	induction therapy_maintenance therapy: CO	mayo endoscopic subscore: CO	tissue: colonic mucosal biopsy	total RNA	Total RNA was extracted using the RNeasy Mini Kit (Qiagen, Benelux B.V.), according to the manufacturer鈥檚 instructions.	biotin	Biotin-labeled single-stranded DNA was synthesized using the Affymetrix GeneChip WT terminal Labeling kit (Affymetrix), according to manufacturer's instructions.	9606	After fragmentation of DNA, labeled DNA was hybridized for 16h at 45掳C on Affymetrix Human Gene 1.0 ST arrays.	The arrays were washed and stained in a fluidics station using the GeneChip hybridization, Wash end Stain kit (Affymetrix) and scanned using the Affymetrix 3000 GeneScanner.	Colonic mucosal biopsy from control individual 25	Probe level analysis was performed on the Affymetrix raw data (.cel files) with the robust multichip average (RMA) method implemented in the Bioconductor package 'aroma.affymetrix' to obtain a log2 expression value for each gene probe set	GPL6244	Ingrid,,Arijs	ingrid.arijs@med.kuleuven.be	TARGID - IBD Leuven	Clinical and Experimental Medicine	KULeuven	Herestraat 49	Leuven	3000	Belgium	ftp://ftp.ncbi.nlm.nih.gov/geo/samples/GSM1900nnn/GSM1900224/suppl/GSM1900224_Bp611.CEL.gz	33252	CO	CO	25	colonic mucosal biopsy	CO
GSM1900225	normal	Bp615_Control_12	GSM1900225	Public on Oct 11 2016	Oct 01 2015	Oct 11 2016	RNA	1	Colonic mucosal biopsy from control individual 12	Homo sapiens	study individual number: 12	week (w): CO	induction therapy_maintenance therapy: CO	mayo endoscopic subscore: CO	tissue: colonic mucosal biopsy	total RNA	Total RNA was extracted using the RNeasy Mini Kit (Qiagen, Benelux B.V.), according to the manufacturer鈥檚 instructions.	biotin	Biotin-labeled single-stranded DNA was synthesized using the Affymetrix GeneChip WT terminal Labeling kit (Affymetrix), according to manufacturer's instructions.	9606	After fragmentation of DNA, labeled DNA was hybridized for 16h at 45掳C on Affymetrix Human Gene 1.0 ST arrays.	The arrays were washed and stained in a fluidics station using the GeneChip hybridization, Wash end Stain kit (Affymetrix) and scanned using the Affymetrix 3000 GeneScanner.	Colonic mucosal biopsy from control individual 12	Probe level analysis was performed on the Affymetrix raw data (.cel files) with the robust multichip average (RMA) method implemented in the Bioconductor package 'aroma.affymetrix' to obtain a log2 expression value for each gene probe set	GPL6244	Ingrid,,Arijs	ingrid.arijs@med.kuleuven.be	TARGID - IBD Leuven	Clinical and Experimental Medicine	KULeuven	Herestraat 49	Leuven	3000	Belgium	ftp://ftp.ncbi.nlm.nih.gov/geo/samples/GSM1900nnn/GSM1900225/suppl/GSM1900225_Bp615.CEL.gz	33252	CO	CO	12	colonic mucosal biopsy	CO
GSM1900226	normal	Bp616_Control_6	GSM1900226	Public on Oct 11 2016	Oct 01 2015	Oct 11 2016	RNA	1	Colonic mucosal biopsy from control individual 6	Homo sapiens	study individual number: 6	week (w): CO	induction therapy_maintenance therapy: CO	mayo endoscopic subscore: CO	tissue: colonic mucosal biopsy	total RNA	Total RNA was extracted using the RNeasy Mini Kit (Qiagen, Benelux B.V.), according to the manufacturer鈥檚 instructions.	biotin	Biotin-labeled single-stranded DNA was synthesized using the Affymetrix GeneChip WT terminal Labeling kit (Affymetrix), according to manufacturer's instructions.	9606	After fragmentation of DNA, labeled DNA was hybridized for 16h at 45掳C on Affymetrix Human Gene 1.0 ST arrays.	The arrays were washed and stained in a fluidics station using the GeneChip hybridization, Wash end Stain kit (Affymetrix) and scanned using the Affymetrix 3000 GeneScanner.	Colonic mucosal biopsy from control individual 6	Probe level analysis was performed on the Affymetrix raw data (.cel files) with the robust multichip average (RMA) method implemented in the Bioconductor package 'aroma.affymetrix' to obtain a log2 expression value for each gene probe set	GPL6244	Ingrid,,Arijs	ingrid.arijs@med.kuleuven.be	TARGID - IBD Leuven	Clinical and Experimental Medicine	KULeuven	Herestraat 49	Leuven	3000	Belgium	ftp://ftp.ncbi.nlm.nih.gov/geo/samples/GSM1900nnn/GSM1900226/suppl/GSM1900226_Bp616.CEL.gz	33252	CO	CO	6	colonic mucosal biopsy	CO
GSM1900227	UC	Bp771_Active UC W0_vdz_vdz8w_15	GSM1900227	Public on Oct 11 2016	Oct 01 2015	Oct 11 2016	RNA	1	Colonic mucosal biopsy from active UC patient 15 before vedolizumab (VDZ) therapy	Homo sapiens	study individual number: 15	week (w): W0	induction therapy_maintenance therapy: vdz_vdz8w	mayo endoscopic subscore: 3	tissue: colonic mucosal biopsy	total RNA	Total RNA was extracted using the RNeasy Mini Kit (Qiagen, Benelux B.V.), according to the manufacturer鈥檚 instructions.	biotin	Biotin-labeled single-stranded DNA was synthesized using the Affymetrix GeneChip WT terminal Labeling kit (Affymetrix), according to manufacturer's instructions.	9606	After fragmentation of DNA, labeled DNA was hybridized for 16h at 45掳C on Affymetrix Human Gene 1.0 ST arrays.	The arrays were washed and stained in a fluidics station using the GeneChip hybridization, Wash end Stain kit (Affymetrix) and scanned using the Affymetrix 3000 GeneScanner.	Colonic mucosal biopsy from active UC patient 15 before vedolizumab (VDZ) therapy	Probe level analysis was performed on the Affymetrix raw data (.cel files) with the robust multichip average (RMA) method implemented in the Bioconductor package 'aroma.affymetrix' to obtain a log2 expression value for each gene probe set	GPL6244	Ingrid,,Arijs	ingrid.arijs@med.kuleuven.be	TARGID - IBD Leuven	Clinical and Experimental Medicine	KULeuven	Herestraat 49	Leuven	3000	Belgium	ftp://ftp.ncbi.nlm.nih.gov/geo/samples/GSM1900nnn/GSM1900227/suppl/GSM1900227_Bp771.CEL.gz	33252	vdz_vdz8w	3	15	colonic mucosal biopsy	W0
GSM1900228	UC	BP772_UC NR W6_vdz_vdz8w_15	GSM1900228	Public on Oct 11 2016	Oct 01 2015	Oct 11 2016	RNA	1	Colonic mucosal biopsy from UC non-responder (NR) 15 week (W) 6 after vedolizumab (VDZ) therapy	Homo sapiens	study individual number: 15	week (w): W6	induction therapy_maintenance therapy: vdz_vdz8w	mayo endoscopic subscore: 2	tissue: colonic mucosal biopsy	total RNA	Total RNA was extracted using the RNeasy Mini Kit (Qiagen, Benelux B.V.), according to the manufacturer鈥檚 instructions.	biotin	Biotin-labeled single-stranded DNA was synthesized using the Affymetrix GeneChip WT terminal Labeling kit (Affymetrix), according to manufacturer's instructions.	9606	After fragmentation of DNA, labeled DNA was hybridized for 16h at 45掳C on Affymetrix Human Gene 1.0 ST arrays.	The arrays were washed and stained in a fluidics station using the GeneChip hybridization, Wash end Stain kit (Affymetrix) and scanned using the Affymetrix 3000 GeneScanner.	Colonic mucosal biopsy from UC non-responder (NR) 15 week (W) 6 after vedolizumab (VDZ) therapy	Probe level analysis was performed on the Affymetrix raw data (.cel files) with the robust multichip average (RMA) method implemented in the Bioconductor package 'aroma.affymetrix' to obtain a log2 expression value for each gene probe set	GPL6244	Ingrid,,Arijs	ingrid.arijs@med.kuleuven.be	TARGID - IBD Leuven	Clinical and Experimental Medicine	KULeuven	Herestraat 49	Leuven	3000	Belgium	ftp://ftp.ncbi.nlm.nih.gov/geo/samples/GSM1900nnn/GSM1900228/suppl/GSM1900228_BP772.CEL.gz	33252	vdz_vdz8w	2	15	colonic mucosal biopsy	W6
GSM1900229	UC	Bp773_UC R W52_vdz_vdz8w_15	GSM1900229	Public on Oct 11 2016	Oct 01 2015	Oct 11 2016	RNA	1	Colonic mucosal biopsy from UC responder (R) 15 week (W) 52 after vedolizumab (VDZ) therapy	Homo sapiens	study individual number: 15	week (w): W52	induction therapy_maintenance therapy: vdz_vdz8w	mayo endoscopic subscore: 0	tissue: colonic mucosal biopsy	total RNA	Total RNA was extracted using the RNeasy Mini Kit (Qiagen, Benelux B.V.), according to the manufacturer鈥檚 instructions.	biotin	Biotin-labeled single-stranded DNA was synthesized using the Affymetrix GeneChip WT terminal Labeling kit (Affymetrix), according to manufacturer's instructions.	9606	After fragmentation of DNA, labeled DNA was hybridized for 16h at 45掳C on Affymetrix Human Gene 1.0 ST arrays.	The arrays were washed and stained in a fluidics station using the GeneChip hybridization, Wash end Stain kit (Affymetrix) and scanned using the Affymetrix 3000 GeneScanner.	Colonic mucosal biopsy from UC responder (R) 15 week (W) 52 after vedolizumab (VDZ) therapy	Probe level analysis was performed on the Affymetrix raw data (.cel files) with the robust multichip average (RMA) method implemented in the Bioconductor package 'aroma.affymetrix' to obtain a log2 expression value for each gene probe set	GPL6244	Ingrid,,Arijs	ingrid.arijs@med.kuleuven.be	TARGID - IBD Leuven	Clinical and Experimental Medicine	KULeuven	Herestraat 49	Leuven	3000	Belgium	ftp://ftp.ncbi.nlm.nih.gov/geo/samples/GSM1900nnn/GSM1900229/suppl/GSM1900229_Bp773.CEL.gz	33252	vdz_vdz8w	0	15	colonic mucosal biopsy	W52
GSM1900230	UC	Bp774_Active UC W0_vdz_vdz4w_20	GSM1900230	Public on Oct 11 2016	Oct 01 2015	Oct 11 2016	RNA	1	Colonic mucosal biopsy from active UC patient 20 before vedolizumab (VDZ) therapy	Homo sapiens	study individual number: 20	week (w): W0	induction therapy_maintenance therapy: vdz_vdz4w	mayo endoscopic subscore: 3	tissue: colonic mucosal biopsy	total RNA	Total RNA was extracted using the RNeasy Mini Kit (Qiagen, Benelux B.V.), according to the manufacturer鈥檚 instructions.	biotin	Biotin-labeled single-stranded DNA was synthesized using the Affymetrix GeneChip WT terminal Labeling kit (Affymetrix), according to manufacturer's instructions.	9606	After fragmentation of DNA, labeled DNA was hybridized for 16h at 45掳C on Affymetrix Human Gene 1.0 ST arrays.	The arrays were washed and stained in a fluidics station using the GeneChip hybridization, Wash end Stain kit (Affymetrix) and scanned using the Affymetrix 3000 GeneScanner.	Colonic mucosal biopsy from active UC patient 20 before vedolizumab (VDZ) therapy	Probe level analysis was performed on the Affymetrix raw data (.cel files) with the robust multichip average (RMA) method implemented in the Bioconductor package 'aroma.affymetrix' to obtain a log2 expression value for each gene probe set	GPL6244	Ingrid,,Arijs	ingrid.arijs@med.kuleuven.be	TARGID - IBD Leuven	Clinical and Experimental Medicine	KULeuven	Herestraat 49	Leuven	3000	Belgium	ftp://ftp.ncbi.nlm.nih.gov/geo/samples/GSM1900nnn/GSM1900230/suppl/GSM1900230_Bp774.CEL.gz	33252	vdz_vdz4w	3	20	colonic mucosal biopsy	W0
GSM1900231	UC	Bp775_UC NR W6_vdz_vdz4w_20	GSM1900231	Public on Oct 11 2016	Oct 01 2015	Oct 11 2016	RNA	1	Colonic mucosal biopsy from UC non-responder (NR) 20 week (W) 6 after vedolizumab (VDZ) therapy	Homo sapiens	study individual number: 20	week (w): W6	induction therapy_maintenance therapy: vdz_vdz4w	mayo endoscopic subscore: 3	tissue: colonic mucosal biopsy	total RNA	Total RNA was extracted using the RNeasy Mini Kit (Qiagen, Benelux B.V.), according to the manufacturer鈥檚 instructions.	biotin	Biotin-labeled single-stranded DNA was synthesized using the Affymetrix GeneChip WT terminal Labeling kit (Affymetrix), according to manufacturer's instructions.	9606	After fragmentation of DNA, labeled DNA was hybridized for 16h at 45掳C on Affymetrix Human Gene 1.0 ST arrays.	The arrays were washed and stained in a fluidics station using the GeneChip hybridization, Wash end Stain kit (Affymetrix) and scanned using the Affymetrix 3000 GeneScanner.	Colonic mucosal biopsy from UC non-responder (NR) 20 week (W) 6 after vedolizumab (VDZ) therapy	Probe level analysis was performed on the Affymetrix raw data (.cel files) with the robust multichip average (RMA) method implemented in the Bioconductor package 'aroma.affymetrix' to obtain a log2 expression value for each gene probe set	GPL6244	Ingrid,,Arijs	ingrid.arijs@med.kuleuven.be	TARGID - IBD Leuven	Clinical and Experimental Medicine	KULeuven	Herestraat 49	Leuven	3000	Belgium	ftp://ftp.ncbi.nlm.nih.gov/geo/samples/GSM1900nnn/GSM1900231/suppl/GSM1900231_Bp775.CEL.gz	33252	vdz_vdz4w	3	20	colonic mucosal biopsy	W6
GSM1900232	UC	Bp776_UC other (earlier stop W8)_vdz_vdz4w_20	GSM1900232	Public on Oct 11 2016	Oct 01 2015	Oct 11 2016	RNA	1	Colonic mucosal biopsy from UC patient 20 week (W) 8 after vedolizumab (VDZ) therapy	Homo sapiens	study individual number: 20	week (w): W8	induction therapy_maintenance therapy: vdz_vdz4w	mayo endoscopic subscore: 3	tissue: colonic mucosal biopsy	total RNA	Total RNA was extracted using the RNeasy Mini Kit (Qiagen, Benelux B.V.), according to the manufacturer鈥檚 instructions.	biotin	Biotin-labeled single-stranded DNA was synthesized using the Affymetrix GeneChip WT terminal Labeling kit (Affymetrix), according to manufacturer's instructions.	9606	After fragmentation of DNA, labeled DNA was hybridized for 16h at 45掳C on Affymetrix Human Gene 1.0 ST arrays.	The arrays were washed and stained in a fluidics station using the GeneChip hybridization, Wash end Stain kit (Affymetrix) and scanned using the Affymetrix 3000 GeneScanner.	Colonic mucosal biopsy from UC patient 20 week (W) 8 after vedolizumab (VDZ) therapy	Probe level analysis was performed on the Affymetrix raw data (.cel files) with the robust multichip average (RMA) method implemented in the Bioconductor package 'aroma.affymetrix' to obtain a log2 expression value for each gene probe set	GPL6244	Ingrid,,Arijs	ingrid.arijs@med.kuleuven.be	TARGID - IBD Leuven	Clinical and Experimental Medicine	KULeuven	Herestraat 49	Leuven	3000	Belgium	ftp://ftp.ncbi.nlm.nih.gov/geo/samples/GSM1900nnn/GSM1900232/suppl/GSM1900232_Bp776.CEL.gz	33252	vdz_vdz4w	3	20	colonic mucosal biopsy	W8
GSM1900233	UC	Bp778_Active UC W0_vdz_vdz4w_22	GSM1900233	Public on Oct 11 2016	Oct 01 2015	Oct 11 2016	RNA	1	Colonic mucosal biopsy from active UC patient 22 before vedolizumab (VDZ) therapy	Homo sapiens	study individual number: 22	week (w): W0	induction therapy_maintenance therapy: vdz_vdz4w	mayo endoscopic subscore: 3	tissue: colonic mucosal biopsy	total RNA	Total RNA was extracted using the RNeasy Mini Kit (Qiagen, Benelux B.V.), according to the manufacturer鈥檚 instructions.	biotin	Biotin-labeled single-stranded DNA was synthesized using the Affymetrix GeneChip WT terminal Labeling kit (Affymetrix), according to manufacturer's instructions.	9606	After fragmentation of DNA, labeled DNA was hybridized for 16h at 45掳C on Affymetrix Human Gene 1.0 ST arrays.	The arrays were washed and stained in a fluidics station using the GeneChip hybridization, Wash end Stain kit (Affymetrix) and scanned using the Affymetrix 3000 GeneScanner.	Colonic mucosal biopsy from active UC patient 22 before vedolizumab (VDZ) therapy	Probe level analysis was performed on the Affymetrix raw data (.cel files) with the robust multichip average (RMA) method implemented in the Bioconductor package 'aroma.affymetrix' to obtain a log2 expression value for each gene probe set	GPL6244	Ingrid,,Arijs	ingrid.arijs@med.kuleuven.be	TARGID - IBD Leuven	Clinical and Experimental Medicine	KULeuven	Herestraat 49	Leuven	3000	Belgium	ftp://ftp.ncbi.nlm.nih.gov/geo/samples/GSM1900nnn/GSM1900233/suppl/GSM1900233_Bp778.CEL.gz	33252	vdz_vdz4w	3	22	colonic mucosal biopsy	W0
GSM1900234	UC	Bp779_UC NR W6_vdz_vdz4w_22	GSM1900234	Public on Oct 11 2016	Oct 01 2015	Oct 11 2016	RNA	1	Colonic mucosal biopsy from UC non-responder (NR) 22 week (W) 6 after vedolizumab (VDZ) therapy	Homo sapiens	study individual number: 22	week (w): W6	induction therapy_maintenance therapy: vdz_vdz4w	mayo endoscopic subscore: 3	tissue: colonic mucosal biopsy	total RNA	Total RNA was extracted using the RNeasy Mini Kit (Qiagen, Benelux B.V.), according to the manufacturer鈥檚 instructions.	biotin	Biotin-labeled single-stranded DNA was synthesized using the Affymetrix GeneChip WT terminal Labeling kit (Affymetrix), according to manufacturer's instructions.	9606	After fragmentation of DNA, labeled DNA was hybridized for 16h at 45掳C on Affymetrix Human Gene 1.0 ST arrays.	The arrays were washed and stained in a fluidics station using the GeneChip hybridization, Wash end Stain kit (Affymetrix) and scanned using the Affymetrix 3000 GeneScanner.	Colonic mucosal biopsy from UC non-responder (NR) 22 week (W) 6 after vedolizumab (VDZ) therapy	Probe level analysis was performed on the Affymetrix raw data (.cel files) with the robust multichip average (RMA) method implemented in the Bioconductor package 'aroma.affymetrix' to obtain a log2 expression value for each gene probe set	GPL6244	Ingrid,,Arijs	ingrid.arijs@med.kuleuven.be	TARGID - IBD Leuven	Clinical and Experimental Medicine	KULeuven	Herestraat 49	Leuven	3000	Belgium	ftp://ftp.ncbi.nlm.nih.gov/geo/samples/GSM1900nnn/GSM1900234/suppl/GSM1900234_Bp779.CEL.gz	33252	vdz_vdz4w	3	22	colonic mucosal biopsy	W6
GSM1900235	UC	Bp780_UC other (earlier stop W8)_vdz_vdz4w_22	GSM1900235	Public on Oct 11 2016	Oct 01 2015	Oct 11 2016	RNA	1	Colonic mucosal biopsy from UC patient 22 week (W) 8 after vedolizumab (VDZ) therapy	Homo sapiens	study individual number: 22	week (w): W8	induction therapy_maintenance therapy: vdz_vdz4w	mayo endoscopic subscore: 3	tissue: colonic mucosal biopsy	total RNA	Total RNA was extracted using the RNeasy Mini Kit (Qiagen, Benelux B.V.), according to the manufacturer鈥檚 instructions.	biotin	Biotin-labeled single-stranded DNA was synthesized using the Affymetrix GeneChip WT terminal Labeling kit (Affymetrix), according to manufacturer's instructions.	9606	After fragmentation of DNA, labeled DNA was hybridized for 16h at 45掳C on Affymetrix Human Gene 1.0 ST arrays.	The arrays were washed and stained in a fluidics station using the GeneChip hybridization, Wash end Stain kit (Affymetrix) and scanned using the Affymetrix 3000 GeneScanner.	Colonic mucosal biopsy from UC patient 22 week (W) 8 after vedolizumab (VDZ) therapy	Probe level analysis was performed on the Affymetrix raw data (.cel files) with the robust multichip average (RMA) method implemented in the Bioconductor package 'aroma.affymetrix' to obtain a log2 expression value for each gene probe set	GPL6244	Ingrid,,Arijs	ingrid.arijs@med.kuleuven.be	TARGID - IBD Leuven	Clinical and Experimental Medicine	KULeuven	Herestraat 49	Leuven	3000	Belgium	ftp://ftp.ncbi.nlm.nih.gov/geo/samples/GSM1900nnn/GSM1900235/suppl/GSM1900235_Bp780.CEL.gz	33252	vdz_vdz4w	3	22	colonic mucosal biopsy	W8
GSM1900236	UC	Bp781_Active UC W0_vdz_vdz4w_28	GSM1900236	Public on Oct 11 2016	Oct 01 2015	Oct 11 2016	RNA	1	Colonic mucosal biopsy from active UC patient 28 before vedolizumab (VDZ) therapy	Homo sapiens	study individual number: 28	week (w): W0	induction therapy_maintenance therapy: vdz_vdz4w	mayo endoscopic subscore: 3	tissue: colonic mucosal biopsy	total RNA	Total RNA was extracted using the RNeasy Mini Kit (Qiagen, Benelux B.V.), according to the manufacturer鈥檚 instructions.	biotin	Biotin-labeled single-stranded DNA was synthesized using the Affymetrix GeneChip WT terminal Labeling kit (Affymetrix), according to manufacturer's instructions.	9606	After fragmentation of DNA, labeled DNA was hybridized for 16h at 45掳C on Affymetrix Human Gene 1.0 ST arrays.	The arrays were washed and stained in a fluidics station using the GeneChip hybridization, Wash end Stain kit (Affymetrix) and scanned using the Affymetrix 3000 GeneScanner.	Colonic mucosal biopsy from active UC patient 28 before vedolizumab (VDZ) therapy	Probe level analysis was performed on the Affymetrix raw data (.cel files) with the robust multichip average (RMA) method implemented in the Bioconductor package 'aroma.affymetrix' to obtain a log2 expression value for each gene probe set	GPL6244	Ingrid,,Arijs	ingrid.arijs@med.kuleuven.be	TARGID - IBD Leuven	Clinical and Experimental Medicine	KULeuven	Herestraat 49	Leuven	3000	Belgium	ftp://ftp.ncbi.nlm.nih.gov/geo/samples/GSM1900nnn/GSM1900236/suppl/GSM1900236_Bp781.CEL.gz	33252	vdz_vdz4w	3	28	colonic mucosal biopsy	W0
GSM1900237	UC	Bp782_UC R W6_vdz_vdz4w_28	GSM1900237	Public on Oct 11 2016	Oct 01 2015	Oct 11 2016	RNA	1	Colonic mucosal biopsy from UC responder (R) 28 week (W) 6 after vedolizumab (VDZ) therapy	Homo sapiens	study individual number: 28	week (w): W6	induction therapy_maintenance therapy: vdz_vdz4w	mayo endoscopic subscore: 1	tissue: colonic mucosal biopsy	total RNA	Total RNA was extracted using the RNeasy Mini Kit (Qiagen, Benelux B.V.), according to the manufacturer鈥檚 instructions.	biotin	Biotin-labeled single-stranded DNA was synthesized using the Affymetrix GeneChip WT terminal Labeling kit (Affymetrix), according to manufacturer's instructions.	9606	After fragmentation of DNA, labeled DNA was hybridized for 16h at 45掳C on Affymetrix Human Gene 1.0 ST arrays.	The arrays were washed and stained in a fluidics station using the GeneChip hybridization, Wash end Stain kit (Affymetrix) and scanned using the Affymetrix 3000 GeneScanner.	Colonic mucosal biopsy from UC responder (R) 28 week (W) 6 after vedolizumab (VDZ) therapy	Probe level analysis was performed on the Affymetrix raw data (.cel files) with the robust multichip average (RMA) method implemented in the Bioconductor package 'aroma.affymetrix' to obtain a log2 expression value for each gene probe set	GPL6244	Ingrid,,Arijs	ingrid.arijs@med.kuleuven.be	TARGID - IBD Leuven	Clinical and Experimental Medicine	KULeuven	Herestraat 49	Leuven	3000	Belgium	ftp://ftp.ncbi.nlm.nih.gov/geo/samples/GSM1900nnn/GSM1900237/suppl/GSM1900237_Bp782.CEL.gz	33252	vdz_vdz4w	1	28	colonic mucosal biopsy	W6
GSM1900238	UC	Bp783_UC R W52_vdz_vdz4w_28	GSM1900238	Public on Oct 11 2016	Oct 01 2015	Oct 11 2016	RNA	1	Colonic mucosal biopsy from UC responder (R) 28 week (W) 52 after vedolizumab (VDZ) therapy	Homo sapiens	study individual number: 28	week (w): W52	induction therapy_maintenance therapy: vdz_vdz4w	mayo endoscopic subscore: 0	tissue: colonic mucosal biopsy	total RNA	Total RNA was extracted using the RNeasy Mini Kit (Qiagen, Benelux B.V.), according to the manufacturer鈥檚 instructions.	biotin	Biotin-labeled single-stranded DNA was synthesized using the Affymetrix GeneChip WT terminal Labeling kit (Affymetrix), according to manufacturer's instructions.	9606	After fragmentation of DNA, labeled DNA was hybridized for 16h at 45掳C on Affymetrix Human Gene 1.0 ST arrays.	The arrays were washed and stained in a fluidics station using the GeneChip hybridization, Wash end Stain kit (Affymetrix) and scanned using the Affymetrix 3000 GeneScanner.	Colonic mucosal biopsy from UC responder (R) 28 week (W) 52 after vedolizumab (VDZ) therapy	Probe level analysis was performed on the Affymetrix raw data (.cel files) with the robust multichip average (RMA) method implemented in the Bioconductor package 'aroma.affymetrix' to obtain a log2 expression value for each gene probe set	GPL6244	Ingrid,,Arijs	ingrid.arijs@med.kuleuven.be	TARGID - IBD Leuven	Clinical and Experimental Medicine	KULeuven	Herestraat 49	Leuven	3000	Belgium	ftp://ftp.ncbi.nlm.nih.gov/geo/samples/GSM1900nnn/GSM1900238/suppl/GSM1900238_Bp783.CEL.gz	33252	vdz_vdz4w	0	28	colonic mucosal biopsy	W52
GSM1900239	UC	Bp784_Active UC W0_plac_plac_29	GSM1900239	Public on Oct 11 2016	Oct 01 2015	Oct 11 2016	RNA	1	Colonic mucosal biopsy from active UC patient 29 before placebo (plac) therapy	Homo sapiens	study individual number: 29	week (w): W0	induction therapy_maintenance therapy: plac_plac	mayo endoscopic subscore: 3	tissue: colonic mucosal biopsy	total RNA	Total RNA was extracted using the RNeasy Mini Kit (Qiagen, Benelux B.V.), according to the manufacturer鈥檚 instructions.	biotin	Biotin-labeled single-stranded DNA was synthesized using the Affymetrix GeneChip WT terminal Labeling kit (Affymetrix), according to manufacturer's instructions.	9606	After fragmentation of DNA, labeled DNA was hybridized for 16h at 45掳C on Affymetrix Human Gene 1.0 ST arrays.	The arrays were washed and stained in a fluidics station using the GeneChip hybridization, Wash end Stain kit (Affymetrix) and scanned using the Affymetrix 3000 GeneScanner.	Colonic mucosal biopsy from active UC patient 29 before placebo (plac) therapy	Probe level analysis was performed on the Affymetrix raw data (.cel files) with the robust multichip average (RMA) method implemented in the Bioconductor package 'aroma.affymetrix' to obtain a log2 expression value for each gene probe set	GPL6244	Ingrid,,Arijs	ingrid.arijs@med.kuleuven.be	TARGID - IBD Leuven	Clinical and Experimental Medicine	KULeuven	Herestraat 49	Leuven	3000	Belgium	ftp://ftp.ncbi.nlm.nih.gov/geo/samples/GSM1900nnn/GSM1900239/suppl/GSM1900239_Bp784.CEL.gz	33252	plac_plac	3	29	colonic mucosal biopsy	W0
GSM1900240	UC	Bp785_UC other (W6 placebo)_plac_plac_29	GSM1900240	Public on Oct 11 2016	Oct 01 2015	Oct 11 2016	RNA	1	Colonic mucosal biopsy from UC patient 29 week (W) 6 after placebo (plac) therapy	Homo sapiens	study individual number: 29	week (w): W6	induction therapy_maintenance therapy: plac_plac	mayo endoscopic subscore: 3	tissue: colonic mucosal biopsy	total RNA	Total RNA was extracted using the RNeasy Mini Kit (Qiagen, Benelux B.V.), according to the manufacturer鈥檚 instructions.	biotin	Biotin-labeled single-stranded DNA was synthesized using the Affymetrix GeneChip WT terminal Labeling kit (Affymetrix), according to manufacturer's instructions.	9606	After fragmentation of DNA, labeled DNA was hybridized for 16h at 45掳C on Affymetrix Human Gene 1.0 ST arrays.	The arrays were washed and stained in a fluidics station using the GeneChip hybridization, Wash end Stain kit (Affymetrix) and scanned using the Affymetrix 3000 GeneScanner.	Colonic mucosal biopsy from UC patient 29 week (W) 6 after placebo (plac) therapy	Probe level analysis was performed on the Affymetrix raw data (.cel files) with the robust multichip average (RMA) method implemented in the Bioconductor package 'aroma.affymetrix' to obtain a log2 expression value for each gene probe set	GPL6244	Ingrid,,Arijs	ingrid.arijs@med.kuleuven.be	TARGID - IBD Leuven	Clinical and Experimental Medicine	KULeuven	Herestraat 49	Leuven	3000	Belgium	ftp://ftp.ncbi.nlm.nih.gov/geo/samples/GSM1900nnn/GSM1900240/suppl/GSM1900240_Bp785.CEL.gz	33252	plac_plac	3	29	colonic mucosal biopsy	W6
GSM1900241	UC	Bp792_Active UC W0_vdz_vdz4w_54	GSM1900241	Public on Oct 11 2016	Oct 01 2015	Oct 11 2016	RNA	1	Colonic mucosal biopsy from active UC patient 54 before vedolizumab (VDZ) therapy	Homo sapiens	study individual number: 54	week (w): W0	induction therapy_maintenance therapy: vdz_vdz4w	mayo endoscopic subscore: 3	tissue: colonic mucosal biopsy	total RNA	Total RNA was extracted using the RNeasy Mini Kit (Qiagen, Benelux B.V.), according to the manufacturer鈥檚 instructions.	biotin	Biotin-labeled single-stranded DNA was synthesized using the Affymetrix GeneChip WT terminal Labeling kit (Affymetrix), according to manufacturer's instructions.	9606	After fragmentation of DNA, labeled DNA was hybridized for 16h at 45掳C on Affymetrix Human Gene 1.0 ST arrays.	The arrays were washed and stained in a fluidics station using the GeneChip hybridization, Wash end Stain kit (Affymetrix) and scanned using the Affymetrix 3000 GeneScanner.	Colonic mucosal biopsy from active UC patient 54 before vedolizumab (VDZ) therapy	Probe level analysis was performed on the Affymetrix raw data (.cel files) with the robust multichip average (RMA) method implemented in the Bioconductor package 'aroma.affymetrix' to obtain a log2 expression value for each gene probe set	GPL6244	Ingrid,,Arijs	ingrid.arijs@med.kuleuven.be	TARGID - IBD Leuven	Clinical and Experimental Medicine	KULeuven	Herestraat 49	Leuven	3000	Belgium	ftp://ftp.ncbi.nlm.nih.gov/geo/samples/GSM1900nnn/GSM1900241/suppl/GSM1900241_Bp792.CEL.gz	33252	vdz_vdz4w	3	54	colonic mucosal biopsy	W0
GSM1900242	UC	Bp793_UC NR W6_vdz_vdz4w_54	GSM1900242	Public on Oct 11 2016	Oct 01 2015	Oct 11 2016	RNA	1	Colonic mucosal biopsy from UC non-responder (NR) 54 week (W) 6 after vedolizumab (VDZ) therapy	Homo sapiens	study individual number: 54	week (w): W6	induction therapy_maintenance therapy: vdz_vdz4w	mayo endoscopic subscore: 3	tissue: colonic mucosal biopsy	total RNA	Total RNA was extracted using the RNeasy Mini Kit (Qiagen, Benelux B.V.), according to the manufacturer鈥檚 instructions.	biotin	Biotin-labeled single-stranded DNA was synthesized using the Affymetrix GeneChip WT terminal Labeling kit (Affymetrix), according to manufacturer's instructions.	9606	After fragmentation of DNA, labeled DNA was hybridized for 16h at 45掳C on Affymetrix Human Gene 1.0 ST arrays.	The arrays were washed and stained in a fluidics station using the GeneChip hybridization, Wash end Stain kit (Affymetrix) and scanned using the Affymetrix 3000 GeneScanner.	Colonic mucosal biopsy from UC non-responder (NR) 54 week (W) 6 after vedolizumab (VDZ) therapy	Probe level analysis was performed on the Affymetrix raw data (.cel files) with the robust multichip average (RMA) method implemented in the Bioconductor package 'aroma.affymetrix' to obtain a log2 expression value for each gene probe set	GPL6244	Ingrid,,Arijs	ingrid.arijs@med.kuleuven.be	TARGID - IBD Leuven	Clinical and Experimental Medicine	KULeuven	Herestraat 49	Leuven	3000	Belgium	ftp://ftp.ncbi.nlm.nih.gov/geo/samples/GSM1900nnn/GSM1900242/suppl/GSM1900242_Bp793.CEL.gz	33252	vdz_vdz4w	3	54	colonic mucosal biopsy	W6
GSM1900243	UC	Bp794_UC other (earlier stop W8)_vdz_vdz4w_54	GSM1900243	Public on Oct 11 2016	Oct 01 2015	Oct 11 2016	RNA	1	Colonic mucosal biopsy from UC patient 54 week (W) 8 after vedolizumab (VDZ) therapy	Homo sapiens	study individual number: 54	week (w): W8	induction therapy_maintenance therapy: vdz_vdz4w	mayo endoscopic subscore: 3	tissue: colonic mucosal biopsy	total RNA	Total RNA was extracted using the RNeasy Mini Kit (Qiagen, Benelux B.V.), according to the manufacturer鈥檚 instructions.	biotin	Biotin-labeled single-stranded DNA was synthesized using the Affymetrix GeneChip WT terminal Labeling kit (Affymetrix), according to manufacturer's instructions.	9606	After fragmentation of DNA, labeled DNA was hybridized for 16h at 45掳C on Affymetrix Human Gene 1.0 ST arrays.	The arrays were washed and stained in a fluidics station using the GeneChip hybridization, Wash end Stain kit (Affymetrix) and scanned using the Affymetrix 3000 GeneScanner.	Colonic mucosal biopsy from UC patient 54 week (W) 8 after vedolizumab (VDZ) therapy	Probe level analysis was performed on the Affymetrix raw data (.cel files) with the robust multichip average (RMA) method implemented in the Bioconductor package 'aroma.affymetrix' to obtain a log2 expression value for each gene probe set	GPL6244	Ingrid,,Arijs	ingrid.arijs@med.kuleuven.be	TARGID - IBD Leuven	Clinical and Experimental Medicine	KULeuven	Herestraat 49	Leuven	3000	Belgium	ftp://ftp.ncbi.nlm.nih.gov/geo/samples/GSM1900nnn/GSM1900243/suppl/GSM1900243_Bp794.CEL.gz	33252	vdz_vdz4w	3	54	colonic mucosal biopsy	W8
GSM1900244	UC	Bp795_Active UC W0_vdz_vdz8w_59	GSM1900244	Public on Oct 11 2016	Oct 01 2015	Oct 11 2016	RNA	1	Colonic mucosal biopsy from active UC patient 59 before vedolizumab (VDZ) therapy	Homo sapiens	study individual number: 59	week (w): W0	induction therapy_maintenance therapy: vdz_vdz8w	mayo endoscopic subscore: 3	tissue: colonic mucosal biopsy	total RNA	Total RNA was extracted using the RNeasy Mini Kit (Qiagen, Benelux B.V.), according to the manufacturer鈥檚 instructions.	biotin	Biotin-labeled single-stranded DNA was synthesized using the Affymetrix GeneChip WT terminal Labeling kit (Affymetrix), according to manufacturer's instructions.	9606	After fragmentation of DNA, labeled DNA was hybridized for 16h at 45掳C on Affymetrix Human Gene 1.0 ST arrays.	The arrays were washed and stained in a fluidics station using the GeneChip hybridization, Wash end Stain kit (Affymetrix) and scanned using the Affymetrix 3000 GeneScanner.	Colonic mucosal biopsy from active UC patient 59 before vedolizumab (VDZ) therapy	Probe level analysis was performed on the Affymetrix raw data (.cel files) with the robust multichip average (RMA) method implemented in the Bioconductor package 'aroma.affymetrix' to obtain a log2 expression value for each gene probe set	GPL6244	Ingrid,,Arijs	ingrid.arijs@med.kuleuven.be	TARGID - IBD Leuven	Clinical and Experimental Medicine	KULeuven	Herestraat 49	Leuven	3000	Belgium	ftp://ftp.ncbi.nlm.nih.gov/geo/samples/GSM1900nnn/GSM1900244/suppl/GSM1900244_Bp795.CEL.gz	33252	vdz_vdz8w	3	59	colonic mucosal biopsy	W0
GSM1900245	UC	Bp796_UC NR W6_vdz_vdz8w_59	GSM1900245	Public on Oct 11 2016	Oct 01 2015	Oct 11 2016	RNA	1	Colonic mucosal biopsy from UC non-responder (NR) 59 week (W) 6 after vedolizumab (VDZ) therapy	Homo sapiens	study individual number: 59	week (w): W6	induction therapy_maintenance therapy: vdz_vdz8w	mayo endoscopic subscore: 3	tissue: colonic mucosal biopsy	total RNA	Total RNA was extracted using the RNeasy Mini Kit (Qiagen, Benelux B.V.), according to the manufacturer鈥檚 instructions.	biotin	Biotin-labeled single-stranded DNA was synthesized using the Affymetrix GeneChip WT terminal Labeling kit (Affymetrix), according to manufacturer's instructions.	9606	After fragmentation of DNA, labeled DNA was hybridized for 16h at 45掳C on Affymetrix Human Gene 1.0 ST arrays.	The arrays were washed and stained in a fluidics station using the GeneChip hybridization, Wash end Stain kit (Affymetrix) and scanned using the Affymetrix 3000 GeneScanner.	Colonic mucosal biopsy from UC non-responder (NR) 59 week (W) 6 after vedolizumab (VDZ) therapy	Probe level analysis was performed on the Affymetrix raw data (.cel files) with the robust multichip average (RMA) method implemented in the Bioconductor package 'aroma.affymetrix' to obtain a log2 expression value for each gene probe set	GPL6244	Ingrid,,Arijs	ingrid.arijs@med.kuleuven.be	TARGID - IBD Leuven	Clinical and Experimental Medicine	KULeuven	Herestraat 49	Leuven	3000	Belgium	ftp://ftp.ncbi.nlm.nih.gov/geo/samples/GSM1900nnn/GSM1900245/suppl/GSM1900245_Bp796.CEL.gz	33252	vdz_vdz8w	3	59	colonic mucosal biopsy	W6
GSM1900246	UC	Bp797_Active UC W0_plac_plac_61	GSM1900246	Public on Oct 11 2016	Oct 01 2015	Oct 11 2016	RNA	1	Colonic mucosal biopsy from active UC patient 61 before placebo (plac) therapy	Homo sapiens	study individual number: 61	week (w): W0	induction therapy_maintenance therapy: plac_plac	mayo endoscopic subscore: 3	tissue: colonic mucosal biopsy	total RNA	Total RNA was extracted using the RNeasy Mini Kit (Qiagen, Benelux B.V.), according to the manufacturer鈥檚 instructions.	biotin	Biotin-labeled single-stranded DNA was synthesized using the Affymetrix GeneChip WT terminal Labeling kit (Affymetrix), according to manufacturer's instructions.	9606	After fragmentation of DNA, labeled DNA was hybridized for 16h at 45掳C on Affymetrix Human Gene 1.0 ST arrays.	The arrays were washed and stained in a fluidics station using the GeneChip hybridization, Wash end Stain kit (Affymetrix) and scanned using the Affymetrix 3000 GeneScanner.	Colonic mucosal biopsy from active UC patient 61 before placebo (plac) therapy	Probe level analysis was performed on the Affymetrix raw data (.cel files) with the robust multichip average (RMA) method implemented in the Bioconductor package 'aroma.affymetrix' to obtain a log2 expression value for each gene probe set	GPL6244	Ingrid,,Arijs	ingrid.arijs@med.kuleuven.be	TARGID - IBD Leuven	Clinical and Experimental Medicine	KULeuven	Herestraat 49	Leuven	3000	Belgium	ftp://ftp.ncbi.nlm.nih.gov/geo/samples/GSM1900nnn/GSM1900246/suppl/GSM1900246_Bp797.CEL.gz	33252	plac_plac	3	61	colonic mucosal biopsy	W0
GSM1900247	UC	Bp798_UC other (W6 placebo)_plac_plac_61	GSM1900247	Public on Oct 11 2016	Oct 01 2015	Oct 11 2016	RNA	1	Colonic mucosal biopsy from UC patient 61 week (W) 6 after placebo (plac) therapy	Homo sapiens	study individual number: 61	week (w): W6	induction therapy_maintenance therapy: plac_plac	mayo endoscopic subscore: 1	tissue: colonic mucosal biopsy	total RNA	Total RNA was extracted using the RNeasy Mini Kit (Qiagen, Benelux B.V.), according to the manufacturer鈥檚 instructions.	biotin	Biotin-labeled single-stranded DNA was synthesized using the Affymetrix GeneChip WT terminal Labeling kit (Affymetrix), according to manufacturer's instructions.	9606	After fragmentation of DNA, labeled DNA was hybridized for 16h at 45掳C on Affymetrix Human Gene 1.0 ST arrays.	The arrays were washed and stained in a fluidics station using the GeneChip hybridization, Wash end Stain kit (Affymetrix) and scanned using the Affymetrix 3000 GeneScanner.	Colonic mucosal biopsy from UC patient 61 week (W) 6 after placebo (plac) therapy	Probe level analysis was performed on the Affymetrix raw data (.cel files) with the robust multichip average (RMA) method implemented in the Bioconductor package 'aroma.affymetrix' to obtain a log2 expression value for each gene probe set	GPL6244	Ingrid,,Arijs	ingrid.arijs@med.kuleuven.be	TARGID - IBD Leuven	Clinical and Experimental Medicine	KULeuven	Herestraat 49	Leuven	3000	Belgium	ftp://ftp.ncbi.nlm.nih.gov/geo/samples/GSM1900nnn/GSM1900247/suppl/GSM1900247_Bp798.CEL.gz	33252	plac_plac	1	61	colonic mucosal biopsy	W6
GSM1900248	UC	Bp799_Active UC W0_vdz_vdz4w_63	GSM1900248	Public on Oct 11 2016	Oct 01 2015	Oct 11 2016	RNA	1	Colonic mucosal biopsy from active UC patient 63 before vedolizumab (VDZ) therapy	Homo sapiens	study individual number: 63	week (w): W0	induction therapy_maintenance therapy: vdz_vdz4w	mayo endoscopic subscore: 3	tissue: colonic mucosal biopsy	total RNA	Total RNA was extracted using the RNeasy Mini Kit (Qiagen, Benelux B.V.), according to the manufacturer鈥檚 instructions.	biotin	Biotin-labeled single-stranded DNA was synthesized using the Affymetrix GeneChip WT terminal Labeling kit (Affymetrix), according to manufacturer's instructions.	9606	After fragmentation of DNA, labeled DNA was hybridized for 16h at 45掳C on Affymetrix Human Gene 1.0 ST arrays.	The arrays were washed and stained in a fluidics station using the GeneChip hybridization, Wash end Stain kit (Affymetrix) and scanned using the Affymetrix 3000 GeneScanner.	Colonic mucosal biopsy from active UC patient 63 before vedolizumab (VDZ) therapy	Probe level analysis was performed on the Affymetrix raw data (.cel files) with the robust multichip average (RMA) method implemented in the Bioconductor package 'aroma.affymetrix' to obtain a log2 expression value for each gene probe set	GPL6244	Ingrid,,Arijs	ingrid.arijs@med.kuleuven.be	TARGID - IBD Leuven	Clinical and Experimental Medicine	KULeuven	Herestraat 49	Leuven	3000	Belgium	ftp://ftp.ncbi.nlm.nih.gov/geo/samples/GSM1900nnn/GSM1900248/suppl/GSM1900248_Bp799.CEL.gz	33252	vdz_vdz4w	3	63	colonic mucosal biopsy	W0
GSM1900249	UC	Bp800_UC NR W6_vdz_vdz4w_63	GSM1900249	Public on Oct 11 2016	Oct 01 2015	Oct 11 2016	RNA	1	Colonic mucosal biopsy from UC non-responder (NR) 63 week (W) 6 after vedolizumab (VDZ) therapy	Homo sapiens	study individual number: 63	week (w): W6	induction therapy_maintenance therapy: vdz_vdz4w	mayo endoscopic subscore: 2	tissue: colonic mucosal biopsy	total RNA	Total RNA was extracted using the RNeasy Mini Kit (Qiagen, Benelux B.V.), according to the manufacturer鈥檚 instructions.	biotin	Biotin-labeled single-stranded DNA was synthesized using the Affymetrix GeneChip WT terminal Labeling kit (Affymetrix), according to manufacturer's instructions.	9606	After fragmentation of DNA, labeled DNA was hybridized for 16h at 45掳C on Affymetrix Human Gene 1.0 ST arrays.	The arrays were washed and stained in a fluidics station using the GeneChip hybridization, Wash end Stain kit (Affymetrix) and scanned using the Affymetrix 3000 GeneScanner.	Colonic mucosal biopsy from UC non-responder (NR) 63 week (W) 6 after vedolizumab (VDZ) therapy	Probe level analysis was performed on the Affymetrix raw data (.cel files) with the robust multichip average (RMA) method implemented in the Bioconductor package 'aroma.affymetrix' to obtain a log2 expression value for each gene probe set	GPL6244	Ingrid,,Arijs	ingrid.arijs@med.kuleuven.be	TARGID - IBD Leuven	Clinical and Experimental Medicine	KULeuven	Herestraat 49	Leuven	3000	Belgium	ftp://ftp.ncbi.nlm.nih.gov/geo/samples/GSM1900nnn/GSM1900249/suppl/GSM1900249_Bp800.CEL.gz	33252	vdz_vdz4w	2	63	colonic mucosal biopsy	W6
GSM1900250	UC	Bp801_UC other (earlier stop W28)_vdz_vdz4w_63	GSM1900250	Public on Oct 11 2016	Oct 01 2015	Oct 11 2016	RNA	1	Colonic mucosal biopsy from UC patient 63 week (W) 28 after vedolizumab (VDZ) therapy	Homo sapiens	study individual number: 63	week (w): W28	induction therapy_maintenance therapy: vdz_vdz4w	mayo endoscopic subscore: 3	tissue: colonic mucosal biopsy	total RNA	Total RNA was extracted using the RNeasy Mini Kit (Qiagen, Benelux B.V.), according to the manufacturer鈥檚 instructions.	biotin	Biotin-labeled single-stranded DNA was synthesized using the Affymetrix GeneChip WT terminal Labeling kit (Affymetrix), according to manufacturer's instructions.	9606	After fragmentation of DNA, labeled DNA was hybridized for 16h at 45掳C on Affymetrix Human Gene 1.0 ST arrays.	The arrays were washed and stained in a fluidics station using the GeneChip hybridization, Wash end Stain kit (Affymetrix) and scanned using the Affymetrix 3000 GeneScanner.	Colonic mucosal biopsy from UC patient 63 week (W) 28 after vedolizumab (VDZ) therapy	Probe level analysis was performed on the Affymetrix raw data (.cel files) with the robust multichip average (RMA) method implemented in the Bioconductor package 'aroma.affymetrix' to obtain a log2 expression value for each gene probe set	GPL6244	Ingrid,,Arijs	ingrid.arijs@med.kuleuven.be	TARGID - IBD Leuven	Clinical and Experimental Medicine	KULeuven	Herestraat 49	Leuven	3000	Belgium	ftp://ftp.ncbi.nlm.nih.gov/geo/samples/GSM1900nnn/GSM1900250/suppl/GSM1900250_Bp801.CEL.gz	33252	vdz_vdz4w	3	63	colonic mucosal biopsy	W28
GSM1900251	UC	Bp802_Active UC W0_vdz_vdz4w_68	GSM1900251	Public on Oct 11 2016	Oct 01 2015	Oct 11 2016	RNA	1	Colonic mucosal biopsy from active UC patient 68 before vedolizumab (VDZ) therapy	Homo sapiens	study individual number: 68	week (w): W0	induction therapy_maintenance therapy: vdz_vdz4w	mayo endoscopic subscore: 3	tissue: colonic mucosal biopsy	total RNA	Total RNA was extracted using the RNeasy Mini Kit (Qiagen, Benelux B.V.), according to the manufacturer鈥檚 instructions.	biotin	Biotin-labeled single-stranded DNA was synthesized using the Affymetrix GeneChip WT terminal Labeling kit (Affymetrix), according to manufacturer's instructions.	9606	After fragmentation of DNA, labeled DNA was hybridized for 16h at 45掳C on Affymetrix Human Gene 1.0 ST arrays.	The arrays were washed and stained in a fluidics station using the GeneChip hybridization, Wash end Stain kit (Affymetrix) and scanned using the Affymetrix 3000 GeneScanner.	Colonic mucosal biopsy from active UC patient 68 before vedolizumab (VDZ) therapy	Probe level analysis was performed on the Affymetrix raw data (.cel files) with the robust multichip average (RMA) method implemented in the Bioconductor package 'aroma.affymetrix' to obtain a log2 expression value for each gene probe set	GPL6244	Ingrid,,Arijs	ingrid.arijs@med.kuleuven.be	TARGID - IBD Leuven	Clinical and Experimental Medicine	KULeuven	Herestraat 49	Leuven	3000	Belgium	ftp://ftp.ncbi.nlm.nih.gov/geo/samples/GSM1900nnn/GSM1900251/suppl/GSM1900251_Bp802.CEL.gz	33252	vdz_vdz4w	3	68	colonic mucosal biopsy	W0
GSM1900252	UC	Bp803_UC NR W6_vdz_vdz4w_68	GSM1900252	Public on Oct 11 2016	Oct 01 2015	Oct 11 2016	RNA	1	Colonic mucosal biopsy from UC non-responder (NR) 68 week (W) 6 after vedolizumab (VDZ) therapy	Homo sapiens	study individual number: 68	week (w): W6	induction therapy_maintenance therapy: vdz_vdz4w	mayo endoscopic subscore: 3	tissue: colonic mucosal biopsy	total RNA	Total RNA was extracted using the RNeasy Mini Kit (Qiagen, Benelux B.V.), according to the manufacturer鈥檚 instructions.	biotin	Biotin-labeled single-stranded DNA was synthesized using the Affymetrix GeneChip WT terminal Labeling kit (Affymetrix), according to manufacturer's instructions.	9606	After fragmentation of DNA, labeled DNA was hybridized for 16h at 45掳C on Affymetrix Human Gene 1.0 ST arrays.	The arrays were washed and stained in a fluidics station using the GeneChip hybridization, Wash end Stain kit (Affymetrix) and scanned using the Affymetrix 3000 GeneScanner.	Colonic mucosal biopsy from UC non-responder (NR) 68 week (W) 6 after vedolizumab (VDZ) therapy	Probe level analysis was performed on the Affymetrix raw data (.cel files) with the robust multichip average (RMA) method implemented in the Bioconductor package 'aroma.affymetrix' to obtain a log2 expression value for each gene probe set	GPL6244	Ingrid,,Arijs	ingrid.arijs@med.kuleuven.be	TARGID - IBD Leuven	Clinical and Experimental Medicine	KULeuven	Herestraat 49	Leuven	3000	Belgium	ftp://ftp.ncbi.nlm.nih.gov/geo/samples/GSM1900nnn/GSM1900252/suppl/GSM1900252_Bp803.CEL.gz	33252	vdz_vdz4w	3	68	colonic mucosal biopsy	W6
GSM1900253	UC	Bp804_UC other (earlier stop W9)_vdz_vdz4w_68	GSM1900253	Public on Oct 11 2016	Oct 01 2015	Oct 11 2016	RNA	1	Colonic mucosal biopsy from UC patient 68 week (W) 9 after vedolizumab (VDZ) therapy	Homo sapiens	study individual number: 68	week (w): W9	induction therapy_maintenance therapy: vdz_vdz4w	mayo endoscopic subscore: 3	tissue: colonic mucosal biopsy	total RNA	Total RNA was extracted using the RNeasy Mini Kit (Qiagen, Benelux B.V.), according to the manufacturer鈥檚 instructions.	biotin	Biotin-labeled single-stranded DNA was synthesized using the Affymetrix GeneChip WT terminal Labeling kit (Affymetrix), according to manufacturer's instructions.	9606	After fragmentation of DNA, labeled DNA was hybridized for 16h at 45掳C on Affymetrix Human Gene 1.0 ST arrays.	The arrays were washed and stained in a fluidics station using the GeneChip hybridization, Wash end Stain kit (Affymetrix) and scanned using the Affymetrix 3000 GeneScanner.	Colonic mucosal biopsy from UC patient 68 week (W) 9 after vedolizumab (VDZ) therapy	Probe level analysis was performed on the Affymetrix raw data (.cel files) with the robust multichip average (RMA) method implemented in the Bioconductor package 'aroma.affymetrix' to obtain a log2 expression value for each gene probe set	GPL6244	Ingrid,,Arijs	ingrid.arijs@med.kuleuven.be	TARGID - IBD Leuven	Clinical and Experimental Medicine	KULeuven	Herestraat 49	Leuven	3000	Belgium	ftp://ftp.ncbi.nlm.nih.gov/geo/samples/GSM1900nnn/GSM1900253/suppl/GSM1900253_Bp804.CEL.gz	33252	vdz_vdz4w	3	68	colonic mucosal biopsy	W9
GSM1900254	UC	Bp805_Active UC W0_plac_plac_69	GSM1900254	Public on Oct 11 2016	Oct 01 2015	Oct 11 2016	RNA	1	Colonic mucosal biopsy from active UC patient 69 before placebo (plac) therapy	Homo sapiens	study individual number: 69	week (w): W0	induction therapy_maintenance therapy: plac_plac	mayo endoscopic subscore: 2	tissue: colonic mucosal biopsy	total RNA	Total RNA was extracted using the RNeasy Mini Kit (Qiagen, Benelux B.V.), according to the manufacturer鈥檚 instructions.	biotin	Biotin-labeled single-stranded DNA was synthesized using the Affymetrix GeneChip WT terminal Labeling kit (Affymetrix), according to manufacturer's instructions.	9606	After fragmentation of DNA, labeled DNA was hybridized for 16h at 45掳C on Affymetrix Human Gene 1.0 ST arrays.	The arrays were washed and stained in a fluidics station using the GeneChip hybridization, Wash end Stain kit (Affymetrix) and scanned using the Affymetrix 3000 GeneScanner.	Colonic mucosal biopsy from active UC patient 69 before placebo (plac) therapy	Probe level analysis was performed on the Affymetrix raw data (.cel files) with the robust multichip average (RMA) method implemented in the Bioconductor package 'aroma.affymetrix' to obtain a log2 expression value for each gene probe set	GPL6244	Ingrid,,Arijs	ingrid.arijs@med.kuleuven.be	TARGID - IBD Leuven	Clinical and Experimental Medicine	KULeuven	Herestraat 49	Leuven	3000	Belgium	ftp://ftp.ncbi.nlm.nih.gov/geo/samples/GSM1900nnn/GSM1900254/suppl/GSM1900254_Bp805.CEL.gz	33252	plac_plac	2	69	colonic mucosal biopsy	W0
GSM1900255	UC	Bp806_UC other (W6 placebo)_plac_plac_69	GSM1900255	Public on Oct 11 2016	Oct 01 2015	Oct 11 2016	RNA	1	Colonic mucosal biopsy from UC patient 69 week (W) 6 after placebo (plac) therapy	Homo sapiens	study individual number: 69	week (w): W6	induction therapy_maintenance therapy: plac_plac	mayo endoscopic subscore: 3	tissue: colonic mucosal biopsy	total RNA	Total RNA was extracted using the RNeasy Mini Kit (Qiagen, Benelux B.V.), according to the manufacturer鈥檚 instructions.	biotin	Biotin-labeled single-stranded DNA was synthesized using the Affymetrix GeneChip WT terminal Labeling kit (Affymetrix), according to manufacturer's instructions.	9606	After fragmentation of DNA, labeled DNA was hybridized for 16h at 45掳C on Affymetrix Human Gene 1.0 ST arrays.	The arrays were washed and stained in a fluidics station using the GeneChip hybridization, Wash end Stain kit (Affymetrix) and scanned using the Affymetrix 3000 GeneScanner.	Colonic mucosal biopsy from UC patient 69 week (W) 6 after placebo (plac) therapy	Probe level analysis was performed on the Affymetrix raw data (.cel files) with the robust multichip average (RMA) method implemented in the Bioconductor package 'aroma.affymetrix' to obtain a log2 expression value for each gene probe set	GPL6244	Ingrid,,Arijs	ingrid.arijs@med.kuleuven.be	TARGID - IBD Leuven	Clinical and Experimental Medicine	KULeuven	Herestraat 49	Leuven	3000	Belgium	ftp://ftp.ncbi.nlm.nih.gov/geo/samples/GSM1900nnn/GSM1900255/suppl/GSM1900255_Bp806.CEL.gz	33252	plac_plac	3	69	colonic mucosal biopsy	W6
GSM1900256	UC	Bp807_UC other (W14 placebo)_plac_plac_69	GSM1900256	Public on Oct 11 2016	Oct 01 2015	Oct 11 2016	RNA	1	Colonic mucosal biopsy from UC patient 69 week (W) 14 after placebo (plac) therapy	Homo sapiens	study individual number: 69	week (w): W14	induction therapy_maintenance therapy: plac_plac	mayo endoscopic subscore: 3	tissue: colonic mucosal biopsy	total RNA	Total RNA was extracted using the RNeasy Mini Kit (Qiagen, Benelux B.V.), according to the manufacturer鈥檚 instructions.	biotin	Biotin-labeled single-stranded DNA was synthesized using the Affymetrix GeneChip WT terminal Labeling kit (Affymetrix), according to manufacturer's instructions.	9606	After fragmentation of DNA, labeled DNA was hybridized for 16h at 45掳C on Affymetrix Human Gene 1.0 ST arrays.	The arrays were washed and stained in a fluidics station using the GeneChip hybridization, Wash end Stain kit (Affymetrix) and scanned using the Affymetrix 3000 GeneScanner.	Colonic mucosal biopsy from UC patient 69 week (W) 14 after placebo (plac) therapy	Probe level analysis was performed on the Affymetrix raw data (.cel files) with the robust multichip average (RMA) method implemented in the Bioconductor package 'aroma.affymetrix' to obtain a log2 expression value for each gene probe set	GPL6244	Ingrid,,Arijs	ingrid.arijs@med.kuleuven.be	TARGID - IBD Leuven	Clinical and Experimental Medicine	KULeuven	Herestraat 49	Leuven	3000	Belgium	ftp://ftp.ncbi.nlm.nih.gov/geo/samples/GSM1900nnn/GSM1900256/suppl/GSM1900256_Bp807.CEL.gz	33252	plac_plac	3	69	colonic mucosal biopsy	W14
GSM1900257	UC	Bp808_Active UC W0_vdz_vdz4w_74	GSM1900257	Public on Oct 11 2016	Oct 01 2015	Oct 11 2016	RNA	1	Colonic mucosal biopsy from active UC patient 74 before vedolizumab (VDZ) therapy	Homo sapiens	study individual number: 74	week (w): W0	induction therapy_maintenance therapy: vdz_vdz4w	mayo endoscopic subscore: 3	tissue: colonic mucosal biopsy	total RNA	Total RNA was extracted using the RNeasy Mini Kit (Qiagen, Benelux B.V.), according to the manufacturer鈥檚 instructions.	biotin	Biotin-labeled single-stranded DNA was synthesized using the Affymetrix GeneChip WT terminal Labeling kit (Affymetrix), according to manufacturer's instructions.	9606	After fragmentation of DNA, labeled DNA was hybridized for 16h at 45掳C on Affymetrix Human Gene 1.0 ST arrays.	The arrays were washed and stained in a fluidics station using the GeneChip hybridization, Wash end Stain kit (Affymetrix) and scanned using the Affymetrix 3000 GeneScanner.	Colonic mucosal biopsy from active UC patient 74 before vedolizumab (VDZ) therapy	Probe level analysis was performed on the Affymetrix raw data (.cel files) with the robust multichip average (RMA) method implemented in the Bioconductor package 'aroma.affymetrix' to obtain a log2 expression value for each gene probe set	GPL6244	Ingrid,,Arijs	ingrid.arijs@med.kuleuven.be	TARGID - IBD Leuven	Clinical and Experimental Medicine	KULeuven	Herestraat 49	Leuven	3000	Belgium	ftp://ftp.ncbi.nlm.nih.gov/geo/samples/GSM1900nnn/GSM1900257/suppl/GSM1900257_Bp808.CEL.gz	33252	vdz_vdz4w	3	74	colonic mucosal biopsy	W0
GSM1900258	UC	Bp809_UC NR W6_vdz_vdz4w_74	GSM1900258	Public on Oct 11 2016	Oct 01 2015	Oct 11 2016	RNA	1	Colonic mucosal biopsy from UC non-responder (NR) 74 week (W) 6 after vedolizumab (VDZ) therapy	Homo sapiens	study individual number: 74	week (w): W6	induction therapy_maintenance therapy: vdz_vdz4w	mayo endoscopic subscore: 3	tissue: colonic mucosal biopsy	total RNA	Total RNA was extracted using the RNeasy Mini Kit (Qiagen, Benelux B.V.), according to the manufacturer鈥檚 instructions.	biotin	Biotin-labeled single-stranded DNA was synthesized using the Affymetrix GeneChip WT terminal Labeling kit (Affymetrix), according to manufacturer's instructions.	9606	After fragmentation of DNA, labeled DNA was hybridized for 16h at 45掳C on Affymetrix Human Gene 1.0 ST arrays.	The arrays were washed and stained in a fluidics station using the GeneChip hybridization, Wash end Stain kit (Affymetrix) and scanned using the Affymetrix 3000 GeneScanner.	Colonic mucosal biopsy from UC non-responder (NR) 74 week (W) 6 after vedolizumab (VDZ) therapy	Probe level analysis was performed on the Affymetrix raw data (.cel files) with the robust multichip average (RMA) method implemented in the Bioconductor package 'aroma.affymetrix' to obtain a log2 expression value for each gene probe set	GPL6244	Ingrid,,Arijs	ingrid.arijs@med.kuleuven.be	TARGID - IBD Leuven	Clinical and Experimental Medicine	KULeuven	Herestraat 49	Leuven	3000	Belgium	ftp://ftp.ncbi.nlm.nih.gov/geo/samples/GSM1900nnn/GSM1900258/suppl/GSM1900258_Bp809.CEL.gz	33252	vdz_vdz4w	3	74	colonic mucosal biopsy	W6
GSM1900259	UC	Bp810_UC other (earlier stop W38)_vdz_vdz4w_74	GSM1900259	Public on Oct 11 2016	Oct 01 2015	Oct 11 2016	RNA	1	Colonic mucosal biopsy from UC patient 74 week (W) 38 after vedolizumab (VDZ) therapy	Homo sapiens	study individual number: 74	week (w): W38	induction therapy_maintenance therapy: vdz_vdz4w	mayo endoscopic subscore: 2	tissue: colonic mucosal biopsy	total RNA	Total RNA was extracted using the RNeasy Mini Kit (Qiagen, Benelux B.V.), according to the manufacturer鈥檚 instructions.	biotin	Biotin-labeled single-stranded DNA was synthesized using the Affymetrix GeneChip WT terminal Labeling kit (Affymetrix), according to manufacturer's instructions.	9606	After fragmentation of DNA, labeled DNA was hybridized for 16h at 45掳C on Affymetrix Human Gene 1.0 ST arrays.	The arrays were washed and stained in a fluidics station using the GeneChip hybridization, Wash end Stain kit (Affymetrix) and scanned using the Affymetrix 3000 GeneScanner.	Colonic mucosal biopsy from UC patient 74 week (W) 38 after vedolizumab (VDZ) therapy	Probe level analysis was performed on the Affymetrix raw data (.cel files) with the robust multichip average (RMA) method implemented in the Bioconductor package 'aroma.affymetrix' to obtain a log2 expression value for each gene probe set	GPL6244	Ingrid,,Arijs	ingrid.arijs@med.kuleuven.be	TARGID - IBD Leuven	Clinical and Experimental Medicine	KULeuven	Herestraat 49	Leuven	3000	Belgium	ftp://ftp.ncbi.nlm.nih.gov/geo/samples/GSM1900nnn/GSM1900259/suppl/GSM1900259_Bp810.CEL.gz	33252	vdz_vdz4w	2	74	colonic mucosal biopsy	W38
GSM1900260	UC	Bp813_Active UC W0_vdz_plac_73	GSM1900260	Public on Oct 11 2016	Oct 01 2015	Oct 11 2016	RNA	1	Colonic mucosal biopsy from active UC patient 73 before vedolizumab (VDZ) therapy	Homo sapiens	study individual number: 73	week (w): W0	induction therapy_maintenance therapy: vdz_plac	mayo endoscopic subscore: 2	tissue: colonic mucosal biopsy	total RNA	Total RNA was extracted using the RNeasy Mini Kit (Qiagen, Benelux B.V.), according to the manufacturer鈥檚 instructions.	biotin	Biotin-labeled single-stranded DNA was synthesized using the Affymetrix GeneChip WT terminal Labeling kit (Affymetrix), according to manufacturer's instructions.	9606	After fragmentation of DNA, labeled DNA was hybridized for 16h at 45掳C on Affymetrix Human Gene 1.0 ST arrays.	The arrays were washed and stained in a fluidics station using the GeneChip hybridization, Wash end Stain kit (Affymetrix) and scanned using the Affymetrix 3000 GeneScanner.	Colonic mucosal biopsy from active UC patient 73 before vedolizumab (VDZ) therapy	Probe level analysis was performed on the Affymetrix raw data (.cel files) with the robust multichip average (RMA) method implemented in the Bioconductor package 'aroma.affymetrix' to obtain a log2 expression value for each gene probe set	GPL6244	Ingrid,,Arijs	ingrid.arijs@med.kuleuven.be	TARGID - IBD Leuven	Clinical and Experimental Medicine	KULeuven	Herestraat 49	Leuven	3000	Belgium	ftp://ftp.ncbi.nlm.nih.gov/geo/samples/GSM1900nnn/GSM1900260/suppl/GSM1900260_Bp813.CEL.gz	33252	vdz_plac	2	73	colonic mucosal biopsy	W0
GSM1900261	UC	Bp814_UC R W6_vdz_plac_73	GSM1900261	Public on Oct 11 2016	Oct 01 2015	Oct 11 2016	RNA	1	Colonic mucosal biopsy from UC responder (R) 73 week (W) 6 after vedolizumab (VDZ) therapy	Homo sapiens	study individual number: 73	week (w): W6	induction therapy_maintenance therapy: vdz_plac	mayo endoscopic subscore: 0	tissue: colonic mucosal biopsy	total RNA	Total RNA was extracted using the RNeasy Mini Kit (Qiagen, Benelux B.V.), according to the manufacturer鈥檚 instructions.	biotin	Biotin-labeled single-stranded DNA was synthesized using the Affymetrix GeneChip WT terminal Labeling kit (Affymetrix), according to manufacturer's instructions.	9606	After fragmentation of DNA, labeled DNA was hybridized for 16h at 45掳C on Affymetrix Human Gene 1.0 ST arrays.	The arrays were washed and stained in a fluidics station using the GeneChip hybridization, Wash end Stain kit (Affymetrix) and scanned using the Affymetrix 3000 GeneScanner.	Colonic mucosal biopsy from UC responder (R) 73 week (W) 6 after vedolizumab (VDZ) therapy	Probe level analysis was performed on the Affymetrix raw data (.cel files) with the robust multichip average (RMA) method implemented in the Bioconductor package 'aroma.affymetrix' to obtain a log2 expression value for each gene probe set	GPL6244	Ingrid,,Arijs	ingrid.arijs@med.kuleuven.be	TARGID - IBD Leuven	Clinical and Experimental Medicine	KULeuven	Herestraat 49	Leuven	3000	Belgium	ftp://ftp.ncbi.nlm.nih.gov/geo/samples/GSM1900nnn/GSM1900261/suppl/GSM1900261_Bp814.CEL.gz	33252	vdz_plac	0	73	colonic mucosal biopsy	W6
GSM1900262	UC	Bp815_UC R W52_vdz_plac_73	GSM1900262	Public on Oct 11 2016	Oct 01 2015	Oct 11 2016	RNA	1	Colonic mucosal biopsy from UC responder (R) 73 week (W) 52 after VDZ_placebo therapy	Homo sapiens	study individual number: 73	week (w): W52	induction therapy_maintenance therapy: vdz_plac	mayo endoscopic subscore: 0	tissue: colonic mucosal biopsy	total RNA	Total RNA was extracted using the RNeasy Mini Kit (Qiagen, Benelux B.V.), according to the manufacturer鈥檚 instructions.	biotin	Biotin-labeled single-stranded DNA was synthesized using the Affymetrix GeneChip WT terminal Labeling kit (Affymetrix), according to manufacturer's instructions.	9606	After fragmentation of DNA, labeled DNA was hybridized for 16h at 45掳C on Affymetrix Human Gene 1.0 ST arrays.	The arrays were washed and stained in a fluidics station using the GeneChip hybridization, Wash end Stain kit (Affymetrix) and scanned using the Affymetrix 3000 GeneScanner.	Colonic mucosal biopsy from UC responder (R) 73 week (W) 52 after VDZ_placebo therapy	Probe level analysis was performed on the Affymetrix raw data (.cel files) with the robust multichip average (RMA) method implemented in the Bioconductor package 'aroma.affymetrix' to obtain a log2 expression value for each gene probe set	GPL6244	Ingrid,,Arijs	ingrid.arijs@med.kuleuven.be	TARGID - IBD Leuven	Clinical and Experimental Medicine	KULeuven	Herestraat 49	Leuven	3000	Belgium	ftp://ftp.ncbi.nlm.nih.gov/geo/samples/GSM1900nnn/GSM1900262/suppl/GSM1900262_Bp815.CEL.gz	33252	vdz_plac	0	73	colonic mucosal biopsy	W52
GSM1900263	UC	Bp816_Active UC W0_vdz_plac_30	GSM1900263	Public on Oct 11 2016	Oct 01 2015	Oct 11 2016	RNA	1	Colonic mucosal biopsy from active UC patient 30 before vedolizumab (VDZ) therapy	Homo sapiens	study individual number: 30	week (w): W0	induction therapy_maintenance therapy: vdz_plac	mayo endoscopic subscore: 3	tissue: colonic mucosal biopsy	total RNA	Total RNA was extracted using the RNeasy Mini Kit (Qiagen, Benelux B.V.), according to the manufacturer鈥檚 instructions.	biotin	Biotin-labeled single-stranded DNA was synthesized using the Affymetrix GeneChip WT terminal Labeling kit (Affymetrix), according to manufacturer's instructions.	9606	After fragmentation of DNA, labeled DNA was hybridized for 16h at 45掳C on Affymetrix Human Gene 1.0 ST arrays.	The arrays were washed and stained in a fluidics station using the GeneChip hybridization, Wash end Stain kit (Affymetrix) and scanned using the Affymetrix 3000 GeneScanner.	Colonic mucosal biopsy from active UC patient 30 before vedolizumab (VDZ) therapy	Probe level analysis was performed on the Affymetrix raw data (.cel files) with the robust multichip average (RMA) method implemented in the Bioconductor package 'aroma.affymetrix' to obtain a log2 expression value for each gene probe set	GPL6244	Ingrid,,Arijs	ingrid.arijs@med.kuleuven.be	TARGID - IBD Leuven	Clinical and Experimental Medicine	KULeuven	Herestraat 49	Leuven	3000	Belgium	ftp://ftp.ncbi.nlm.nih.gov/geo/samples/GSM1900nnn/GSM1900263/suppl/GSM1900263_Bp816.CEL.gz	33252	vdz_plac	3	30	colonic mucosal biopsy	W0
GSM1900264	UC	Bp818_UC NR W52_vdz_plac_30	GSM1900264	Public on Oct 11 2016	Oct 01 2015	Oct 11 2016	RNA	1	Colonic mucosal biopsy from UC non-responder (NR) 30 week (W) 52 after VDZ_placebo therapy	Homo sapiens	study individual number: 30	week (w): W52	induction therapy_maintenance therapy: vdz_plac	mayo endoscopic subscore: 2	tissue: colonic mucosal biopsy	total RNA	Total RNA was extracted using the RNeasy Mini Kit (Qiagen, Benelux B.V.), according to the manufacturer鈥檚 instructions.	biotin	Biotin-labeled single-stranded DNA was synthesized using the Affymetrix GeneChip WT terminal Labeling kit (Affymetrix), according to manufacturer's instructions.	9606	After fragmentation of DNA, labeled DNA was hybridized for 16h at 45掳C on Affymetrix Human Gene 1.0 ST arrays.	The arrays were washed and stained in a fluidics station using the GeneChip hybridization, Wash end Stain kit (Affymetrix) and scanned using the Affymetrix 3000 GeneScanner.	Colonic mucosal biopsy from UC non-responder (NR) 30 week (W) 52 after VDZ_placebo therapy	Probe level analysis was performed on the Affymetrix raw data (.cel files) with the robust multichip average (RMA) method implemented in the Bioconductor package 'aroma.affymetrix' to obtain a log2 expression value for each gene probe set	GPL6244	Ingrid,,Arijs	ingrid.arijs@med.kuleuven.be	TARGID - IBD Leuven	Clinical and Experimental Medicine	KULeuven	Herestraat 49	Leuven	3000	Belgium	ftp://ftp.ncbi.nlm.nih.gov/geo/samples/GSM1900nnn/GSM1900264/suppl/GSM1900264_Bp818.CEL.gz	33252	vdz_plac	2	30	colonic mucosal biopsy	W52
GSM1900265	UC	Bp820_Active UC W0_vdz_vdz4w_34	GSM1900265	Public on Oct 11 2016	Oct 01 2015	Oct 11 2016	RNA	1	Colonic mucosal biopsy from active UC patient 34 before vedolizumab (VDZ) therapy	Homo sapiens	study individual number: 34	week (w): W0	induction therapy_maintenance therapy: vdz_vdz4w	mayo endoscopic subscore: 2	tissue: colonic mucosal biopsy	total RNA	Total RNA was extracted using the RNeasy Mini Kit (Qiagen, Benelux B.V.), according to the manufacturer鈥檚 instructions.	biotin	Biotin-labeled single-stranded DNA was synthesized using the Affymetrix GeneChip WT terminal Labeling kit (Affymetrix), according to manufacturer's instructions.	9606	After fragmentation of DNA, labeled DNA was hybridized for 16h at 45掳C on Affymetrix Human Gene 1.0 ST arrays.	The arrays were washed and stained in a fluidics station using the GeneChip hybridization, Wash end Stain kit (Affymetrix) and scanned using the Affymetrix 3000 GeneScanner.	Colonic mucosal biopsy from active UC patient 34 before vedolizumab (VDZ) therapy	Probe level analysis was performed on the Affymetrix raw data (.cel files) with the robust multichip average (RMA) method implemented in the Bioconductor package 'aroma.affymetrix' to obtain a log2 expression value for each gene probe set	GPL6244	Ingrid,,Arijs	ingrid.arijs@med.kuleuven.be	TARGID - IBD Leuven	Clinical and Experimental Medicine	KULeuven	Herestraat 49	Leuven	3000	Belgium	ftp://ftp.ncbi.nlm.nih.gov/geo/samples/GSM1900nnn/GSM1900265/suppl/GSM1900265_Bp820.CEL.gz	33252	vdz_vdz4w	2	34	colonic mucosal biopsy	W0
GSM1900266	UC	Bp821_UC R W6_vdz_vdz4w_34	GSM1900266	Public on Oct 11 2016	Oct 01 2015	Oct 11 2016	RNA	1	Colonic mucosal biopsy from UC responder (R) 34 week (W) 6 after vedolizumab (VDZ) therapy	Homo sapiens	study individual number: 34	week (w): W6	induction therapy_maintenance therapy: vdz_vdz4w	mayo endoscopic subscore: 0	tissue: colonic mucosal biopsy	total RNA	Total RNA was extracted using the RNeasy Mini Kit (Qiagen, Benelux B.V.), according to the manufacturer鈥檚 instructions.	biotin	Biotin-labeled single-stranded DNA was synthesized using the Affymetrix GeneChip WT terminal Labeling kit (Affymetrix), according to manufacturer's instructions.	9606	After fragmentation of DNA, labeled DNA was hybridized for 16h at 45掳C on Affymetrix Human Gene 1.0 ST arrays.	The arrays were washed and stained in a fluidics station using the GeneChip hybridization, Wash end Stain kit (Affymetrix) and scanned using the Affymetrix 3000 GeneScanner.	Colonic mucosal biopsy from UC responder (R) 34 week (W) 6 after vedolizumab (VDZ) therapy	Probe level analysis was performed on the Affymetrix raw data (.cel files) with the robust multichip average (RMA) method implemented in the Bioconductor package 'aroma.affymetrix' to obtain a log2 expression value for each gene probe set	GPL6244	Ingrid,,Arijs	ingrid.arijs@med.kuleuven.be	TARGID - IBD Leuven	Clinical and Experimental Medicine	KULeuven	Herestraat 49	Leuven	3000	Belgium	ftp://ftp.ncbi.nlm.nih.gov/geo/samples/GSM1900nnn/GSM1900266/suppl/GSM1900266_Bp821.CEL.gz	33252	vdz_vdz4w	0	34	colonic mucosal biopsy	W6
GSM1900267	UC	Bp822_UC R W52_vdz_vdz4w_34	GSM1900267	Public on Oct 11 2016	Oct 01 2015	Oct 11 2016	RNA	1	Colonic mucosal biopsy from UC responder (R) 34 week (W) 52 after vedolizumab (VDZ) therapy	Homo sapiens	study individual number: 34	week (w): W52	induction therapy_maintenance therapy: vdz_vdz4w	mayo endoscopic subscore: 1	tissue: colonic mucosal biopsy	total RNA	Total RNA was extracted using the RNeasy Mini Kit (Qiagen, Benelux B.V.), according to the manufacturer鈥檚 instructions.	biotin	Biotin-labeled single-stranded DNA was synthesized using the Affymetrix GeneChip WT terminal Labeling kit (Affymetrix), according to manufacturer's instructions.	9606	After fragmentation of DNA, labeled DNA was hybridized for 16h at 45掳C on Affymetrix Human Gene 1.0 ST arrays.	The arrays were washed and stained in a fluidics station using the GeneChip hybridization, Wash end Stain kit (Affymetrix) and scanned using the Affymetrix 3000 GeneScanner.	Colonic mucosal biopsy from UC responder (R) 34 week (W) 52 after vedolizumab (VDZ) therapy	Probe level analysis was performed on the Affymetrix raw data (.cel files) with the robust multichip average (RMA) method implemented in the Bioconductor package 'aroma.affymetrix' to obtain a log2 expression value for each gene probe set	GPL6244	Ingrid,,Arijs	ingrid.arijs@med.kuleuven.be	TARGID - IBD Leuven	Clinical and Experimental Medicine	KULeuven	Herestraat 49	Leuven	3000	Belgium	ftp://ftp.ncbi.nlm.nih.gov/geo/samples/GSM1900nnn/GSM1900267/suppl/GSM1900267_Bp822.CEL.gz	33252	vdz_vdz4w	1	34	colonic mucosal biopsy	W52
GSM1900268	UC	Bp823_Active UC W0_vdz_vdz4w_50	GSM1900268	Public on Oct 11 2016	Oct 01 2015	Oct 11 2016	RNA	1	Colonic mucosal biopsy from active UC patient 50 before vedolizumab (VDZ) therapy	Homo sapiens	study individual number: 50	week (w): W0	induction therapy_maintenance therapy: vdz_vdz4w	mayo endoscopic subscore: 2	tissue: colonic mucosal biopsy	total RNA	Total RNA was extracted using the RNeasy Mini Kit (Qiagen, Benelux B.V.), according to the manufacturer鈥檚 instructions.	biotin	Biotin-labeled single-stranded DNA was synthesized using the Affymetrix GeneChip WT terminal Labeling kit (Affymetrix), according to manufacturer's instructions.	9606	After fragmentation of DNA, labeled DNA was hybridized for 16h at 45掳C on Affymetrix Human Gene 1.0 ST arrays.	The arrays were washed and stained in a fluidics station using the GeneChip hybridization, Wash end Stain kit (Affymetrix) and scanned using the Affymetrix 3000 GeneScanner.	Colonic mucosal biopsy from active UC patient 50 before vedolizumab (VDZ) therapy	Probe level analysis was performed on the Affymetrix raw data (.cel files) with the robust multichip average (RMA) method implemented in the Bioconductor package 'aroma.affymetrix' to obtain a log2 expression value for each gene probe set	GPL6244	Ingrid,,Arijs	ingrid.arijs@med.kuleuven.be	TARGID - IBD Leuven	Clinical and Experimental Medicine	KULeuven	Herestraat 49	Leuven	3000	Belgium	ftp://ftp.ncbi.nlm.nih.gov/geo/samples/GSM1900nnn/GSM1900268/suppl/GSM1900268_Bp823.CEL.gz	33252	vdz_vdz4w	2	50	colonic mucosal biopsy	W0
GSM1900269	UC	Bp824_UC NR W6_vdz_vdz4w_50	GSM1900269	Public on Oct 11 2016	Oct 01 2015	Oct 11 2016	RNA	1	Colonic mucosal biopsy from UC non-responder (NR) 50 week (W) 6 after vedolizumab (VDZ) therapy	Homo sapiens	study individual number: 50	week (w): W6	induction therapy_maintenance therapy: vdz_vdz4w	mayo endoscopic subscore: 3	tissue: colonic mucosal biopsy	total RNA	Total RNA was extracted using the RNeasy Mini Kit (Qiagen, Benelux B.V.), according to the manufacturer鈥檚 instructions.	biotin	Biotin-labeled single-stranded DNA was synthesized using the Affymetrix GeneChip WT terminal Labeling kit (Affymetrix), according to manufacturer's instructions.	9606	After fragmentation of DNA, labeled DNA was hybridized for 16h at 45掳C on Affymetrix Human Gene 1.0 ST arrays.	The arrays were washed and stained in a fluidics station using the GeneChip hybridization, Wash end Stain kit (Affymetrix) and scanned using the Affymetrix 3000 GeneScanner.	Colonic mucosal biopsy from UC non-responder (NR) 50 week (W) 6 after vedolizumab (VDZ) therapy	Probe level analysis was performed on the Affymetrix raw data (.cel files) with the robust multichip average (RMA) method implemented in the Bioconductor package 'aroma.affymetrix' to obtain a log2 expression value for each gene probe set	GPL6244	Ingrid,,Arijs	ingrid.arijs@med.kuleuven.be	TARGID - IBD Leuven	Clinical and Experimental Medicine	KULeuven	Herestraat 49	Leuven	3000	Belgium	ftp://ftp.ncbi.nlm.nih.gov/geo/samples/GSM1900nnn/GSM1900269/suppl/GSM1900269_Bp824.CEL.gz	33252	vdz_vdz4w	3	50	colonic mucosal biopsy	W6
GSM1900270	UC	Bp825_UC R W52_vdz_vdz4w_50	GSM1900270	Public on Oct 11 2016	Oct 01 2015	Oct 11 2016	RNA	1	Colonic mucosal biopsy from UC responder (R) 50 week (W) 52 after vedolizumab (VDZ) therapy	Homo sapiens	study individual number: 50	week (w): W52	induction therapy_maintenance therapy: vdz_vdz4w	mayo endoscopic subscore: 0	tissue: colonic mucosal biopsy	total RNA	Total RNA was extracted using the RNeasy Mini Kit (Qiagen, Benelux B.V.), according to the manufacturer鈥檚 instructions.	biotin	Biotin-labeled single-stranded DNA was synthesized using the Affymetrix GeneChip WT terminal Labeling kit (Affymetrix), according to manufacturer's instructions.	9606	After fragmentation of DNA, labeled DNA was hybridized for 16h at 45掳C on Affymetrix Human Gene 1.0 ST arrays.	The arrays were washed and stained in a fluidics station using the GeneChip hybridization, Wash end Stain kit (Affymetrix) and scanned using the Affymetrix 3000 GeneScanner.	Colonic mucosal biopsy from UC responder (R) 50 week (W) 52 after vedolizumab (VDZ) therapy	Probe level analysis was performed on the Affymetrix raw data (.cel files) with the robust multichip average (RMA) method implemented in the Bioconductor package 'aroma.affymetrix' to obtain a log2 expression value for each gene probe set	GPL6244	Ingrid,,Arijs	ingrid.arijs@med.kuleuven.be	TARGID - IBD Leuven	Clinical and Experimental Medicine	KULeuven	Herestraat 49	Leuven	3000	Belgium	ftp://ftp.ncbi.nlm.nih.gov/geo/samples/GSM1900nnn/GSM1900270/suppl/GSM1900270_Bp825.CEL.gz	33252	vdz_vdz4w	0	50	colonic mucosal biopsy	W52
GSM1900271	UC	Bp826_Active UC W0_vdz_vdz4w_42	GSM1900271	Public on Oct 11 2016	Oct 01 2015	Oct 11 2016	RNA	1	Colonic mucosal biopsy from active UC patient 42 before vedolizumab (VDZ) therapy	Homo sapiens	study individual number: 42	week (w): W0	induction therapy_maintenance therapy: vdz_vdz4w	mayo endoscopic subscore: 3	tissue: colonic mucosal biopsy	total RNA	Total RNA was extracted using the RNeasy Mini Kit (Qiagen, Benelux B.V.), according to the manufacturer鈥檚 instructions.	biotin	Biotin-labeled single-stranded DNA was synthesized using the Affymetrix GeneChip WT terminal Labeling kit (Affymetrix), according to manufacturer's instructions.	9606	After fragmentation of DNA, labeled DNA was hybridized for 16h at 45掳C on Affymetrix Human Gene 1.0 ST arrays.	The arrays were washed and stained in a fluidics station using the GeneChip hybridization, Wash end Stain kit (Affymetrix) and scanned using the Affymetrix 3000 GeneScanner.	Colonic mucosal biopsy from active UC patient 42 before vedolizumab (VDZ) therapy	Probe level analysis was performed on the Affymetrix raw data (.cel files) with the robust multichip average (RMA) method implemented in the Bioconductor package 'aroma.affymetrix' to obtain a log2 expression value for each gene probe set	GPL6244	Ingrid,,Arijs	ingrid.arijs@med.kuleuven.be	TARGID - IBD Leuven	Clinical and Experimental Medicine	KULeuven	Herestraat 49	Leuven	3000	Belgium	ftp://ftp.ncbi.nlm.nih.gov/geo/samples/GSM1900nnn/GSM1900271/suppl/GSM1900271_Bp826.CEL.gz	33252	vdz_vdz4w	3	42	colonic mucosal biopsy	W0
GSM1900272	UC	Bp827_UC NR W6_vdz_vdz4w_42	GSM1900272	Public on Oct 11 2016	Oct 01 2015	Oct 11 2016	RNA	1	Colonic mucosal biopsy from UC non-responder (NR) 42 week (W) 6 after vedolizumab (VDZ) therapy	Homo sapiens	study individual number: 42	week (w): W6	induction therapy_maintenance therapy: vdz_vdz4w	mayo endoscopic subscore: 3	tissue: colonic mucosal biopsy	total RNA	Total RNA was extracted using the RNeasy Mini Kit (Qiagen, Benelux B.V.), according to the manufacturer鈥檚 instructions.	biotin	Biotin-labeled single-stranded DNA was synthesized using the Affymetrix GeneChip WT terminal Labeling kit (Affymetrix), according to manufacturer's instructions.	9606	After fragmentation of DNA, labeled DNA was hybridized for 16h at 45掳C on Affymetrix Human Gene 1.0 ST arrays.	The arrays were washed and stained in a fluidics station using the GeneChip hybridization, Wash end Stain kit (Affymetrix) and scanned using the Affymetrix 3000 GeneScanner.	Colonic mucosal biopsy from UC non-responder (NR) 42 week (W) 6 after vedolizumab (VDZ) therapy	Probe level analysis was performed on the Affymetrix raw data (.cel files) with the robust multichip average (RMA) method implemented in the Bioconductor package 'aroma.affymetrix' to obtain a log2 expression value for each gene probe set	GPL6244	Ingrid,,Arijs	ingrid.arijs@med.kuleuven.be	TARGID - IBD Leuven	Clinical and Experimental Medicine	KULeuven	Herestraat 49	Leuven	3000	Belgium	ftp://ftp.ncbi.nlm.nih.gov/geo/samples/GSM1900nnn/GSM1900272/suppl/GSM1900272_Bp827.CEL.gz	33252	vdz_vdz4w	3	42	colonic mucosal biopsy	W6
GSM1900273	UC	Bp828_UC R W52_vdz_vdz4w_42	GSM1900273	Public on Oct 11 2016	Oct 01 2015	Oct 11 2016	RNA	1	Colonic mucosal biopsy from UC responder (R) 42 week (W) 52 after vedolizumab (VDZ) therapy	Homo sapiens	study individual number: 42	week (w): W52	induction therapy_maintenance therapy: vdz_vdz4w	mayo endoscopic subscore: 1	tissue: colonic mucosal biopsy	total RNA	Total RNA was extracted using the RNeasy Mini Kit (Qiagen, Benelux B.V.), according to the manufacturer鈥檚 instructions.	biotin	Biotin-labeled single-stranded DNA was synthesized using the Affymetrix GeneChip WT terminal Labeling kit (Affymetrix), according to manufacturer's instructions.	9606	After fragmentation of DNA, labeled DNA was hybridized for 16h at 45掳C on Affymetrix Human Gene 1.0 ST arrays.	The arrays were washed and stained in a fluidics station using the GeneChip hybridization, Wash end Stain kit (Affymetrix) and scanned using the Affymetrix 3000 GeneScanner.	Colonic mucosal biopsy from UC responder (R) 42 week (W) 52 after vedolizumab (VDZ) therapy	Probe level analysis was performed on the Affymetrix raw data (.cel files) with the robust multichip average (RMA) method implemented in the Bioconductor package 'aroma.affymetrix' to obtain a log2 expression value for each gene probe set	GPL6244	Ingrid,,Arijs	ingrid.arijs@med.kuleuven.be	TARGID - IBD Leuven	Clinical and Experimental Medicine	KULeuven	Herestraat 49	Leuven	3000	Belgium	ftp://ftp.ncbi.nlm.nih.gov/geo/samples/GSM1900nnn/GSM1900273/suppl/GSM1900273_Bp828.CEL.gz	33252	vdz_vdz4w	1	42	colonic mucosal biopsy	W52
GSM1900274	UC	Bp829_Active UC W0_vdz_vdz4w_18	GSM1900274	Public on Oct 11 2016	Oct 01 2015	Oct 11 2016	RNA	1	Colonic mucosal biopsy from active UC patient 18 before vedolizumab (VDZ) therapy	Homo sapiens	study individual number: 18	week (w): W0	induction therapy_maintenance therapy: vdz_vdz4w	mayo endoscopic subscore: 3	tissue: colonic mucosal biopsy	total RNA	Total RNA was extracted using the RNeasy Mini Kit (Qiagen, Benelux B.V.), according to the manufacturer鈥檚 instructions.	biotin	Biotin-labeled single-stranded DNA was synthesized using the Affymetrix GeneChip WT terminal Labeling kit (Affymetrix), according to manufacturer's instructions.	9606	After fragmentation of DNA, labeled DNA was hybridized for 16h at 45掳C on Affymetrix Human Gene 1.0 ST arrays.	The arrays were washed and stained in a fluidics station using the GeneChip hybridization, Wash end Stain kit (Affymetrix) and scanned using the Affymetrix 3000 GeneScanner.	Colonic mucosal biopsy from active UC patient 18 before vedolizumab (VDZ) therapy	Probe level analysis was performed on the Affymetrix raw data (.cel files) with the robust multichip average (RMA) method implemented in the Bioconductor package 'aroma.affymetrix' to obtain a log2 expression value for each gene probe set	GPL6244	Ingrid,,Arijs	ingrid.arijs@med.kuleuven.be	TARGID - IBD Leuven	Clinical and Experimental Medicine	KULeuven	Herestraat 49	Leuven	3000	Belgium	ftp://ftp.ncbi.nlm.nih.gov/geo/samples/GSM1900nnn/GSM1900274/suppl/GSM1900274_Bp829.CEL.gz	33252	vdz_vdz4w	3	18	colonic mucosal biopsy	W0
GSM1900275	UC	Bp830_UC NR W6_vdz_vdz4w_18	GSM1900275	Public on Oct 11 2016	Oct 01 2015	Oct 11 2016	RNA	1	Colonic mucosal biopsy from UC non-responder (NR) 18 week (W) 6 after vedolizumab (VDZ) therapy	Homo sapiens	study individual number: 18	week (w): W6	induction therapy_maintenance therapy: vdz_vdz4w	mayo endoscopic subscore: 3	tissue: colonic mucosal biopsy	total RNA	Total RNA was extracted using the RNeasy Mini Kit (Qiagen, Benelux B.V.), according to the manufacturer鈥檚 instructions.	biotin	Biotin-labeled single-stranded DNA was synthesized using the Affymetrix GeneChip WT terminal Labeling kit (Affymetrix), according to manufacturer's instructions.	9606	After fragmentation of DNA, labeled DNA was hybridized for 16h at 45掳C on Affymetrix Human Gene 1.0 ST arrays.	The arrays were washed and stained in a fluidics station using the GeneChip hybridization, Wash end Stain kit (Affymetrix) and scanned using the Affymetrix 3000 GeneScanner.	Colonic mucosal biopsy from UC non-responder (NR) 18 week (W) 6 after vedolizumab (VDZ) therapy	Probe level analysis was performed on the Affymetrix raw data (.cel files) with the robust multichip average (RMA) method implemented in the Bioconductor package 'aroma.affymetrix' to obtain a log2 expression value for each gene probe set	GPL6244	Ingrid,,Arijs	ingrid.arijs@med.kuleuven.be	TARGID - IBD Leuven	Clinical and Experimental Medicine	KULeuven	Herestraat 49	Leuven	3000	Belgium	ftp://ftp.ncbi.nlm.nih.gov/geo/samples/GSM1900nnn/GSM1900275/suppl/GSM1900275_Bp830.CEL.gz	33252	vdz_vdz4w	3	18	colonic mucosal biopsy	W6
GSM1900276	UC	Bp831_UC other (earlier stop W32)_vdz_vdz4w_18	GSM1900276	Public on Oct 11 2016	Oct 01 2015	Oct 11 2016	RNA	1	Colonic mucosal biopsy from UC patient 18 week (W) 32 after vedolizumab (VDZ) therapy	Homo sapiens	study individual number: 18	week (w): W32	induction therapy_maintenance therapy: vdz_vdz4w	mayo endoscopic subscore: 3	tissue: colonic mucosal biopsy	total RNA	Total RNA was extracted using the RNeasy Mini Kit (Qiagen, Benelux B.V.), according to the manufacturer鈥檚 instructions.	biotin	Biotin-labeled single-stranded DNA was synthesized using the Affymetrix GeneChip WT terminal Labeling kit (Affymetrix), according to manufacturer's instructions.	9606	After fragmentation of DNA, labeled DNA was hybridized for 16h at 45掳C on Affymetrix Human Gene 1.0 ST arrays.	The arrays were washed and stained in a fluidics station using the GeneChip hybridization, Wash end Stain kit (Affymetrix) and scanned using the Affymetrix 3000 GeneScanner.	Colonic mucosal biopsy from UC patient 18 week (W) 32 after vedolizumab (VDZ) therapy	Probe level analysis was performed on the Affymetrix raw data (.cel files) with the robust multichip average (RMA) method implemented in the Bioconductor package 'aroma.affymetrix' to obtain a log2 expression value for each gene probe set	GPL6244	Ingrid,,Arijs	ingrid.arijs@med.kuleuven.be	TARGID - IBD Leuven	Clinical and Experimental Medicine	KULeuven	Herestraat 49	Leuven	3000	Belgium	ftp://ftp.ncbi.nlm.nih.gov/geo/samples/GSM1900nnn/GSM1900276/suppl/GSM1900276_Bp831.CEL.gz	33252	vdz_vdz4w	3	18	colonic mucosal biopsy	W32
GSM1900277	UC	Bp835_Active UC W0_vdz_vdz4w_47	GSM1900277	Public on Oct 11 2016	Oct 01 2015	Oct 11 2016	RNA	1	Colonic mucosal biopsy from active UC patient 47 before vedolizumab (VDZ) therapy	Homo sapiens	study individual number: 47	week (w): W0	induction therapy_maintenance therapy: vdz_vdz4w	mayo endoscopic subscore: 3	tissue: colonic mucosal biopsy	total RNA	Total RNA was extracted using the RNeasy Mini Kit (Qiagen, Benelux B.V.), according to the manufacturer鈥檚 instructions.	biotin	Biotin-labeled single-stranded DNA was synthesized using the Affymetrix GeneChip WT terminal Labeling kit (Affymetrix), according to manufacturer's instructions.	9606	After fragmentation of DNA, labeled DNA was hybridized for 16h at 45掳C on Affymetrix Human Gene 1.0 ST arrays.	The arrays were washed and stained in a fluidics station using the GeneChip hybridization, Wash end Stain kit (Affymetrix) and scanned using the Affymetrix 3000 GeneScanner.	Colonic mucosal biopsy from active UC patient 47 before vedolizumab (VDZ) therapy	Probe level analysis was performed on the Affymetrix raw data (.cel files) with the robust multichip average (RMA) method implemented in the Bioconductor package 'aroma.affymetrix' to obtain a log2 expression value for each gene probe set	GPL6244	Ingrid,,Arijs	ingrid.arijs@med.kuleuven.be	TARGID - IBD Leuven	Clinical and Experimental Medicine	KULeuven	Herestraat 49	Leuven	3000	Belgium	ftp://ftp.ncbi.nlm.nih.gov/geo/samples/GSM1900nnn/GSM1900277/suppl/GSM1900277_Bp835.CEL.gz	33252	vdz_vdz4w	3	47	colonic mucosal biopsy	W0
GSM1900278	UC	Bp836_UC NR W6_vdz_vdz4w_47	GSM1900278	Public on Oct 11 2016	Oct 01 2015	Oct 11 2016	RNA	1	Colonic mucosal biopsy from UC non-responder (NR) 47 week (W) 6 after vedolizumab (VDZ) therapy	Homo sapiens	study individual number: 47	week (w): W6	induction therapy_maintenance therapy: vdz_vdz4w	mayo endoscopic subscore: 3	tissue: colonic mucosal biopsy	total RNA	Total RNA was extracted using the RNeasy Mini Kit (Qiagen, Benelux B.V.), according to the manufacturer鈥檚 instructions.	biotin	Biotin-labeled single-stranded DNA was synthesized using the Affymetrix GeneChip WT terminal Labeling kit (Affymetrix), according to manufacturer's instructions.	9606	After fragmentation of DNA, labeled DNA was hybridized for 16h at 45掳C on Affymetrix Human Gene 1.0 ST arrays.	The arrays were washed and stained in a fluidics station using the GeneChip hybridization, Wash end Stain kit (Affymetrix) and scanned using the Affymetrix 3000 GeneScanner.	Colonic mucosal biopsy from UC non-responder (NR) 47 week (W) 6 after vedolizumab (VDZ) therapy	Probe level analysis was performed on the Affymetrix raw data (.cel files) with the robust multichip average (RMA) method implemented in the Bioconductor package 'aroma.affymetrix' to obtain a log2 expression value for each gene probe set	GPL6244	Ingrid,,Arijs	ingrid.arijs@med.kuleuven.be	TARGID - IBD Leuven	Clinical and Experimental Medicine	KULeuven	Herestraat 49	Leuven	3000	Belgium	ftp://ftp.ncbi.nlm.nih.gov/geo/samples/GSM1900nnn/GSM1900278/suppl/GSM1900278_Bp836.CEL.gz	33252	vdz_vdz4w	3	47	colonic mucosal biopsy	W6
GSM1900279	UC	Bp837_UC R W52_vdz_vdz4w_47	GSM1900279	Public on Oct 11 2016	Oct 01 2015	Oct 11 2016	RNA	1	Colonic mucosal biopsy from UC responder (R) 47 week (W) 52 after vedolizumab (VDZ) therapy	Homo sapiens	study individual number: 47	week (w): W52	induction therapy_maintenance therapy: vdz_vdz4w	mayo endoscopic subscore: 0	tissue: colonic mucosal biopsy	total RNA	Total RNA was extracted using the RNeasy Mini Kit (Qiagen, Benelux B.V.), according to the manufacturer鈥檚 instructions.	biotin	Biotin-labeled single-stranded DNA was synthesized using the Affymetrix GeneChip WT terminal Labeling kit (Affymetrix), according to manufacturer's instructions.	9606	After fragmentation of DNA, labeled DNA was hybridized for 16h at 45掳C on Affymetrix Human Gene 1.0 ST arrays.	The arrays were washed and stained in a fluidics station using the GeneChip hybridization, Wash end Stain kit (Affymetrix) and scanned using the Affymetrix 3000 GeneScanner.	Colonic mucosal biopsy from UC responder (R) 47 week (W) 52 after vedolizumab (VDZ) therapy	Probe level analysis was performed on the Affymetrix raw data (.cel files) with the robust multichip average (RMA) method implemented in the Bioconductor package 'aroma.affymetrix' to obtain a log2 expression value for each gene probe set	GPL6244	Ingrid,,Arijs	ingrid.arijs@med.kuleuven.be	TARGID - IBD Leuven	Clinical and Experimental Medicine	KULeuven	Herestraat 49	Leuven	3000	Belgium	ftp://ftp.ncbi.nlm.nih.gov/geo/samples/GSM1900nnn/GSM1900279/suppl/GSM1900279_Bp837.CEL.gz	33252	vdz_vdz4w	0	47	colonic mucosal biopsy	W52
GSM1900280	UC	Bp838_Active UC W0_vdz_vdz4w_49	GSM1900280	Public on Oct 11 2016	Oct 01 2015	Oct 11 2016	RNA	1	Colonic mucosal biopsy from active UC patient 49 before vedolizumab (VDZ) therapy	Homo sapiens	study individual number: 49	week (w): W0	induction therapy_maintenance therapy: vdz_vdz4w	mayo endoscopic subscore: 3	tissue: colonic mucosal biopsy	total RNA	Total RNA was extracted using the RNeasy Mini Kit (Qiagen, Benelux B.V.), according to the manufacturer鈥檚 instructions.	biotin	Biotin-labeled single-stranded DNA was synthesized using the Affymetrix GeneChip WT terminal Labeling kit (Affymetrix), according to manufacturer's instructions.	9606	After fragmentation of DNA, labeled DNA was hybridized for 16h at 45掳C on Affymetrix Human Gene 1.0 ST arrays.	The arrays were washed and stained in a fluidics station using the GeneChip hybridization, Wash end Stain kit (Affymetrix) and scanned using the Affymetrix 3000 GeneScanner.	Colonic mucosal biopsy from active UC patient 49 before vedolizumab (VDZ) therapy	Probe level analysis was performed on the Affymetrix raw data (.cel files) with the robust multichip average (RMA) method implemented in the Bioconductor package 'aroma.affymetrix' to obtain a log2 expression value for each gene probe set	GPL6244	Ingrid,,Arijs	ingrid.arijs@med.kuleuven.be	TARGID - IBD Leuven	Clinical and Experimental Medicine	KULeuven	Herestraat 49	Leuven	3000	Belgium	ftp://ftp.ncbi.nlm.nih.gov/geo/samples/GSM1900nnn/GSM1900280/suppl/GSM1900280_Bp838.CEL.gz	33252	vdz_vdz4w	3	49	colonic mucosal biopsy	W0
GSM1900281	UC	Bp839_UC R W6_vdz_vdz4w_49	GSM1900281	Public on Oct 11 2016	Oct 01 2015	Oct 11 2016	RNA	1	Colonic mucosal biopsy from UC responder (R) 49 week (W) 6 after vedolizumab (VDZ) therapy	Homo sapiens	study individual number: 49	week (w): W6	induction therapy_maintenance therapy: vdz_vdz4w	mayo endoscopic subscore: 1	tissue: colonic mucosal biopsy	total RNA	Total RNA was extracted using the RNeasy Mini Kit (Qiagen, Benelux B.V.), according to the manufacturer鈥檚 instructions.	biotin	Biotin-labeled single-stranded DNA was synthesized using the Affymetrix GeneChip WT terminal Labeling kit (Affymetrix), according to manufacturer's instructions.	9606	After fragmentation of DNA, labeled DNA was hybridized for 16h at 45掳C on Affymetrix Human Gene 1.0 ST arrays.	The arrays were washed and stained in a fluidics station using the GeneChip hybridization, Wash end Stain kit (Affymetrix) and scanned using the Affymetrix 3000 GeneScanner.	Colonic mucosal biopsy from UC responder (R) 49 week (W) 6 after vedolizumab (VDZ) therapy	Probe level analysis was performed on the Affymetrix raw data (.cel files) with the robust multichip average (RMA) method implemented in the Bioconductor package 'aroma.affymetrix' to obtain a log2 expression value for each gene probe set	GPL6244	Ingrid,,Arijs	ingrid.arijs@med.kuleuven.be	TARGID - IBD Leuven	Clinical and Experimental Medicine	KULeuven	Herestraat 49	Leuven	3000	Belgium	ftp://ftp.ncbi.nlm.nih.gov/geo/samples/GSM1900nnn/GSM1900281/suppl/GSM1900281_Bp839.CEL.gz	33252	vdz_vdz4w	1	49	colonic mucosal biopsy	W6
GSM1900282	UC	Bp840_UC R W52_vdz_vdz4w_49	GSM1900282	Public on Oct 11 2016	Oct 01 2015	Oct 11 2016	RNA	1	Colonic mucosal biopsy from UC responder (R) 49 week (W) 52 after vedolizumab (VDZ) therapy	Homo sapiens	study individual number: 49	week (w): W52	induction therapy_maintenance therapy: vdz_vdz4w	mayo endoscopic subscore: 0	tissue: colonic mucosal biopsy	total RNA	Total RNA was extracted using the RNeasy Mini Kit (Qiagen, Benelux B.V.), according to the manufacturer鈥檚 instructions.	biotin	Biotin-labeled single-stranded DNA was synthesized using the Affymetrix GeneChip WT terminal Labeling kit (Affymetrix), according to manufacturer's instructions.	9606	After fragmentation of DNA, labeled DNA was hybridized for 16h at 45掳C on Affymetrix Human Gene 1.0 ST arrays.	The arrays were washed and stained in a fluidics station using the GeneChip hybridization, Wash end Stain kit (Affymetrix) and scanned using the Affymetrix 3000 GeneScanner.	Colonic mucosal biopsy from UC responder (R) 49 week (W) 52 after vedolizumab (VDZ) therapy	Probe level analysis was performed on the Affymetrix raw data (.cel files) with the robust multichip average (RMA) method implemented in the Bioconductor package 'aroma.affymetrix' to obtain a log2 expression value for each gene probe set	GPL6244	Ingrid,,Arijs	ingrid.arijs@med.kuleuven.be	TARGID - IBD Leuven	Clinical and Experimental Medicine	KULeuven	Herestraat 49	Leuven	3000	Belgium	ftp://ftp.ncbi.nlm.nih.gov/geo/samples/GSM1900nnn/GSM1900282/suppl/GSM1900282_Bp840.CEL.gz	33252	vdz_vdz4w	0	49	colonic mucosal biopsy	W52
GSM1900283	UC	Bp841_Active UC W0_vdz_vdz4w_58	GSM1900283	Public on Oct 11 2016	Oct 01 2015	Oct 11 2016	RNA	1	Colonic mucosal biopsy from active UC patient 58 before vedolizumab (VDZ) therapy	Homo sapiens	study individual number: 58	week (w): W0	induction therapy_maintenance therapy: vdz_vdz4w	mayo endoscopic subscore: 2	tissue: colonic mucosal biopsy	total RNA	Total RNA was extracted using the RNeasy Mini Kit (Qiagen, Benelux B.V.), according to the manufacturer鈥檚 instructions.	biotin	Biotin-labeled single-stranded DNA was synthesized using the Affymetrix GeneChip WT terminal Labeling kit (Affymetrix), according to manufacturer's instructions.	9606	After fragmentation of DNA, labeled DNA was hybridized for 16h at 45掳C on Affymetrix Human Gene 1.0 ST arrays.	The arrays were washed and stained in a fluidics station using the GeneChip hybridization, Wash end Stain kit (Affymetrix) and scanned using the Affymetrix 3000 GeneScanner.	Colonic mucosal biopsy from active UC patient 58 before vedolizumab (VDZ) therapy	Probe level analysis was performed on the Affymetrix raw data (.cel files) with the robust multichip average (RMA) method implemented in the Bioconductor package 'aroma.affymetrix' to obtain a log2 expression value for each gene probe set	GPL6244	Ingrid,,Arijs	ingrid.arijs@med.kuleuven.be	TARGID - IBD Leuven	Clinical and Experimental Medicine	KULeuven	Herestraat 49	Leuven	3000	Belgium	ftp://ftp.ncbi.nlm.nih.gov/geo/samples/GSM1900nnn/GSM1900283/suppl/GSM1900283_Bp841.CEL.gz	33252	vdz_vdz4w	2	58	colonic mucosal biopsy	W0
GSM1900284	UC	Bp842_UC NR W6_vdz_vdz4w_58	GSM1900284	Public on Oct 11 2016	Oct 01 2015	Oct 11 2016	RNA	1	Colonic mucosal biopsy from UC non-responder (NR) 58 week (W) 6 after vedolizumab (VDZ) therapy	Homo sapiens	study individual number: 58	week (w): W6	induction therapy_maintenance therapy: vdz_vdz4w	mayo endoscopic subscore: 2	tissue: colonic mucosal biopsy	total RNA	Total RNA was extracted using the RNeasy Mini Kit (Qiagen, Benelux B.V.), according to the manufacturer鈥檚 instructions.	biotin	Biotin-labeled single-stranded DNA was synthesized using the Affymetrix GeneChip WT terminal Labeling kit (Affymetrix), according to manufacturer's instructions.	9606	After fragmentation of DNA, labeled DNA was hybridized for 16h at 45掳C on Affymetrix Human Gene 1.0 ST arrays.	The arrays were washed and stained in a fluidics station using the GeneChip hybridization, Wash end Stain kit (Affymetrix) and scanned using the Affymetrix 3000 GeneScanner.	Colonic mucosal biopsy from UC non-responder (NR) 58 week (W) 6 after vedolizumab (VDZ) therapy	Probe level analysis was performed on the Affymetrix raw data (.cel files) with the robust multichip average (RMA) method implemented in the Bioconductor package 'aroma.affymetrix' to obtain a log2 expression value for each gene probe set	GPL6244	Ingrid,,Arijs	ingrid.arijs@med.kuleuven.be	TARGID - IBD Leuven	Clinical and Experimental Medicine	KULeuven	Herestraat 49	Leuven	3000	Belgium	ftp://ftp.ncbi.nlm.nih.gov/geo/samples/GSM1900nnn/GSM1900284/suppl/GSM1900284_Bp842.CEL.gz	33252	vdz_vdz4w	2	58	colonic mucosal biopsy	W6
GSM1900285	UC	Bp843_Active UC W0_vdz_vdz4w_39	GSM1900285	Public on Oct 11 2016	Oct 01 2015	Oct 11 2016	RNA	1	Colonic mucosal biopsy from active UC patient 39 before vedolizumab (VDZ) therapy	Homo sapiens	study individual number: 39	week (w): W0	induction therapy_maintenance therapy: vdz_vdz4w	mayo endoscopic subscore: 3	tissue: colonic mucosal biopsy	total RNA	Total RNA was extracted using the RNeasy Mini Kit (Qiagen, Benelux B.V.), according to the manufacturer鈥檚 instructions.	biotin	Biotin-labeled single-stranded DNA was synthesized using the Affymetrix GeneChip WT terminal Labeling kit (Affymetrix), according to manufacturer's instructions.	9606	After fragmentation of DNA, labeled DNA was hybridized for 16h at 45掳C on Affymetrix Human Gene 1.0 ST arrays.	The arrays were washed and stained in a fluidics station using the GeneChip hybridization, Wash end Stain kit (Affymetrix) and scanned using the Affymetrix 3000 GeneScanner.	Colonic mucosal biopsy from active UC patient 39 before vedolizumab (VDZ) therapy	Probe level analysis was performed on the Affymetrix raw data (.cel files) with the robust multichip average (RMA) method implemented in the Bioconductor package 'aroma.affymetrix' to obtain a log2 expression value for each gene probe set	GPL6244	Ingrid,,Arijs	ingrid.arijs@med.kuleuven.be	TARGID - IBD Leuven	Clinical and Experimental Medicine	KULeuven	Herestraat 49	Leuven	3000	Belgium	ftp://ftp.ncbi.nlm.nih.gov/geo/samples/GSM1900nnn/GSM1900285/suppl/GSM1900285_Bp843.CEL.gz	33252	vdz_vdz4w	3	39	colonic mucosal biopsy	W0
GSM1900286	UC	Bp844_UC NR W6_vdz_vdz4w_39	GSM1900286	Public on Oct 11 2016	Oct 01 2015	Oct 11 2016	RNA	1	Colonic mucosal biopsy from UC non-responder (NR) 39 week (W) 6 after vedolizumab (VDZ) therapy	Homo sapiens	study individual number: 39	week (w): W6	induction therapy_maintenance therapy: vdz_vdz4w	mayo endoscopic subscore: 3	tissue: colonic mucosal biopsy	total RNA	Total RNA was extracted using the RNeasy Mini Kit (Qiagen, Benelux B.V.), according to the manufacturer鈥檚 instructions.	biotin	Biotin-labeled single-stranded DNA was synthesized using the Affymetrix GeneChip WT terminal Labeling kit (Affymetrix), according to manufacturer's instructions.	9606	After fragmentation of DNA, labeled DNA was hybridized for 16h at 45掳C on Affymetrix Human Gene 1.0 ST arrays.	The arrays were washed and stained in a fluidics station using the GeneChip hybridization, Wash end Stain kit (Affymetrix) and scanned using the Affymetrix 3000 GeneScanner.	Colonic mucosal biopsy from UC non-responder (NR) 39 week (W) 6 after vedolizumab (VDZ) therapy	Probe level analysis was performed on the Affymetrix raw data (.cel files) with the robust multichip average (RMA) method implemented in the Bioconductor package 'aroma.affymetrix' to obtain a log2 expression value for each gene probe set	GPL6244	Ingrid,,Arijs	ingrid.arijs@med.kuleuven.be	TARGID - IBD Leuven	Clinical and Experimental Medicine	KULeuven	Herestraat 49	Leuven	3000	Belgium	ftp://ftp.ncbi.nlm.nih.gov/geo/samples/GSM1900nnn/GSM1900286/suppl/GSM1900286_Bp844.CEL.gz	33252	vdz_vdz4w	3	39	colonic mucosal biopsy	W6
GSM1900287	UC	Bp845_UC other (earlier stop W18)_vdz_vdz4w_39	GSM1900287	Public on Oct 11 2016	Oct 01 2015	Oct 11 2016	RNA	1	Colonic mucosal biopsy from UC patient 39 week (W) 18 after vedolizumab (VDZ) therapy	Homo sapiens	study individual number: 39	week (w): W18	induction therapy_maintenance therapy: vdz_vdz4w	mayo endoscopic subscore: 3	tissue: colonic mucosal biopsy	total RNA	Total RNA was extracted using the RNeasy Mini Kit (Qiagen, Benelux B.V.), according to the manufacturer鈥檚 instructions.	biotin	Biotin-labeled single-stranded DNA was synthesized using the Affymetrix GeneChip WT terminal Labeling kit (Affymetrix), according to manufacturer's instructions.	9606	After fragmentation of DNA, labeled DNA was hybridized for 16h at 45掳C on Affymetrix Human Gene 1.0 ST arrays.	The arrays were washed and stained in a fluidics station using the GeneChip hybridization, Wash end Stain kit (Affymetrix) and scanned using the Affymetrix 3000 GeneScanner.	Colonic mucosal biopsy from UC patient 39 week (W) 18 after vedolizumab (VDZ) therapy	Probe level analysis was performed on the Affymetrix raw data (.cel files) with the robust multichip average (RMA) method implemented in the Bioconductor package 'aroma.affymetrix' to obtain a log2 expression value for each gene probe set	GPL6244	Ingrid,,Arijs	ingrid.arijs@med.kuleuven.be	TARGID - IBD Leuven	Clinical and Experimental Medicine	KULeuven	Herestraat 49	Leuven	3000	Belgium	ftp://ftp.ncbi.nlm.nih.gov/geo/samples/GSM1900nnn/GSM1900287/suppl/GSM1900287_Bp845.CEL.gz	33252	vdz_vdz4w	3	39	colonic mucosal biopsy	W18
GSM1900288	UC	Bp850_Active UC W0_vdz_vdz4w_13	GSM1900288	Public on Oct 11 2016	Oct 01 2015	Oct 11 2016	RNA	1	Colonic mucosal biopsy from active UC patient 13 before vedolizumab (VDZ) therapy	Homo sapiens	study individual number: 13	week (w): W0	induction therapy_maintenance therapy: vdz_vdz4w	mayo endoscopic subscore: 3	tissue: colonic mucosal biopsy	total RNA	Total RNA was extracted using the RNeasy Mini Kit (Qiagen, Benelux B.V.), according to the manufacturer鈥檚 instructions.	biotin	Biotin-labeled single-stranded DNA was synthesized using the Affymetrix GeneChip WT terminal Labeling kit (Affymetrix), according to manufacturer's instructions.	9606	After fragmentation of DNA, labeled DNA was hybridized for 16h at 45掳C on Affymetrix Human Gene 1.0 ST arrays.	The arrays were washed and stained in a fluidics station using the GeneChip hybridization, Wash end Stain kit (Affymetrix) and scanned using the Affymetrix 3000 GeneScanner.	Colonic mucosal biopsy from active UC patient 13 before vedolizumab (VDZ) therapy	Probe level analysis was performed on the Affymetrix raw data (.cel files) with the robust multichip average (RMA) method implemented in the Bioconductor package 'aroma.affymetrix' to obtain a log2 expression value for each gene probe set	GPL6244	Ingrid,,Arijs	ingrid.arijs@med.kuleuven.be	TARGID - IBD Leuven	Clinical and Experimental Medicine	KULeuven	Herestraat 49	Leuven	3000	Belgium	ftp://ftp.ncbi.nlm.nih.gov/geo/samples/GSM1900nnn/GSM1900288/suppl/GSM1900288_Bp850.CEL.gz	33252	vdz_vdz4w	3	13	colonic mucosal biopsy	W0
GSM1900289	UC	Bp851_UC NR W6_vdz_vdz4w_13	GSM1900289	Public on Oct 11 2016	Oct 01 2015	Oct 11 2016	RNA	1	Colonic mucosal biopsy from UC non-responder (NR) 13 week (W) 6 after vedolizumab (VDZ) therapy	Homo sapiens	study individual number: 13	week (w): W6	induction therapy_maintenance therapy: vdz_vdz4w	mayo endoscopic subscore: 3	tissue: colonic mucosal biopsy	total RNA	Total RNA was extracted using the RNeasy Mini Kit (Qiagen, Benelux B.V.), according to the manufacturer鈥檚 instructions.	biotin	Biotin-labeled single-stranded DNA was synthesized using the Affymetrix GeneChip WT terminal Labeling kit (Affymetrix), according to manufacturer's instructions.	9606	After fragmentation of DNA, labeled DNA was hybridized for 16h at 45掳C on Affymetrix Human Gene 1.0 ST arrays.	The arrays were washed and stained in a fluidics station using the GeneChip hybridization, Wash end Stain kit (Affymetrix) and scanned using the Affymetrix 3000 GeneScanner.	Colonic mucosal biopsy from UC non-responder (NR) 13 week (W) 6 after vedolizumab (VDZ) therapy	Probe level analysis was performed on the Affymetrix raw data (.cel files) with the robust multichip average (RMA) method implemented in the Bioconductor package 'aroma.affymetrix' to obtain a log2 expression value for each gene probe set	GPL6244	Ingrid,,Arijs	ingrid.arijs@med.kuleuven.be	TARGID - IBD Leuven	Clinical and Experimental Medicine	KULeuven	Herestraat 49	Leuven	3000	Belgium	ftp://ftp.ncbi.nlm.nih.gov/geo/samples/GSM1900nnn/GSM1900289/suppl/GSM1900289_Bp851.CEL.gz	33252	vdz_vdz4w	3	13	colonic mucosal biopsy	W6
GSM1900290	UC	Bp852_UC other (earlier stop W16)_vdz_vdz4w_13	GSM1900290	Public on Oct 11 2016	Oct 01 2015	Oct 11 2016	RNA	1	Colonic mucosal biopsy from UC patient 13 week (W) 16 after vedolizumab (VDZ) therapy	Homo sapiens	study individual number: 13	week (w): W16	induction therapy_maintenance therapy: vdz_vdz4w	mayo endoscopic subscore: 3	tissue: colonic mucosal biopsy	total RNA	Total RNA was extracted using the RNeasy Mini Kit (Qiagen, Benelux B.V.), according to the manufacturer鈥檚 instructions.	biotin	Biotin-labeled single-stranded DNA was synthesized using the Affymetrix GeneChip WT terminal Labeling kit (Affymetrix), according to manufacturer's instructions.	9606	After fragmentation of DNA, labeled DNA was hybridized for 16h at 45掳C on Affymetrix Human Gene 1.0 ST arrays.	The arrays were washed and stained in a fluidics station using the GeneChip hybridization, Wash end Stain kit (Affymetrix) and scanned using the Affymetrix 3000 GeneScanner.	Colonic mucosal biopsy from UC patient 13 week (W) 16 after vedolizumab (VDZ) therapy	Probe level analysis was performed on the Affymetrix raw data (.cel files) with the robust multichip average (RMA) method implemented in the Bioconductor package 'aroma.affymetrix' to obtain a log2 expression value for each gene probe set	GPL6244	Ingrid,,Arijs	ingrid.arijs@med.kuleuven.be	TARGID - IBD Leuven	Clinical and Experimental Medicine	KULeuven	Herestraat 49	Leuven	3000	Belgium	ftp://ftp.ncbi.nlm.nih.gov/geo/samples/GSM1900nnn/GSM1900290/suppl/GSM1900290_Bp852.CEL.gz	33252	vdz_vdz4w	3	13	colonic mucosal biopsy	W16
GSM1900291	UC	Bp853_Active UC W0_vdz_vdz4w_16	GSM1900291	Public on Oct 11 2016	Oct 01 2015	Oct 11 2016	RNA	1	Colonic mucosal biopsy from active UC patient 16 before vedolizumab (VDZ) therapy	Homo sapiens	study individual number: 16	week (w): W0	induction therapy_maintenance therapy: vdz_vdz4w	mayo endoscopic subscore: 2	tissue: colonic mucosal biopsy	total RNA	Total RNA was extracted using the RNeasy Mini Kit (Qiagen, Benelux B.V.), according to the manufacturer鈥檚 instructions.	biotin	Biotin-labeled single-stranded DNA was synthesized using the Affymetrix GeneChip WT terminal Labeling kit (Affymetrix), according to manufacturer's instructions.	9606	After fragmentation of DNA, labeled DNA was hybridized for 16h at 45掳C on Affymetrix Human Gene 1.0 ST arrays.	The arrays were washed and stained in a fluidics station using the GeneChip hybridization, Wash end Stain kit (Affymetrix) and scanned using the Affymetrix 3000 GeneScanner.	Colonic mucosal biopsy from active UC patient 16 before vedolizumab (VDZ) therapy	Probe level analysis was performed on the Affymetrix raw data (.cel files) with the robust multichip average (RMA) method implemented in the Bioconductor package 'aroma.affymetrix' to obtain a log2 expression value for each gene probe set	GPL6244	Ingrid,,Arijs	ingrid.arijs@med.kuleuven.be	TARGID - IBD Leuven	Clinical and Experimental Medicine	KULeuven	Herestraat 49	Leuven	3000	Belgium	ftp://ftp.ncbi.nlm.nih.gov/geo/samples/GSM1900nnn/GSM1900291/suppl/GSM1900291_Bp853.CEL.gz	33252	vdz_vdz4w	2	16	colonic mucosal biopsy	W0
GSM1900292	UC	Bp854_UC NR W6_vdz_vdz4w_16	GSM1900292	Public on Oct 11 2016	Oct 01 2015	Oct 11 2016	RNA	1	Colonic mucosal biopsy from UC non-responder (NR) 16 week (W) 6 after vedolizumab (VDZ) therapy	Homo sapiens	study individual number: 16	week (w): W6	induction therapy_maintenance therapy: vdz_vdz4w	mayo endoscopic subscore: 2	tissue: colonic mucosal biopsy	total RNA	Total RNA was extracted using the RNeasy Mini Kit (Qiagen, Benelux B.V.), according to the manufacturer鈥檚 instructions.	biotin	Biotin-labeled single-stranded DNA was synthesized using the Affymetrix GeneChip WT terminal Labeling kit (Affymetrix), according to manufacturer's instructions.	9606	After fragmentation of DNA, labeled DNA was hybridized for 16h at 45掳C on Affymetrix Human Gene 1.0 ST arrays.	The arrays were washed and stained in a fluidics station using the GeneChip hybridization, Wash end Stain kit (Affymetrix) and scanned using the Affymetrix 3000 GeneScanner.	Colonic mucosal biopsy from UC non-responder (NR) 16 week (W) 6 after vedolizumab (VDZ) therapy	Probe level analysis was performed on the Affymetrix raw data (.cel files) with the robust multichip average (RMA) method implemented in the Bioconductor package 'aroma.affymetrix' to obtain a log2 expression value for each gene probe set	GPL6244	Ingrid,,Arijs	ingrid.arijs@med.kuleuven.be	TARGID - IBD Leuven	Clinical and Experimental Medicine	KULeuven	Herestraat 49	Leuven	3000	Belgium	ftp://ftp.ncbi.nlm.nih.gov/geo/samples/GSM1900nnn/GSM1900292/suppl/GSM1900292_Bp854.CEL.gz	33252	vdz_vdz4w	2	16	colonic mucosal biopsy	W6
GSM1900293	UC	Bp855_UC other (earlier stop W28)_vdz_vdz4w_16	GSM1900293	Public on Oct 11 2016	Oct 01 2015	Oct 11 2016	RNA	1	Colonic mucosal biopsy from UC patient 16 week (W) 28 after vedolizumab (VDZ) therapy	Homo sapiens	study individual number: 16	week (w): W28	induction therapy_maintenance therapy: vdz_vdz4w	mayo endoscopic subscore: 1	tissue: colonic mucosal biopsy	total RNA	Total RNA was extracted using the RNeasy Mini Kit (Qiagen, Benelux B.V.), according to the manufacturer鈥檚 instructions.	biotin	Biotin-labeled single-stranded DNA was synthesized using the Affymetrix GeneChip WT terminal Labeling kit (Affymetrix), according to manufacturer's instructions.	9606	After fragmentation of DNA, labeled DNA was hybridized for 16h at 45掳C on Affymetrix Human Gene 1.0 ST arrays.	The arrays were washed and stained in a fluidics station using the GeneChip hybridization, Wash end Stain kit (Affymetrix) and scanned using the Affymetrix 3000 GeneScanner.	Colonic mucosal biopsy from UC patient 16 week (W) 28 after vedolizumab (VDZ) therapy	Probe level analysis was performed on the Affymetrix raw data (.cel files) with the robust multichip average (RMA) method implemented in the Bioconductor package 'aroma.affymetrix' to obtain a log2 expression value for each gene probe set	GPL6244	Ingrid,,Arijs	ingrid.arijs@med.kuleuven.be	TARGID - IBD Leuven	Clinical and Experimental Medicine	KULeuven	Herestraat 49	Leuven	3000	Belgium	ftp://ftp.ncbi.nlm.nih.gov/geo/samples/GSM1900nnn/GSM1900293/suppl/GSM1900293_Bp855.CEL.gz	33252	vdz_vdz4w	1	16	colonic mucosal biopsy	W28
GSM1900294	UC	Bp856_Active UC W0_vdz_vdz4w_76	GSM1900294	Public on Oct 11 2016	Oct 01 2015	Oct 11 2016	RNA	1	Colonic mucosal biopsy from active UC patient 76 before vedolizumab (VDZ) therapy	Homo sapiens	study individual number: 76	week (w): W0	induction therapy_maintenance therapy: vdz_vdz4w	mayo endoscopic subscore: 2	tissue: colonic mucosal biopsy	total RNA	Total RNA was extracted using the RNeasy Mini Kit (Qiagen, Benelux B.V.), according to the manufacturer鈥檚 instructions.	biotin	Biotin-labeled single-stranded DNA was synthesized using the Affymetrix GeneChip WT terminal Labeling kit (Affymetrix), according to manufacturer's instructions.	9606	After fragmentation of DNA, labeled DNA was hybridized for 16h at 45掳C on Affymetrix Human Gene 1.0 ST arrays.	The arrays were washed and stained in a fluidics station using the GeneChip hybridization, Wash end Stain kit (Affymetrix) and scanned using the Affymetrix 3000 GeneScanner.	Colonic mucosal biopsy from active UC patient 76 before vedolizumab (VDZ) therapy	Probe level analysis was performed on the Affymetrix raw data (.cel files) with the robust multichip average (RMA) method implemented in the Bioconductor package 'aroma.affymetrix' to obtain a log2 expression value for each gene probe set	GPL6244	Ingrid,,Arijs	ingrid.arijs@med.kuleuven.be	TARGID - IBD Leuven	Clinical and Experimental Medicine	KULeuven	Herestraat 49	Leuven	3000	Belgium	ftp://ftp.ncbi.nlm.nih.gov/geo/samples/GSM1900nnn/GSM1900294/suppl/GSM1900294_Bp856.CEL.gz	33252	vdz_vdz4w	2	76	colonic mucosal biopsy	W0
GSM1900295	UC	Bp857_UC NR W6_vdz_vdz4w_76	GSM1900295	Public on Oct 11 2016	Oct 01 2015	Oct 11 2016	RNA	1	Colonic mucosal biopsy from UC non-responder (NR) 76 week (W) 6 after vedolizumab (VDZ) therapy	Homo sapiens	study individual number: 76	week (w): W6	induction therapy_maintenance therapy: vdz_vdz4w	mayo endoscopic subscore: 2	tissue: colonic mucosal biopsy	total RNA	Total RNA was extracted using the RNeasy Mini Kit (Qiagen, Benelux B.V.), according to the manufacturer鈥檚 instructions.	biotin	Biotin-labeled single-stranded DNA was synthesized using the Affymetrix GeneChip WT terminal Labeling kit (Affymetrix), according to manufacturer's instructions.	9606	After fragmentation of DNA, labeled DNA was hybridized for 16h at 45掳C on Affymetrix Human Gene 1.0 ST arrays.	The arrays were washed and stained in a fluidics station using the GeneChip hybridization, Wash end Stain kit (Affymetrix) and scanned using the Affymetrix 3000 GeneScanner.	Colonic mucosal biopsy from UC non-responder (NR) 76 week (W) 6 after vedolizumab (VDZ) therapy	Probe level analysis was performed on the Affymetrix raw data (.cel files) with the robust multichip average (RMA) method implemented in the Bioconductor package 'aroma.affymetrix' to obtain a log2 expression value for each gene probe set	GPL6244	Ingrid,,Arijs	ingrid.arijs@med.kuleuven.be	TARGID - IBD Leuven	Clinical and Experimental Medicine	KULeuven	Herestraat 49	Leuven	3000	Belgium	ftp://ftp.ncbi.nlm.nih.gov/geo/samples/GSM1900nnn/GSM1900295/suppl/GSM1900295_Bp857.CEL.gz	33252	vdz_vdz4w	2	76	colonic mucosal biopsy	W6
GSM1900296	UC	Bp858_UC NR W52_vdz_vdz4w_76	GSM1900296	Public on Oct 11 2016	Oct 01 2015	Oct 11 2016	RNA	1	Colonic mucosal biopsy from UC non-responder (NR) 76 week (W) 52 after vedolizumab (VDZ) therapy	Homo sapiens	study individual number: 76	week (w): W52	induction therapy_maintenance therapy: vdz_vdz4w	mayo endoscopic subscore: 2	tissue: colonic mucosal biopsy	total RNA	Total RNA was extracted using the RNeasy Mini Kit (Qiagen, Benelux B.V.), according to the manufacturer鈥檚 instructions.	biotin	Biotin-labeled single-stranded DNA was synthesized using the Affymetrix GeneChip WT terminal Labeling kit (Affymetrix), according to manufacturer's instructions.	9606	After fragmentation of DNA, labeled DNA was hybridized for 16h at 45掳C on Affymetrix Human Gene 1.0 ST arrays.	The arrays were washed and stained in a fluidics station using the GeneChip hybridization, Wash end Stain kit (Affymetrix) and scanned using the Affymetrix 3000 GeneScanner.	Colonic mucosal biopsy from UC non-responder (NR) 76 week (W) 52 after vedolizumab (VDZ) therapy	Probe level analysis was performed on the Affymetrix raw data (.cel files) with the robust multichip average (RMA) method implemented in the Bioconductor package 'aroma.affymetrix' to obtain a log2 expression value for each gene probe set	GPL6244	Ingrid,,Arijs	ingrid.arijs@med.kuleuven.be	TARGID - IBD Leuven	Clinical and Experimental Medicine	KULeuven	Herestraat 49	Leuven	3000	Belgium	ftp://ftp.ncbi.nlm.nih.gov/geo/samples/GSM1900nnn/GSM1900296/suppl/GSM1900296_Bp858.CEL.gz	33252	vdz_vdz4w	2	76	colonic mucosal biopsy	W52
GSM1900297	UC	Bp859_Active UC W0_vdz_vdz4w_55	GSM1900297	Public on Oct 11 2016	Oct 01 2015	Oct 11 2016	RNA	1	Colonic mucosal biopsy from active UC patient 55 before vedolizumab (VDZ) therapy	Homo sapiens	study individual number: 55	week (w): W0	induction therapy_maintenance therapy: vdz_vdz4w	mayo endoscopic subscore: 2	tissue: colonic mucosal biopsy	total RNA	Total RNA was extracted using the RNeasy Mini Kit (Qiagen, Benelux B.V.), according to the manufacturer鈥檚 instructions.	biotin	Biotin-labeled single-stranded DNA was synthesized using the Affymetrix GeneChip WT terminal Labeling kit (Affymetrix), according to manufacturer's instructions.	9606	After fragmentation of DNA, labeled DNA was hybridized for 16h at 45掳C on Affymetrix Human Gene 1.0 ST arrays.	The arrays were washed and stained in a fluidics station using the GeneChip hybridization, Wash end Stain kit (Affymetrix) and scanned using the Affymetrix 3000 GeneScanner.	Colonic mucosal biopsy from active UC patient 55 before vedolizumab (VDZ) therapy	Probe level analysis was performed on the Affymetrix raw data (.cel files) with the robust multichip average (RMA) method implemented in the Bioconductor package 'aroma.affymetrix' to obtain a log2 expression value for each gene probe set	GPL6244	Ingrid,,Arijs	ingrid.arijs@med.kuleuven.be	TARGID - IBD Leuven	Clinical and Experimental Medicine	KULeuven	Herestraat 49	Leuven	3000	Belgium	ftp://ftp.ncbi.nlm.nih.gov/geo/samples/GSM1900nnn/GSM1900297/suppl/GSM1900297_Bp859.CEL.gz	33252	vdz_vdz4w	2	55	colonic mucosal biopsy	W0
GSM1900298	UC	Bp860_UC NR W6_vdz_vdz4w_55	GSM1900298	Public on Oct 11 2016	Oct 01 2015	Oct 11 2016	RNA	1	Colonic mucosal biopsy from UC non-responder (NR) 55 week (W) 6 after vedolizumab (VDZ) therapy	Homo sapiens	study individual number: 55	week (w): W6	induction therapy_maintenance therapy: vdz_vdz4w	mayo endoscopic subscore: 2	tissue: colonic mucosal biopsy	total RNA	Total RNA was extracted using the RNeasy Mini Kit (Qiagen, Benelux B.V.), according to the manufacturer鈥檚 instructions.	biotin	Biotin-labeled single-stranded DNA was synthesized using the Affymetrix GeneChip WT terminal Labeling kit (Affymetrix), according to manufacturer's instructions.	9606	After fragmentation of DNA, labeled DNA was hybridized for 16h at 45掳C on Affymetrix Human Gene 1.0 ST arrays.	The arrays were washed and stained in a fluidics station using the GeneChip hybridization, Wash end Stain kit (Affymetrix) and scanned using the Affymetrix 3000 GeneScanner.	Colonic mucosal biopsy from UC non-responder (NR) 55 week (W) 6 after vedolizumab (VDZ) therapy	Probe level analysis was performed on the Affymetrix raw data (.cel files) with the robust multichip average (RMA) method implemented in the Bioconductor package 'aroma.affymetrix' to obtain a log2 expression value for each gene probe set	GPL6244	Ingrid,,Arijs	ingrid.arijs@med.kuleuven.be	TARGID - IBD Leuven	Clinical and Experimental Medicine	KULeuven	Herestraat 49	Leuven	3000	Belgium	ftp://ftp.ncbi.nlm.nih.gov/geo/samples/GSM1900nnn/GSM1900298/suppl/GSM1900298_Bp860.CEL.gz	33252	vdz_vdz4w	2	55	colonic mucosal biopsy	W6
GSM1900299	UC	Bp861_Active UC W0_vdz_plac_17	GSM1900299	Public on Oct 11 2016	Oct 01 2015	Oct 11 2016	RNA	1	Colonic mucosal biopsy from active UC patient 17 before vedolizumab (VDZ) therapy	Homo sapiens	study individual number: 17	week (w): W0	induction therapy_maintenance therapy: vdz_plac	mayo endoscopic subscore: 3	tissue: colonic mucosal biopsy	total RNA	Total RNA was extracted using the RNeasy Mini Kit (Qiagen, Benelux B.V.), according to the manufacturer鈥檚 instructions.	biotin	Biotin-labeled single-stranded DNA was synthesized using the Affymetrix GeneChip WT terminal Labeling kit (Affymetrix), according to manufacturer's instructions.	9606	After fragmentation of DNA, labeled DNA was hybridized for 16h at 45掳C on Affymetrix Human Gene 1.0 ST arrays.	The arrays were washed and stained in a fluidics station using the GeneChip hybridization, Wash end Stain kit (Affymetrix) and scanned using the Affymetrix 3000 GeneScanner.	Colonic mucosal biopsy from active UC patient 17 before vedolizumab (VDZ) therapy	Probe level analysis was performed on the Affymetrix raw data (.cel files) with the robust multichip average (RMA) method implemented in the Bioconductor package 'aroma.affymetrix' to obtain a log2 expression value for each gene probe set	GPL6244	Ingrid,,Arijs	ingrid.arijs@med.kuleuven.be	TARGID - IBD Leuven	Clinical and Experimental Medicine	KULeuven	Herestraat 49	Leuven	3000	Belgium	ftp://ftp.ncbi.nlm.nih.gov/geo/samples/GSM1900nnn/GSM1900299/suppl/GSM1900299_Bp861.CEL.gz	33252	vdz_plac	3	17	colonic mucosal biopsy	W0
GSM1900300	UC	Bp862_UC R W6_vdz_plac_17	GSM1900300	Public on Oct 11 2016	Oct 01 2015	Oct 11 2016	RNA	1	Colonic mucosal biopsy from UC responder (R) 17 week (W) 6 after vedolizumab (VDZ) therapy	Homo sapiens	study individual number: 17	week (w): W6	induction therapy_maintenance therapy: vdz_plac	mayo endoscopic subscore: 0	tissue: colonic mucosal biopsy	total RNA	Total RNA was extracted using the RNeasy Mini Kit (Qiagen, Benelux B.V.), according to the manufacturer鈥檚 instructions.	biotin	Biotin-labeled single-stranded DNA was synthesized using the Affymetrix GeneChip WT terminal Labeling kit (Affymetrix), according to manufacturer's instructions.	9606	After fragmentation of DNA, labeled DNA was hybridized for 16h at 45掳C on Affymetrix Human Gene 1.0 ST arrays.	The arrays were washed and stained in a fluidics station using the GeneChip hybridization, Wash end Stain kit (Affymetrix) and scanned using the Affymetrix 3000 GeneScanner.	Colonic mucosal biopsy from UC responder (R) 17 week (W) 6 after vedolizumab (VDZ) therapy	Probe level analysis was performed on the Affymetrix raw data (.cel files) with the robust multichip average (RMA) method implemented in the Bioconductor package 'aroma.affymetrix' to obtain a log2 expression value for each gene probe set	GPL6244	Ingrid,,Arijs	ingrid.arijs@med.kuleuven.be	TARGID - IBD Leuven	Clinical and Experimental Medicine	KULeuven	Herestraat 49	Leuven	3000	Belgium	ftp://ftp.ncbi.nlm.nih.gov/geo/samples/GSM1900nnn/GSM1900300/suppl/GSM1900300_Bp862.CEL.gz	33252	vdz_plac	0	17	colonic mucosal biopsy	W6
GSM1900301	UC	Bp863_UC other (earlier stop W10, placebo)_vdz_plac_17	GSM1900301	Public on Oct 11 2016	Oct 01 2015	Oct 11 2016	RNA	1	Colonic mucosal biopsy from UC patient 17 week (W) 10 after VDZ_placebo therapy	Homo sapiens	study individual number: 17	week (w): W10	induction therapy_maintenance therapy: vdz_plac	mayo endoscopic subscore: 3	tissue: colonic mucosal biopsy	total RNA	Total RNA was extracted using the RNeasy Mini Kit (Qiagen, Benelux B.V.), according to the manufacturer鈥檚 instructions.	biotin	Biotin-labeled single-stranded DNA was synthesized using the Affymetrix GeneChip WT terminal Labeling kit (Affymetrix), according to manufacturer's instructions.	9606	After fragmentation of DNA, labeled DNA was hybridized for 16h at 45掳C on Affymetrix Human Gene 1.0 ST arrays.	The arrays were washed and stained in a fluidics station using the GeneChip hybridization, Wash end Stain kit (Affymetrix) and scanned using the Affymetrix 3000 GeneScanner.	Colonic mucosal biopsy from UC patient 17 week (W) 10 after VDZ_placebo therapy	Probe level analysis was performed on the Affymetrix raw data (.cel files) with the robust multichip average (RMA) method implemented in the Bioconductor package 'aroma.affymetrix' to obtain a log2 expression value for each gene probe set	GPL6244	Ingrid,,Arijs	ingrid.arijs@med.kuleuven.be	TARGID - IBD Leuven	Clinical and Experimental Medicine	KULeuven	Herestraat 49	Leuven	3000	Belgium	ftp://ftp.ncbi.nlm.nih.gov/geo/samples/GSM1900nnn/GSM1900301/suppl/GSM1900301_Bp863.CEL.gz	33252	vdz_plac	3	17	colonic mucosal biopsy	W10
GSM1900302	UC	Bp864_Active UC W0_vdz_vdz4w_77	GSM1900302	Public on Oct 11 2016	Oct 01 2015	Oct 11 2016	RNA	1	Colonic mucosal biopsy from active UC patient 77 before vedolizumab (VDZ) therapy	Homo sapiens	study individual number: 77	week (w): W0	induction therapy_maintenance therapy: vdz_vdz4w	mayo endoscopic subscore: 2	tissue: colonic mucosal biopsy	total RNA	Total RNA was extracted using the RNeasy Mini Kit (Qiagen, Benelux B.V.), according to the manufacturer鈥檚 instructions.	biotin	Biotin-labeled single-stranded DNA was synthesized using the Affymetrix GeneChip WT terminal Labeling kit (Affymetrix), according to manufacturer's instructions.	9606	After fragmentation of DNA, labeled DNA was hybridized for 16h at 45掳C on Affymetrix Human Gene 1.0 ST arrays.	The arrays were washed and stained in a fluidics station using the GeneChip hybridization, Wash end Stain kit (Affymetrix) and scanned using the Affymetrix 3000 GeneScanner.	Colonic mucosal biopsy from active UC patient 77 before vedolizumab (VDZ) therapy	Probe level analysis was performed on the Affymetrix raw data (.cel files) with the robust multichip average (RMA) method implemented in the Bioconductor package 'aroma.affymetrix' to obtain a log2 expression value for each gene probe set	GPL6244	Ingrid,,Arijs	ingrid.arijs@med.kuleuven.be	TARGID - IBD Leuven	Clinical and Experimental Medicine	KULeuven	Herestraat 49	Leuven	3000	Belgium	ftp://ftp.ncbi.nlm.nih.gov/geo/samples/GSM1900nnn/GSM1900302/suppl/GSM1900302_Bp864.CEL.gz	33252	vdz_vdz4w	2	77	colonic mucosal biopsy	W0
GSM1900303	UC	Bp865_UC NR W6_vdz_vdz4w_77	GSM1900303	Public on Oct 11 2016	Oct 01 2015	Oct 11 2016	RNA	1	Colonic mucosal biopsy from UC non-responder (NR) 77 week (W) 6 after vedolizumab (VDZ) therapy	Homo sapiens	study individual number: 77	week (w): W6	induction therapy_maintenance therapy: vdz_vdz4w	mayo endoscopic subscore: 2	tissue: colonic mucosal biopsy	total RNA	Total RNA was extracted using the RNeasy Mini Kit (Qiagen, Benelux B.V.), according to the manufacturer鈥檚 instructions.	biotin	Biotin-labeled single-stranded DNA was synthesized using the Affymetrix GeneChip WT terminal Labeling kit (Affymetrix), according to manufacturer's instructions.	9606	After fragmentation of DNA, labeled DNA was hybridized for 16h at 45掳C on Affymetrix Human Gene 1.0 ST arrays.	The arrays were washed and stained in a fluidics station using the GeneChip hybridization, Wash end Stain kit (Affymetrix) and scanned using the Affymetrix 3000 GeneScanner.	Colonic mucosal biopsy from UC non-responder (NR) 77 week (W) 6 after vedolizumab (VDZ) therapy	Probe level analysis was performed on the Affymetrix raw data (.cel files) with the robust multichip average (RMA) method implemented in the Bioconductor package 'aroma.affymetrix' to obtain a log2 expression value for each gene probe set	GPL6244	Ingrid,,Arijs	ingrid.arijs@med.kuleuven.be	TARGID - IBD Leuven	Clinical and Experimental Medicine	KULeuven	Herestraat 49	Leuven	3000	Belgium	ftp://ftp.ncbi.nlm.nih.gov/geo/samples/GSM1900nnn/GSM1900303/suppl/GSM1900303_Bp865.CEL.gz	33252	vdz_vdz4w	2	77	colonic mucosal biopsy	W6
GSM1900304	UC	Bp866_UC R W52_vdz_vdz4w_77	GSM1900304	Public on Oct 11 2016	Oct 01 2015	Oct 11 2016	RNA	1	Colonic mucosal biopsy from UC responder (R) 77 week (W) 52 after vedolizumab (VDZ) therapy	Homo sapiens	study individual number: 77	week (w): W52	induction therapy_maintenance therapy: vdz_vdz4w	mayo endoscopic subscore: 1	tissue: colonic mucosal biopsy	total RNA	Total RNA was extracted using the RNeasy Mini Kit (Qiagen, Benelux B.V.), according to the manufacturer鈥檚 instructions.	biotin	Biotin-labeled single-stranded DNA was synthesized using the Affymetrix GeneChip WT terminal Labeling kit (Affymetrix), according to manufacturer's instructions.	9606	After fragmentation of DNA, labeled DNA was hybridized for 16h at 45掳C on Affymetrix Human Gene 1.0 ST arrays.	The arrays were washed and stained in a fluidics station using the GeneChip hybridization, Wash end Stain kit (Affymetrix) and scanned using the Affymetrix 3000 GeneScanner.	Colonic mucosal biopsy from UC responder (R) 77 week (W) 52 after vedolizumab (VDZ) therapy	Probe level analysis was performed on the Affymetrix raw data (.cel files) with the robust multichip average (RMA) method implemented in the Bioconductor package 'aroma.affymetrix' to obtain a log2 expression value for each gene probe set	GPL6244	Ingrid,,Arijs	ingrid.arijs@med.kuleuven.be	TARGID - IBD Leuven	Clinical and Experimental Medicine	KULeuven	Herestraat 49	Leuven	3000	Belgium	ftp://ftp.ncbi.nlm.nih.gov/geo/samples/GSM1900nnn/GSM1900304/suppl/GSM1900304_Bp866.CEL.gz	33252	vdz_vdz4w	1	77	colonic mucosal biopsy	W52
GSM1900305	UC	Bp868_Active UC W0_vdz_plac_62	GSM1900305	Public on Oct 11 2016	Oct 01 2015	Oct 11 2016	RNA	1	Colonic mucosal biopsy from active UC patient 62 before vedolizumab (VDZ) therapy	Homo sapiens	study individual number: 62	week (w): W0	induction therapy_maintenance therapy: vdz_plac	mayo endoscopic subscore: 2	tissue: colonic mucosal biopsy	total RNA	Total RNA was extracted using the RNeasy Mini Kit (Qiagen, Benelux B.V.), according to the manufacturer鈥檚 instructions.	biotin	Biotin-labeled single-stranded DNA was synthesized using the Affymetrix GeneChip WT terminal Labeling kit (Affymetrix), according to manufacturer's instructions.	9606	After fragmentation of DNA, labeled DNA was hybridized for 16h at 45掳C on Affymetrix Human Gene 1.0 ST arrays.	The arrays were washed and stained in a fluidics station using the GeneChip hybridization, Wash end Stain kit (Affymetrix) and scanned using the Affymetrix 3000 GeneScanner.	Colonic mucosal biopsy from active UC patient 62 before vedolizumab (VDZ) therapy	Probe level analysis was performed on the Affymetrix raw data (.cel files) with the robust multichip average (RMA) method implemented in the Bioconductor package 'aroma.affymetrix' to obtain a log2 expression value for each gene probe set	GPL6244	Ingrid,,Arijs	ingrid.arijs@med.kuleuven.be	TARGID - IBD Leuven	Clinical and Experimental Medicine	KULeuven	Herestraat 49	Leuven	3000	Belgium	ftp://ftp.ncbi.nlm.nih.gov/geo/samples/GSM1900nnn/GSM1900305/suppl/GSM1900305_Bp868.CEL.gz	33252	vdz_plac	2	62	colonic mucosal biopsy	W0
GSM1900306	UC	Bp869_UC R W6_vdz_plac_62	GSM1900306	Public on Oct 11 2016	Oct 01 2015	Oct 11 2016	RNA	1	Colonic mucosal biopsy from UC responder (R) 62 week (W) 6 after vedolizumab (VDZ) therapy	Homo sapiens	study individual number: 62	week (w): W6	induction therapy_maintenance therapy: vdz_plac	mayo endoscopic subscore: 1	tissue: colonic mucosal biopsy	total RNA	Total RNA was extracted using the RNeasy Mini Kit (Qiagen, Benelux B.V.), according to the manufacturer鈥檚 instructions.	biotin	Biotin-labeled single-stranded DNA was synthesized using the Affymetrix GeneChip WT terminal Labeling kit (Affymetrix), according to manufacturer's instructions.	9606	After fragmentation of DNA, labeled DNA was hybridized for 16h at 45掳C on Affymetrix Human Gene 1.0 ST arrays.	The arrays were washed and stained in a fluidics station using the GeneChip hybridization, Wash end Stain kit (Affymetrix) and scanned using the Affymetrix 3000 GeneScanner.	Colonic mucosal biopsy from UC responder (R) 62 week (W) 6 after vedolizumab (VDZ) therapy	Probe level analysis was performed on the Affymetrix raw data (.cel files) with the robust multichip average (RMA) method implemented in the Bioconductor package 'aroma.affymetrix' to obtain a log2 expression value for each gene probe set	GPL6244	Ingrid,,Arijs	ingrid.arijs@med.kuleuven.be	TARGID - IBD Leuven	Clinical and Experimental Medicine	KULeuven	Herestraat 49	Leuven	3000	Belgium	ftp://ftp.ncbi.nlm.nih.gov/geo/samples/GSM1900nnn/GSM1900306/suppl/GSM1900306_Bp869.CEL.gz	33252	vdz_plac	1	62	colonic mucosal biopsy	W6
GSM1900307	UC	Bp872_Active UC W0_vdz_vdz8w_41	GSM1900307	Public on Oct 11 2016	Oct 01 2015	Oct 11 2016	RNA	1	Colonic mucosal biopsy from active UC patient 41 before vedolizumab (VDZ) therapy	Homo sapiens	study individual number: 41	week (w): W0	induction therapy_maintenance therapy: vdz_vdz8w	mayo endoscopic subscore: 3	tissue: colonic mucosal biopsy	total RNA	Total RNA was extracted using the RNeasy Mini Kit (Qiagen, Benelux B.V.), according to the manufacturer鈥檚 instructions.	biotin	Biotin-labeled single-stranded DNA was synthesized using the Affymetrix GeneChip WT terminal Labeling kit (Affymetrix), according to manufacturer's instructions.	9606	After fragmentation of DNA, labeled DNA was hybridized for 16h at 45掳C on Affymetrix Human Gene 1.0 ST arrays.	The arrays were washed and stained in a fluidics station using the GeneChip hybridization, Wash end Stain kit (Affymetrix) and scanned using the Affymetrix 3000 GeneScanner.	Colonic mucosal biopsy from active UC patient 41 before vedolizumab (VDZ) therapy	Probe level analysis was performed on the Affymetrix raw data (.cel files) with the robust multichip average (RMA) method implemented in the Bioconductor package 'aroma.affymetrix' to obtain a log2 expression value for each gene probe set	GPL6244	Ingrid,,Arijs	ingrid.arijs@med.kuleuven.be	TARGID - IBD Leuven	Clinical and Experimental Medicine	KULeuven	Herestraat 49	Leuven	3000	Belgium	ftp://ftp.ncbi.nlm.nih.gov/geo/samples/GSM1900nnn/GSM1900307/suppl/GSM1900307_Bp872.CEL.gz	33252	vdz_vdz8w	3	41	colonic mucosal biopsy	W0
GSM1900308	UC	Bp873_UC NR W6_vdz_vdz8w_41	GSM1900308	Public on Oct 11 2016	Oct 01 2015	Oct 11 2016	RNA	1	Colonic mucosal biopsy from UC non-responder (NR) 41 week (W) 6 after vedolizumab (VDZ) therapy	Homo sapiens	study individual number: 41	week (w): W6	induction therapy_maintenance therapy: vdz_vdz8w	mayo endoscopic subscore: 2	tissue: colonic mucosal biopsy	total RNA	Total RNA was extracted using the RNeasy Mini Kit (Qiagen, Benelux B.V.), according to the manufacturer鈥檚 instructions.	biotin	Biotin-labeled single-stranded DNA was synthesized using the Affymetrix GeneChip WT terminal Labeling kit (Affymetrix), according to manufacturer's instructions.	9606	After fragmentation of DNA, labeled DNA was hybridized for 16h at 45掳C on Affymetrix Human Gene 1.0 ST arrays.	The arrays were washed and stained in a fluidics station using the GeneChip hybridization, Wash end Stain kit (Affymetrix) and scanned using the Affymetrix 3000 GeneScanner.	Colonic mucosal biopsy from UC non-responder (NR) 41 week (W) 6 after vedolizumab (VDZ) therapy	Probe level analysis was performed on the Affymetrix raw data (.cel files) with the robust multichip average (RMA) method implemented in the Bioconductor package 'aroma.affymetrix' to obtain a log2 expression value for each gene probe set	GPL6244	Ingrid,,Arijs	ingrid.arijs@med.kuleuven.be	TARGID - IBD Leuven	Clinical and Experimental Medicine	KULeuven	Herestraat 49	Leuven	3000	Belgium	ftp://ftp.ncbi.nlm.nih.gov/geo/samples/GSM1900nnn/GSM1900308/suppl/GSM1900308_Bp873.CEL.gz	33252	vdz_vdz8w	2	41	colonic mucosal biopsy	W6
GSM1900309	UC	Bp874_UC other (earlier stop W26)_vdz_vdz8w_41	GSM1900309	Public on Oct 11 2016	Oct 01 2015	Oct 11 2016	RNA	1	Colonic mucosal biopsy from UC patient 41 week (W) 26 after vedolizumab (VDZ) therapy	Homo sapiens	study individual number: 41	week (w): W26	induction therapy_maintenance therapy: vdz_vdz8w	mayo endoscopic subscore: 3	tissue: colonic mucosal biopsy	total RNA	Total RNA was extracted using the RNeasy Mini Kit (Qiagen, Benelux B.V.), according to the manufacturer鈥檚 instructions.	biotin	Biotin-labeled single-stranded DNA was synthesized using the Affymetrix GeneChip WT terminal Labeling kit (Affymetrix), according to manufacturer's instructions.	9606	After fragmentation of DNA, labeled DNA was hybridized for 16h at 45掳C on Affymetrix Human Gene 1.0 ST arrays.	The arrays were washed and stained in a fluidics station using the GeneChip hybridization, Wash end Stain kit (Affymetrix) and scanned using the Affymetrix 3000 GeneScanner.	Colonic mucosal biopsy from UC patient 41 week (W) 26 after vedolizumab (VDZ) therapy	Probe level analysis was performed on the Affymetrix raw data (.cel files) with the robust multichip average (RMA) method implemented in the Bioconductor package 'aroma.affymetrix' to obtain a log2 expression value for each gene probe set	GPL6244	Ingrid,,Arijs	ingrid.arijs@med.kuleuven.be	TARGID - IBD Leuven	Clinical and Experimental Medicine	KULeuven	Herestraat 49	Leuven	3000	Belgium	ftp://ftp.ncbi.nlm.nih.gov/geo/samples/GSM1900nnn/GSM1900309/suppl/GSM1900309_Bp874.CEL.gz	33252	vdz_vdz8w	3	41	colonic mucosal biopsy	W26
GSM1900310	UC	Bp878_Active UC W0_vdz_vdz8w_40	GSM1900310	Public on Oct 11 2016	Oct 01 2015	Oct 11 2016	RNA	1	Colonic mucosal biopsy from active UC patient 40 before vedolizumab (VDZ) therapy	Homo sapiens	study individual number: 40	week (w): W0	induction therapy_maintenance therapy: vdz_vdz8w	mayo endoscopic subscore: 2	tissue: colonic mucosal biopsy	total RNA	Total RNA was extracted using the RNeasy Mini Kit (Qiagen, Benelux B.V.), according to the manufacturer鈥檚 instructions.	biotin	Biotin-labeled single-stranded DNA was synthesized using the Affymetrix GeneChip WT terminal Labeling kit (Affymetrix), according to manufacturer's instructions.	9606	After fragmentation of DNA, labeled DNA was hybridized for 16h at 45掳C on Affymetrix Human Gene 1.0 ST arrays.	The arrays were washed and stained in a fluidics station using the GeneChip hybridization, Wash end Stain kit (Affymetrix) and scanned using the Affymetrix 3000 GeneScanner.	Colonic mucosal biopsy from active UC patient 40 before vedolizumab (VDZ) therapy	Probe level analysis was performed on the Affymetrix raw data (.cel files) with the robust multichip average (RMA) method implemented in the Bioconductor package 'aroma.affymetrix' to obtain a log2 expression value for each gene probe set	GPL6244	Ingrid,,Arijs	ingrid.arijs@med.kuleuven.be	TARGID - IBD Leuven	Clinical and Experimental Medicine	KULeuven	Herestraat 49	Leuven	3000	Belgium	ftp://ftp.ncbi.nlm.nih.gov/geo/samples/GSM1900nnn/GSM1900310/suppl/GSM1900310_Bp878.CEL.gz	33252	vdz_vdz8w	2	40	colonic mucosal biopsy	W0
GSM1900311	UC	Bp879_UC NR W6_vdz_vdz8w_40	GSM1900311	Public on Oct 11 2016	Oct 01 2015	Oct 11 2016	RNA	1	Colonic mucosal biopsy from UC non-responder (NR) 40 week (W) 6 after vedolizumab (VDZ) therapy	Homo sapiens	study individual number: 40	week (w): W6	induction therapy_maintenance therapy: vdz_vdz8w	mayo endoscopic subscore: 2	tissue: colonic mucosal biopsy	total RNA	Total RNA was extracted using the RNeasy Mini Kit (Qiagen, Benelux B.V.), according to the manufacturer鈥檚 instructions.	biotin	Biotin-labeled single-stranded DNA was synthesized using the Affymetrix GeneChip WT terminal Labeling kit (Affymetrix), according to manufacturer's instructions.	9606	After fragmentation of DNA, labeled DNA was hybridized for 16h at 45掳C on Affymetrix Human Gene 1.0 ST arrays.	The arrays were washed and stained in a fluidics station using the GeneChip hybridization, Wash end Stain kit (Affymetrix) and scanned using the Affymetrix 3000 GeneScanner.	Colonic mucosal biopsy from UC non-responder (NR) 40 week (W) 6 after vedolizumab (VDZ) therapy	Probe level analysis was performed on the Affymetrix raw data (.cel files) with the robust multichip average (RMA) method implemented in the Bioconductor package 'aroma.affymetrix' to obtain a log2 expression value for each gene probe set	GPL6244	Ingrid,,Arijs	ingrid.arijs@med.kuleuven.be	TARGID - IBD Leuven	Clinical and Experimental Medicine	KULeuven	Herestraat 49	Leuven	3000	Belgium	ftp://ftp.ncbi.nlm.nih.gov/geo/samples/GSM1900nnn/GSM1900311/suppl/GSM1900311_Bp879.CEL.gz	33252	vdz_vdz8w	2	40	colonic mucosal biopsy	W6
GSM1900312	UC	Bp880_UC other (earlier stop W8)_vdz_vdz8w_40	GSM1900312	Public on Oct 11 2016	Oct 01 2015	Oct 11 2016	RNA	1	Colonic mucosal biopsy from UC patient 40 week (W) 8 after vedolizumab (VDZ) therapy	Homo sapiens	study individual number: 40	week (w): W8	induction therapy_maintenance therapy: vdz_vdz8w	mayo endoscopic subscore: 2	tissue: colonic mucosal biopsy	total RNA	Total RNA was extracted using the RNeasy Mini Kit (Qiagen, Benelux B.V.), according to the manufacturer鈥檚 instructions.	biotin	Biotin-labeled single-stranded DNA was synthesized using the Affymetrix GeneChip WT terminal Labeling kit (Affymetrix), according to manufacturer's instructions.	9606	After fragmentation of DNA, labeled DNA was hybridized for 16h at 45掳C on Affymetrix Human Gene 1.0 ST arrays.	The arrays were washed and stained in a fluidics station using the GeneChip hybridization, Wash end Stain kit (Affymetrix) and scanned using the Affymetrix 3000 GeneScanner.	Colonic mucosal biopsy from UC patient 40 week (W) 8 after vedolizumab (VDZ) therapy	Probe level analysis was performed on the Affymetrix raw data (.cel files) with the robust multichip average (RMA) method implemented in the Bioconductor package 'aroma.affymetrix' to obtain a log2 expression value for each gene probe set	GPL6244	Ingrid,,Arijs	ingrid.arijs@med.kuleuven.be	TARGID - IBD Leuven	Clinical and Experimental Medicine	KULeuven	Herestraat 49	Leuven	3000	Belgium	ftp://ftp.ncbi.nlm.nih.gov/geo/samples/GSM1900nnn/GSM1900312/suppl/GSM1900312_Bp880.CEL.gz	33252	vdz_vdz8w	2	40	colonic mucosal biopsy	W8
GSM1900313	UC	Bp892_Active UC W0_vdz4w_37	GSM1900313	Public on Oct 11 2016	Oct 01 2015	Oct 11 2016	RNA	1	Colonic mucosal biopsy from active UC patient 37 before vedolizumab (VDZ) therapy	Homo sapiens	study individual number: 37	week (w): W0	induction therapy_maintenance therapy: vdz4w	mayo endoscopic subscore: 3	tissue: colonic mucosal biopsy	total RNA	Total RNA was extracted using the RNeasy Mini Kit (Qiagen, Benelux B.V.), according to the manufacturer鈥檚 instructions.	biotin	Biotin-labeled single-stranded DNA was synthesized using the Affymetrix GeneChip WT terminal Labeling kit (Affymetrix), according to manufacturer's instructions.	9606	After fragmentation of DNA, labeled DNA was hybridized for 16h at 45掳C on Affymetrix Human Gene 1.0 ST arrays.	The arrays were washed and stained in a fluidics station using the GeneChip hybridization, Wash end Stain kit (Affymetrix) and scanned using the Affymetrix 3000 GeneScanner.	Colonic mucosal biopsy from active UC patient 37 before vedolizumab (VDZ) therapy	Probe level analysis was performed on the Affymetrix raw data (.cel files) with the robust multichip average (RMA) method implemented in the Bioconductor package 'aroma.affymetrix' to obtain a log2 expression value for each gene probe set	GPL6244	Ingrid,,Arijs	ingrid.arijs@med.kuleuven.be	TARGID - IBD Leuven	Clinical and Experimental Medicine	KULeuven	Herestraat 49	Leuven	3000	Belgium	ftp://ftp.ncbi.nlm.nih.gov/geo/samples/GSM1900nnn/GSM1900313/suppl/GSM1900313_Bp892.CEL.gz	33252	vdz4w	3	37	colonic mucosal biopsy	W0
GSM1900314	UC	Bp898_Active UC W0_vdz4w_44	GSM1900314	Public on Oct 11 2016	Oct 01 2015	Oct 11 2016	RNA	1	Colonic mucosal biopsy from active UC patient 44 before vedolizumab (VDZ) therapy	Homo sapiens	study individual number: 44	week (w): W0	induction therapy_maintenance therapy: vdz4w	mayo endoscopic subscore: 2	tissue: colonic mucosal biopsy	total RNA	Total RNA was extracted using the RNeasy Mini Kit (Qiagen, Benelux B.V.), according to the manufacturer鈥檚 instructions.	biotin	Biotin-labeled single-stranded DNA was synthesized using the Affymetrix GeneChip WT terminal Labeling kit (Affymetrix), according to manufacturer's instructions.	9606	After fragmentation of DNA, labeled DNA was hybridized for 16h at 45掳C on Affymetrix Human Gene 1.0 ST arrays.	The arrays were washed and stained in a fluidics station using the GeneChip hybridization, Wash end Stain kit (Affymetrix) and scanned using the Affymetrix 3000 GeneScanner.	Colonic mucosal biopsy from active UC patient 44 before vedolizumab (VDZ) therapy	Probe level analysis was performed on the Affymetrix raw data (.cel files) with the robust multichip average (RMA) method implemented in the Bioconductor package 'aroma.affymetrix' to obtain a log2 expression value for each gene probe set	GPL6244	Ingrid,,Arijs	ingrid.arijs@med.kuleuven.be	TARGID - IBD Leuven	Clinical and Experimental Medicine	KULeuven	Herestraat 49	Leuven	3000	Belgium	ftp://ftp.ncbi.nlm.nih.gov/geo/samples/GSM1900nnn/GSM1900314/suppl/GSM1900314_Bp898.CEL.gz	33252	vdz4w	2	44	colonic mucosal biopsy	W0
GSM1900315	UC	Bp903_Active UC W0_vdz4w_75	GSM1900315	Public on Oct 11 2016	Oct 01 2015	Oct 11 2016	RNA	1	Colonic mucosal biopsy from active UC patient 75 before vedolizumab (VDZ) therapy	Homo sapiens	study individual number: 75	week (w): W0	induction therapy_maintenance therapy: vdz4w	mayo endoscopic subscore: 3	tissue: colonic mucosal biopsy	total RNA	Total RNA was extracted using the RNeasy Mini Kit (Qiagen, Benelux B.V.), according to the manufacturer鈥檚 instructions.	biotin	Biotin-labeled single-stranded DNA was synthesized using the Affymetrix GeneChip WT terminal Labeling kit (Affymetrix), according to manufacturer's instructions.	9606	After fragmentation of DNA, labeled DNA was hybridized for 16h at 45掳C on Affymetrix Human Gene 1.0 ST arrays.	The arrays were washed and stained in a fluidics station using the GeneChip hybridization, Wash end Stain kit (Affymetrix) and scanned using the Affymetrix 3000 GeneScanner.	Colonic mucosal biopsy from active UC patient 75 before vedolizumab (VDZ) therapy	Probe level analysis was performed on the Affymetrix raw data (.cel files) with the robust multichip average (RMA) method implemented in the Bioconductor package 'aroma.affymetrix' to obtain a log2 expression value for each gene probe set	GPL6244	Ingrid,,Arijs	ingrid.arijs@med.kuleuven.be	TARGID - IBD Leuven	Clinical and Experimental Medicine	KULeuven	Herestraat 49	Leuven	3000	Belgium	ftp://ftp.ncbi.nlm.nih.gov/geo/samples/GSM1900nnn/GSM1900315/suppl/GSM1900315_Bp903.CEL.gz	33252	vdz4w	3	75	colonic mucosal biopsy	W0
GSM1900316	UC	Bp904_Active UC W0_vdz4w_78	GSM1900316	Public on Oct 11 2016	Oct 01 2015	Oct 11 2016	RNA	1	Colonic mucosal biopsy from active UC patient 78 before vedolizumab (VDZ) therapy	Homo sapiens	study individual number: 78	week (w): W0	induction therapy_maintenance therapy: vdz4w	mayo endoscopic subscore: 3	tissue: colonic mucosal biopsy	total RNA	Total RNA was extracted using the RNeasy Mini Kit (Qiagen, Benelux B.V.), according to the manufacturer鈥檚 instructions.	biotin	Biotin-labeled single-stranded DNA was synthesized using the Affymetrix GeneChip WT terminal Labeling kit (Affymetrix), according to manufacturer's instructions.	9606	After fragmentation of DNA, labeled DNA was hybridized for 16h at 45掳C on Affymetrix Human Gene 1.0 ST arrays.	The arrays were washed and stained in a fluidics station using the GeneChip hybridization, Wash end Stain kit (Affymetrix) and scanned using the Affymetrix 3000 GeneScanner.	Colonic mucosal biopsy from active UC patient 78 before vedolizumab (VDZ) therapy	Probe level analysis was performed on the Affymetrix raw data (.cel files) with the robust multichip average (RMA) method implemented in the Bioconductor package 'aroma.affymetrix' to obtain a log2 expression value for each gene probe set	GPL6244	Ingrid,,Arijs	ingrid.arijs@med.kuleuven.be	TARGID - IBD Leuven	Clinical and Experimental Medicine	KULeuven	Herestraat 49	Leuven	3000	Belgium	ftp://ftp.ncbi.nlm.nih.gov/geo/samples/GSM1900nnn/GSM1900316/suppl/GSM1900316_Bp904.CEL.gz	33252	vdz4w	3	78	colonic mucosal biopsy	W0
GSM1900317	UC	Bp906_Active UC W0_vdz4w_24	GSM1900317	Public on Oct 11 2016	Oct 01 2015	Oct 11 2016	RNA	1	Colonic mucosal biopsy from active UC patient 24 before vedolizumab (VDZ) therapy	Homo sapiens	study individual number: 24	week (w): W0	induction therapy_maintenance therapy: vdz4w	mayo endoscopic subscore: 2	tissue: colonic mucosal biopsy	total RNA	Total RNA was extracted using the RNeasy Mini Kit (Qiagen, Benelux B.V.), according to the manufacturer鈥檚 instructions.	biotin	Biotin-labeled single-stranded DNA was synthesized using the Affymetrix GeneChip WT terminal Labeling kit (Affymetrix), according to manufacturer's instructions.	9606	After fragmentation of DNA, labeled DNA was hybridized for 16h at 45掳C on Affymetrix Human Gene 1.0 ST arrays.	The arrays were washed and stained in a fluidics station using the GeneChip hybridization, Wash end Stain kit (Affymetrix) and scanned using the Affymetrix 3000 GeneScanner.	Colonic mucosal biopsy from active UC patient 24 before vedolizumab (VDZ) therapy	Probe level analysis was performed on the Affymetrix raw data (.cel files) with the robust multichip average (RMA) method implemented in the Bioconductor package 'aroma.affymetrix' to obtain a log2 expression value for each gene probe set	GPL6244	Ingrid,,Arijs	ingrid.arijs@med.kuleuven.be	TARGID - IBD Leuven	Clinical and Experimental Medicine	KULeuven	Herestraat 49	Leuven	3000	Belgium	ftp://ftp.ncbi.nlm.nih.gov/geo/samples/GSM1900nnn/GSM1900317/suppl/GSM1900317_Bp906.CEL.gz	33252	vdz4w	2	24	colonic mucosal biopsy	W0
GSM1900318	UC	Bp913_Active UC W0_vdz4w_32	GSM1900318	Public on Oct 11 2016	Oct 01 2015	Oct 11 2016	RNA	1	Colonic mucosal biopsy from active UC patient 32 before vedolizumab (VDZ) therapy	Homo sapiens	study individual number: 32	week (w): W0	induction therapy_maintenance therapy: vdz4w	mayo endoscopic subscore: 3	tissue: colonic mucosal biopsy	total RNA	Total RNA was extracted using the RNeasy Mini Kit (Qiagen, Benelux B.V.), according to the manufacturer鈥檚 instructions.	biotin	Biotin-labeled single-stranded DNA was synthesized using the Affymetrix GeneChip WT terminal Labeling kit (Affymetrix), according to manufacturer's instructions.	9606	After fragmentation of DNA, labeled DNA was hybridized for 16h at 45掳C on Affymetrix Human Gene 1.0 ST arrays.	The arrays were washed and stained in a fluidics station using the GeneChip hybridization, Wash end Stain kit (Affymetrix) and scanned using the Affymetrix 3000 GeneScanner.	Colonic mucosal biopsy from active UC patient 32 before vedolizumab (VDZ) therapy	Probe level analysis was performed on the Affymetrix raw data (.cel files) with the robust multichip average (RMA) method implemented in the Bioconductor package 'aroma.affymetrix' to obtain a log2 expression value for each gene probe set	GPL6244	Ingrid,,Arijs	ingrid.arijs@med.kuleuven.be	TARGID - IBD Leuven	Clinical and Experimental Medicine	KULeuven	Herestraat 49	Leuven	3000	Belgium	ftp://ftp.ncbi.nlm.nih.gov/geo/samples/GSM1900nnn/GSM1900318/suppl/GSM1900318_Bp913.CEL.gz	33252	vdz4w	3	32	colonic mucosal biopsy	W0
GSM1900319	UC	Bp918_Active UC W0_vdz4w_51	GSM1900319	Public on Oct 11 2016	Oct 01 2015	Oct 11 2016	RNA	1	Colonic mucosal biopsy from active UC patient 51 before vedolizumab (VDZ) therapy	Homo sapiens	study individual number: 51	week (w): W0	induction therapy_maintenance therapy: vdz4w	mayo endoscopic subscore: 2	tissue: colonic mucosal biopsy	total RNA	Total RNA was extracted using the RNeasy Mini Kit (Qiagen, Benelux B.V.), according to the manufacturer鈥檚 instructions.	biotin	Biotin-labeled single-stranded DNA was synthesized using the Affymetrix GeneChip WT terminal Labeling kit (Affymetrix), according to manufacturer's instructions.	9606	After fragmentation of DNA, labeled DNA was hybridized for 16h at 45掳C on Affymetrix Human Gene 1.0 ST arrays.	The arrays were washed and stained in a fluidics station using the GeneChip hybridization, Wash end Stain kit (Affymetrix) and scanned using the Affymetrix 3000 GeneScanner.	Colonic mucosal biopsy from active UC patient 51 before vedolizumab (VDZ) therapy	Probe level analysis was performed on the Affymetrix raw data (.cel files) with the robust multichip average (RMA) method implemented in the Bioconductor package 'aroma.affymetrix' to obtain a log2 expression value for each gene probe set	GPL6244	Ingrid,,Arijs	ingrid.arijs@med.kuleuven.be	TARGID - IBD Leuven	Clinical and Experimental Medicine	KULeuven	Herestraat 49	Leuven	3000	Belgium	ftp://ftp.ncbi.nlm.nih.gov/geo/samples/GSM1900nnn/GSM1900319/suppl/GSM1900319_Bp918.CEL.gz	33252	vdz4w	2	51	colonic mucosal biopsy	W0
GSM1900320	UC	Bp925_Active UC W0_vdz4w_64	GSM1900320	Public on Oct 11 2016	Oct 01 2015	Oct 11 2016	RNA	1	Colonic mucosal biopsy from active UC patient 64 before vedolizumab (VDZ) therapy	Homo sapiens	study individual number: 64	week (w): W0	induction therapy_maintenance therapy: vdz4w	mayo endoscopic subscore: 3	tissue: colonic mucosal biopsy	total RNA	Total RNA was extracted using the RNeasy Mini Kit (Qiagen, Benelux B.V.), according to the manufacturer鈥檚 instructions.	biotin	Biotin-labeled single-stranded DNA was synthesized using the Affymetrix GeneChip WT terminal Labeling kit (Affymetrix), according to manufacturer's instructions.	9606	After fragmentation of DNA, labeled DNA was hybridized for 16h at 45掳C on Affymetrix Human Gene 1.0 ST arrays.	The arrays were washed and stained in a fluidics station using the GeneChip hybridization, Wash end Stain kit (Affymetrix) and scanned using the Affymetrix 3000 GeneScanner.	Colonic mucosal biopsy from active UC patient 64 before vedolizumab (VDZ) therapy	Probe level analysis was performed on the Affymetrix raw data (.cel files) with the robust multichip average (RMA) method implemented in the Bioconductor package 'aroma.affymetrix' to obtain a log2 expression value for each gene probe set	GPL6244	Ingrid,,Arijs	ingrid.arijs@med.kuleuven.be	TARGID - IBD Leuven	Clinical and Experimental Medicine	KULeuven	Herestraat 49	Leuven	3000	Belgium	ftp://ftp.ncbi.nlm.nih.gov/geo/samples/GSM1900nnn/GSM1900320/suppl/GSM1900320_Bp925.CEL.gz	33252	vdz4w	3	64	colonic mucosal biopsy	W0
GSM1900321	UC	Bp926_Active UC W0_vdz4w_56	GSM1900321	Public on Oct 11 2016	Oct 01 2015	Oct 11 2016	RNA	1	Colonic mucosal biopsy from active UC patient 56 before vedolizumab (VDZ) therapy	Homo sapiens	study individual number: 56	week (w): W0	induction therapy_maintenance therapy: vdz4w	mayo endoscopic subscore: 3	tissue: colonic mucosal biopsy	total RNA	Total RNA was extracted using the RNeasy Mini Kit (Qiagen, Benelux B.V.), according to the manufacturer鈥檚 instructions.	biotin	Biotin-labeled single-stranded DNA was synthesized using the Affymetrix GeneChip WT terminal Labeling kit (Affymetrix), according to manufacturer's instructions.	9606	After fragmentation of DNA, labeled DNA was hybridized for 16h at 45掳C on Affymetrix Human Gene 1.0 ST arrays.	The arrays were washed and stained in a fluidics station using the GeneChip hybridization, Wash end Stain kit (Affymetrix) and scanned using the Affymetrix 3000 GeneScanner.	Colonic mucosal biopsy from active UC patient 56 before vedolizumab (VDZ) therapy	Probe level analysis was performed on the Affymetrix raw data (.cel files) with the robust multichip average (RMA) method implemented in the Bioconductor package 'aroma.affymetrix' to obtain a log2 expression value for each gene probe set	GPL6244	Ingrid,,Arijs	ingrid.arijs@med.kuleuven.be	TARGID - IBD Leuven	Clinical and Experimental Medicine	KULeuven	Herestraat 49	Leuven	3000	Belgium	ftp://ftp.ncbi.nlm.nih.gov/geo/samples/GSM1900nnn/GSM1900321/suppl/GSM1900321_Bp926.CEL.gz	33252	vdz4w	3	56	colonic mucosal biopsy	W0
GSM1900322	UC	Bp932_Active UC W0_vdz4w_71	GSM1900322	Public on Oct 11 2016	Oct 01 2015	Oct 11 2016	RNA	1	Colonic mucosal biopsy from active UC patient 71 before vedolizumab (VDZ) therapy	Homo sapiens	study individual number: 71	week (w): W0	induction therapy_maintenance therapy: vdz4w	mayo endoscopic subscore: 2	tissue: colonic mucosal biopsy	total RNA	Total RNA was extracted using the RNeasy Mini Kit (Qiagen, Benelux B.V.), according to the manufacturer鈥檚 instructions.	biotin	Biotin-labeled single-stranded DNA was synthesized using the Affymetrix GeneChip WT terminal Labeling kit (Affymetrix), according to manufacturer's instructions.	9606	After fragmentation of DNA, labeled DNA was hybridized for 16h at 45掳C on Affymetrix Human Gene 1.0 ST arrays.	The arrays were washed and stained in a fluidics station using the GeneChip hybridization, Wash end Stain kit (Affymetrix) and scanned using the Affymetrix 3000 GeneScanner.	Colonic mucosal biopsy from active UC patient 71 before vedolizumab (VDZ) therapy	Probe level analysis was performed on the Affymetrix raw data (.cel files) with the robust multichip average (RMA) method implemented in the Bioconductor package 'aroma.affymetrix' to obtain a log2 expression value for each gene probe set	GPL6244	Ingrid,,Arijs	ingrid.arijs@med.kuleuven.be	TARGID - IBD Leuven	Clinical and Experimental Medicine	KULeuven	Herestraat 49	Leuven	3000	Belgium	ftp://ftp.ncbi.nlm.nih.gov/geo/samples/GSM1900nnn/GSM1900322/suppl/GSM1900322_Bp932.CEL.gz	33252	vdz4w	2	71	colonic mucosal biopsy	W0
GSM1900323	UC	Bp940_Active UC W0_vdz4w_35	GSM1900323	Public on Oct 11 2016	Oct 01 2015	Oct 11 2016	RNA	1	Colonic mucosal biopsy from active UC patient 35 before vedolizumab (VDZ) therapy	Homo sapiens	study individual number: 35	week (w): W0	induction therapy_maintenance therapy: vdz4w	mayo endoscopic subscore: 2	tissue: colonic mucosal biopsy	total RNA	Total RNA was extracted using the RNeasy Mini Kit (Qiagen, Benelux B.V.), according to the manufacturer鈥檚 instructions.	biotin	Biotin-labeled single-stranded DNA was synthesized using the Affymetrix GeneChip WT terminal Labeling kit (Affymetrix), according to manufacturer's instructions.	9606	After fragmentation of DNA, labeled DNA was hybridized for 16h at 45掳C on Affymetrix Human Gene 1.0 ST arrays.	The arrays were washed and stained in a fluidics station using the GeneChip hybridization, Wash end Stain kit (Affymetrix) and scanned using the Affymetrix 3000 GeneScanner.	Colonic mucosal biopsy from active UC patient 35 before vedolizumab (VDZ) therapy	Probe level analysis was performed on the Affymetrix raw data (.cel files) with the robust multichip average (RMA) method implemented in the Bioconductor package 'aroma.affymetrix' to obtain a log2 expression value for each gene probe set	GPL6244	Ingrid,,Arijs	ingrid.arijs@med.kuleuven.be	TARGID - IBD Leuven	Clinical and Experimental Medicine	KULeuven	Herestraat 49	Leuven	3000	Belgium	ftp://ftp.ncbi.nlm.nih.gov/geo/samples/GSM1900nnn/GSM1900323/suppl/GSM1900323_Bp940.CEL.gz	33252	vdz4w	2	35	colonic mucosal biopsy	W0
GSM1900324	UC	Bp941_Active UC W0_vdz4w_70	GSM1900324	Public on Oct 11 2016	Oct 01 2015	Oct 11 2016	RNA	1	Colonic mucosal biopsy from active UC patient 70 before vedolizumab (VDZ) therapy	Homo sapiens	study individual number: 70	week (w): W0	induction therapy_maintenance therapy: vdz4w	mayo endoscopic subscore: 2	tissue: colonic mucosal biopsy	total RNA	Total RNA was extracted using the RNeasy Mini Kit (Qiagen, Benelux B.V.), according to the manufacturer鈥檚 instructions.	biotin	Biotin-labeled single-stranded DNA was synthesized using the Affymetrix GeneChip WT terminal Labeling kit (Affymetrix), according to manufacturer's instructions.	9606	After fragmentation of DNA, labeled DNA was hybridized for 16h at 45掳C on Affymetrix Human Gene 1.0 ST arrays.	The arrays were washed and stained in a fluidics station using the GeneChip hybridization, Wash end Stain kit (Affymetrix) and scanned using the Affymetrix 3000 GeneScanner.	Colonic mucosal biopsy from active UC patient 70 before vedolizumab (VDZ) therapy	Probe level analysis was performed on the Affymetrix raw data (.cel files) with the robust multichip average (RMA) method implemented in the Bioconductor package 'aroma.affymetrix' to obtain a log2 expression value for each gene probe set	GPL6244	Ingrid,,Arijs	ingrid.arijs@med.kuleuven.be	TARGID - IBD Leuven	Clinical and Experimental Medicine	KULeuven	Herestraat 49	Leuven	3000	Belgium	ftp://ftp.ncbi.nlm.nih.gov/geo/samples/GSM1900nnn/GSM1900324/suppl/GSM1900324_Bp941.CEL.gz	33252	vdz4w	2	70	colonic mucosal biopsy	W0
GSM1900325	UC	Bp950_Active UC W0_vdz4w_26	GSM1900325	Public on Oct 11 2016	Oct 01 2015	Oct 11 2016	RNA	1	Colonic mucosal biopsy from active UC patient 26 before vedolizumab (VDZ) therapy	Homo sapiens	study individual number: 26	week (w): W0	induction therapy_maintenance therapy: vdz4w	mayo endoscopic subscore: 3	tissue: colonic mucosal biopsy	total RNA	Total RNA was extracted using the RNeasy Mini Kit (Qiagen, Benelux B.V.), according to the manufacturer鈥檚 instructions.	biotin	Biotin-labeled single-stranded DNA was synthesized using the Affymetrix GeneChip WT terminal Labeling kit (Affymetrix), according to manufacturer's instructions.	9606	After fragmentation of DNA, labeled DNA was hybridized for 16h at 45掳C on Affymetrix Human Gene 1.0 ST arrays.	The arrays were washed and stained in a fluidics station using the GeneChip hybridization, Wash end Stain kit (Affymetrix) and scanned using the Affymetrix 3000 GeneScanner.	Colonic mucosal biopsy from active UC patient 26 before vedolizumab (VDZ) therapy	Probe level analysis was performed on the Affymetrix raw data (.cel files) with the robust multichip average (RMA) method implemented in the Bioconductor package 'aroma.affymetrix' to obtain a log2 expression value for each gene probe set	GPL6244	Ingrid,,Arijs	ingrid.arijs@med.kuleuven.be	TARGID - IBD Leuven	Clinical and Experimental Medicine	KULeuven	Herestraat 49	Leuven	3000	Belgium	ftp://ftp.ncbi.nlm.nih.gov/geo/samples/GSM1900nnn/GSM1900325/suppl/GSM1900325_Bp950.CEL.gz	33252	vdz4w	3	26	colonic mucosal biopsy	W0
