# Supplementary material for: Screening and validation of 3’-Methoxydaidzein as a therapeutic agent in ulcerative colitis based on disulfidptosis-associated molecular clusters
Source: PLoS One. 2025 Jun 6;20(6):e0324586. doi: 10.1371/journal.pone.0324586 (PMC12143574; doi:10.1371/journal.pone.0324586)
Supplement: S7 Table — (XLSX) [file pone.0324586.s007.xlsx]

## Sheet: S7 Table
S7 Table. Clinical information for GSE92415
ID	Group	title	geo_accession	status	submission_date	last_update_date	type	channel_count	source_name_ch1	organism_ch1	characteristics_ch1	characteristics_ch1.1	characteristics_ch1.2	characteristics_ch1.3	characteristics_ch1.4	characteristics_ch1.5	characteristics_ch1.6	characteristics_ch1.7	treatment_protocol_ch1	molecule_ch1	extract_protocol_ch1	label_ch1	label_protocol_ch1	taxid_ch1	hyb_protocol	scan_protocol	data_processing	platform_id	contact_name	contact_email	contact_institute	contact_address	contact_city	contact_state	contact_zip/postal_code	contact_country	supplementary_file	data_row_count	age:ch1	disease:ch1	mayo score:ch1	subject:ch1	tissue:ch1	treatment:ch1	visit:ch1	wk6response:ch1
GSM2429346	UC	T17p1_A8	GSM2429346	Public on Dec 03 2018	Dec 14 2016	Dec 03 2018	RNA	1	tissue biopsy	Homo sapiens	tissue: colon mucosa	subject: 6402-00008	disease: Ulcerative Colitis (UC)	age: 77	treatment: golimumab	visit: Week 0	wk6response: Yes	mayo score: 9	Mucosal biopsies (n=162) were collected 15 to 20 cm from the anal verge at screening during endoscopies from a subset of 87 patients who participated in the PURSUIT study. The Mayo score ranges from 0-12, with higher scores indicating more severe disease. More information on the score can be found at: http://www.globalrph.com/mayo_clinic_score.htm Independent of the PURSUIT study , biopsies were …	total RNA	Total RNA was isolated with Qiagen's RNeasy mini kit according to the manufacturer鈥檚 instructions.	biotin	Target was prepared from 100ng total RNA using the NuGEN Ovation V2 kit, followed by NuGEN Encore biotin labeling module, using the manufacturer鈥檚 protocol.	9606	Following fragmentation, 1.875ug of cDNA was hybridized for 16 hr at 45oC on GeneChip HT HG-U133+ PM 96 array plates. GeneChips were washed and stained in the Affymetrix GeneChip Array Station.	GeneChips were scanned using the GeneChipHT Scanner.	The data was normalized by RMA using ArrayStudio version 9.	GPL13158	K,,Li	kli@its.jnj.com	Janssen R&D	1400 McKean Road	Spring House	PA	19477	USA	ftp://ftp.ncbi.nlm.nih.gov/geo/samples/GSM2429nnn/GSM2429346/suppl/GSM2429346_5500254131236090112251_101136.A07.CEL.gz	54715	77	Ulcerative Colitis (UC)	9	6402-00008	colon mucosa	golimumab	Week 0	Yes
GSM2429347	UC	T17p2_F4	GSM2429347	Public on Dec 03 2018	Dec 14 2016	Dec 03 2018	RNA	1	tissue biopsy	Homo sapiens	tissue: colon mucosa	subject: 7783-00005	disease: Ulcerative Colitis (UC)	age: 34	treatment: golimumab	visit: Week 0	wk6response: Yes	mayo score: 7	Mucosal biopsies (n=162) were collected 15 to 20 cm from the anal verge at screening during endoscopies from a subset of 87 patients who participated in the PURSUIT study. The Mayo score ranges from 0-12, with higher scores indicating more severe disease. More information on the score can be found at: http://www.globalrph.com/mayo_clinic_score.htm Independent of the PURSUIT study , biopsies were …	total RNA	Total RNA was isolated with Qiagen's RNeasy mini kit according to the manufacturer鈥檚 instructions.	biotin	Target was prepared from 100ng total RNA using the NuGEN Ovation V2 kit, followed by NuGEN Encore biotin labeling module, using the manufacturer鈥檚 protocol.	9606	Following fragmentation, 1.875ug of cDNA was hybridized for 16 hr at 45oC on GeneChip HT HG-U133+ PM 96 array plates. GeneChips were washed and stained in the Affymetrix GeneChip Array Station.	GeneChips were scanned using the GeneChipHT Scanner.	The data was normalized by RMA using ArrayStudio version 9.	GPL13158	K,,Li	kli@its.jnj.com	Janssen R&D	1400 McKean Road	Spring House	PA	19477	USA	ftp://ftp.ncbi.nlm.nih.gov/geo/samples/GSM2429nnn/GSM2429347/suppl/GSM2429347_5500254131236090112251_101136.A12.CEL.gz	54715	34	Ulcerative Colitis (UC)	7	7783-00005	colon mucosa	golimumab	Week 0	Yes
GSM2429348	UC	T17p1_A11	GSM2429348	Public on Dec 03 2018	Dec 14 2016	Dec 03 2018	RNA	1	tissue biopsy	Homo sapiens	tissue: colon mucosa	subject: 6502-00028	disease: Ulcerative Colitis (UC)	age: 27	treatment: golimumab	visit: Week 0	wk6response: Yes	mayo score: 7	Mucosal biopsies (n=162) were collected 15 to 20 cm from the anal verge at screening during endoscopies from a subset of 87 patients who participated in the PURSUIT study. The Mayo score ranges from 0-12, with higher scores indicating more severe disease. More information on the score can be found at: http://www.globalrph.com/mayo_clinic_score.htm Independent of the PURSUIT study , biopsies were …	total RNA	Total RNA was isolated with Qiagen's RNeasy mini kit according to the manufacturer鈥檚 instructions.	biotin	Target was prepared from 100ng total RNA using the NuGEN Ovation V2 kit, followed by NuGEN Encore biotin labeling module, using the manufacturer鈥檚 protocol.	9606	Following fragmentation, 1.875ug of cDNA was hybridized for 16 hr at 45oC on GeneChip HT HG-U133+ PM 96 array plates. GeneChips were washed and stained in the Affymetrix GeneChip Array Station.	GeneChips were scanned using the GeneChipHT Scanner.	The data was normalized by RMA using ArrayStudio version 9.	GPL13158	K,,Li	kli@its.jnj.com	Janssen R&D	1400 McKean Road	Spring House	PA	19477	USA	ftp://ftp.ncbi.nlm.nih.gov/geo/samples/GSM2429nnn/GSM2429348/suppl/GSM2429348_5500254131236090112251_101136.B08.CEL.gz	54715	27	Ulcerative Colitis (UC)	7	6502-00028	colon mucosa	golimumab	Week 0	Yes
GSM2429349	UC	T17p2_B8	GSM2429349	Public on Dec 03 2018	Dec 14 2016	Dec 03 2018	RNA	1	tissue biopsy	Homo sapiens	tissue: colon mucosa	subject: 7796-00003	disease: Ulcerative Colitis (UC)	age: 63	treatment: golimumab	visit: Week 0	wk6response: No	mayo score: 8	Mucosal biopsies (n=162) were collected 15 to 20 cm from the anal verge at screening during endoscopies from a subset of 87 patients who participated in the PURSUIT study. The Mayo score ranges from 0-12, with higher scores indicating more severe disease. More information on the score can be found at: http://www.globalrph.com/mayo_clinic_score.htm Independent of the PURSUIT study , biopsies were …	total RNA	Total RNA was isolated with Qiagen's RNeasy mini kit according to the manufacturer鈥檚 instructions.	biotin	Target was prepared from 100ng total RNA using the NuGEN Ovation V2 kit, followed by NuGEN Encore biotin labeling module, using the manufacturer鈥檚 protocol.	9606	Following fragmentation, 1.875ug of cDNA was hybridized for 16 hr at 45oC on GeneChip HT HG-U133+ PM 96 array plates. GeneChips were washed and stained in the Affymetrix GeneChip Array Station.	GeneChips were scanned using the GeneChipHT Scanner.	The data was normalized by RMA using ArrayStudio version 9.	GPL13158	K,,Li	kli@its.jnj.com	Janssen R&D	1400 McKean Road	Spring House	PA	19477	USA	ftp://ftp.ncbi.nlm.nih.gov/geo/samples/GSM2429nnn/GSM2429349/suppl/GSM2429349_5500254131236090112251_101136.C03.CEL.gz	54715	63	Ulcerative Colitis (UC)	8	7796-00003	colon mucosa	golimumab	Week 0	No
GSM2429350	UC	T17p2_B7	GSM2429350	Public on Dec 03 2018	Dec 14 2016	Dec 03 2018	RNA	1	tissue biopsy	Homo sapiens	tissue: colon mucosa	subject: 7602-00001	disease: Ulcerative Colitis (UC)	age: 39	treatment: golimumab	visit: Week 0	wk6response: No	mayo score: 8	Mucosal biopsies (n=162) were collected 15 to 20 cm from the anal verge at screening during endoscopies from a subset of 87 patients who participated in the PURSUIT study. The Mayo score ranges from 0-12, with higher scores indicating more severe disease. More information on the score can be found at: http://www.globalrph.com/mayo_clinic_score.htm Independent of the PURSUIT study , biopsies were …	total RNA	Total RNA was isolated with Qiagen's RNeasy mini kit according to the manufacturer鈥檚 instructions.	biotin	Target was prepared from 100ng total RNA using the NuGEN Ovation V2 kit, followed by NuGEN Encore biotin labeling module, using the manufacturer鈥檚 protocol.	9606	Following fragmentation, 1.875ug of cDNA was hybridized for 16 hr at 45oC on GeneChip HT HG-U133+ PM 96 array plates. GeneChips were washed and stained in the Affymetrix GeneChip Array Station.	GeneChips were scanned using the GeneChipHT Scanner.	The data was normalized by RMA using ArrayStudio version 9.	GPL13158	K,,Li	kli@its.jnj.com	Janssen R&D	1400 McKean Road	Spring House	PA	19477	USA	ftp://ftp.ncbi.nlm.nih.gov/geo/samples/GSM2429nnn/GSM2429350/suppl/GSM2429350_5500254131236090112251_101136.C06.CEL.gz	54715	39	Ulcerative Colitis (UC)	8	7602-00001	colon mucosa	golimumab	Week 0	No
GSM2429351	UC	T17p2_C1	GSM2429351	Public on Dec 03 2018	Dec 14 2016	Dec 03 2018	RNA	1	tissue biopsy	Homo sapiens	tissue: colon mucosa	subject: 7414-00018	disease: Ulcerative Colitis (UC)	age: 28	treatment: golimumab	visit: Week 0	wk6response: Yes	mayo score: 11	Mucosal biopsies (n=162) were collected 15 to 20 cm from the anal verge at screening during endoscopies from a subset of 87 patients who participated in the PURSUIT study. The Mayo score ranges from 0-12, with higher scores indicating more severe disease. More information on the score can be found at: http://www.globalrph.com/mayo_clinic_score.htm Independent of the PURSUIT study , biopsies were …	total RNA	Total RNA was isolated with Qiagen's RNeasy mini kit according to the manufacturer鈥檚 instructions.	biotin	Target was prepared from 100ng total RNA using the NuGEN Ovation V2 kit, followed by NuGEN Encore biotin labeling module, using the manufacturer鈥檚 protocol.	9606	Following fragmentation, 1.875ug of cDNA was hybridized for 16 hr at 45oC on GeneChip HT HG-U133+ PM 96 array plates. GeneChips were washed and stained in the Affymetrix GeneChip Array Station.	GeneChips were scanned using the GeneChipHT Scanner.	The data was normalized by RMA using ArrayStudio version 9.	GPL13158	K,,Li	kli@its.jnj.com	Janssen R&D	1400 McKean Road	Spring House	PA	19477	USA	ftp://ftp.ncbi.nlm.nih.gov/geo/samples/GSM2429nnn/GSM2429351/suppl/GSM2429351_5500254131236090112251_101136.C10.CEL.gz	54715	28	Ulcerative Colitis (UC)	11	7414-00018	colon mucosa	golimumab	Week 0	Yes
GSM2429352	UC	T17p1_D4	GSM2429352	Public on Dec 03 2018	Dec 14 2016	Dec 03 2018	RNA	1	tissue biopsy	Homo sapiens	tissue: colon mucosa	subject: 6705-00016	disease: Ulcerative Colitis (UC)	age: 50	treatment: golimumab	visit: Week 0	wk6response: Yes	mayo score: 11	Mucosal biopsies (n=162) were collected 15 to 20 cm from the anal verge at screening during endoscopies from a subset of 87 patients who participated in the PURSUIT study. The Mayo score ranges from 0-12, with higher scores indicating more severe disease. More information on the score can be found at: http://www.globalrph.com/mayo_clinic_score.htm Independent of the PURSUIT study , biopsies were …	total RNA	Total RNA was isolated with Qiagen's RNeasy mini kit according to the manufacturer鈥檚 instructions.	biotin	Target was prepared from 100ng total RNA using the NuGEN Ovation V2 kit, followed by NuGEN Encore biotin labeling module, using the manufacturer鈥檚 protocol.	9606	Following fragmentation, 1.875ug of cDNA was hybridized for 16 hr at 45oC on GeneChip HT HG-U133+ PM 96 array plates. GeneChips were washed and stained in the Affymetrix GeneChip Array Station.	GeneChips were scanned using the GeneChipHT Scanner.	The data was normalized by RMA using ArrayStudio version 9.	GPL13158	K,,Li	kli@its.jnj.com	Janssen R&D	1400 McKean Road	Spring House	PA	19477	USA	ftp://ftp.ncbi.nlm.nih.gov/geo/samples/GSM2429nnn/GSM2429352/suppl/GSM2429352_5500254131236090112251_101136.D04.CEL.gz	54715	50	Ulcerative Colitis (UC)	11	6705-00016	colon mucosa	golimumab	Week 0	Yes
GSM2429353	UC	T17p1_C8	GSM2429353	Public on Dec 03 2018	Dec 14 2016	Dec 03 2018	RNA	1	tissue biopsy	Homo sapiens	tissue: colon mucosa	subject: 6404-00026	disease: Ulcerative Colitis (UC)	age: 51	treatment: golimumab	visit: Week 0	wk6response: Yes	mayo score: 9	Mucosal biopsies (n=162) were collected 15 to 20 cm from the anal verge at screening during endoscopies from a subset of 87 patients who participated in the PURSUIT study. The Mayo score ranges from 0-12, with higher scores indicating more severe disease. More information on the score can be found at: http://www.globalrph.com/mayo_clinic_score.htm Independent of the PURSUIT study , biopsies were …	total RNA	Total RNA was isolated with Qiagen's RNeasy mini kit according to the manufacturer鈥檚 instructions.	biotin	Target was prepared from 100ng total RNA using the NuGEN Ovation V2 kit, followed by NuGEN Encore biotin labeling module, using the manufacturer鈥檚 protocol.	9606	Following fragmentation, 1.875ug of cDNA was hybridized for 16 hr at 45oC on GeneChip HT HG-U133+ PM 96 array plates. GeneChips were washed and stained in the Affymetrix GeneChip Array Station.	GeneChips were scanned using the GeneChipHT Scanner.	The data was normalized by RMA using ArrayStudio version 9.	GPL13158	K,,Li	kli@its.jnj.com	Janssen R&D	1400 McKean Road	Spring House	PA	19477	USA	ftp://ftp.ncbi.nlm.nih.gov/geo/samples/GSM2429nnn/GSM2429353/suppl/GSM2429353_5500254131236090112251_101136.D08.CEL.gz	54715	51	Ulcerative Colitis (UC)	9	6404-00026	colon mucosa	golimumab	Week 0	Yes
GSM2429354	UC	T17p2_A4	GSM2429354	Public on Dec 03 2018	Dec 14 2016	Dec 03 2018	RNA	1	tissue biopsy	Homo sapiens	tissue: colon mucosa	subject: 7756-00011	disease: Ulcerative Colitis (UC)	age: 46	treatment: golimumab	visit: Week 0	wk6response: Yes	mayo score: 10	Mucosal biopsies (n=162) were collected 15 to 20 cm from the anal verge at screening during endoscopies from a subset of 87 patients who participated in the PURSUIT study. The Mayo score ranges from 0-12, with higher scores indicating more severe disease. More information on the score can be found at: http://www.globalrph.com/mayo_clinic_score.htm Independent of the PURSUIT study , biopsies were …	total RNA	Total RNA was isolated with Qiagen's RNeasy mini kit according to the manufacturer鈥檚 instructions.	biotin	Target was prepared from 100ng total RNA using the NuGEN Ovation V2 kit, followed by NuGEN Encore biotin labeling module, using the manufacturer鈥檚 protocol.	9606	Following fragmentation, 1.875ug of cDNA was hybridized for 16 hr at 45oC on GeneChip HT HG-U133+ PM 96 array plates. GeneChips were washed and stained in the Affymetrix GeneChip Array Station.	GeneChips were scanned using the GeneChipHT Scanner.	The data was normalized by RMA using ArrayStudio version 9.	GPL13158	K,,Li	kli@its.jnj.com	Janssen R&D	1400 McKean Road	Spring House	PA	19477	USA	ftp://ftp.ncbi.nlm.nih.gov/geo/samples/GSM2429nnn/GSM2429354/suppl/GSM2429354_5500254131236090112251_101136.E05.CEL.gz	54715	46	Ulcerative Colitis (UC)	10	7756-00011	colon mucosa	golimumab	Week 0	Yes
GSM2429355	UC	T17p2_A7	GSM2429355	Public on Dec 03 2018	Dec 14 2016	Dec 03 2018	RNA	1	tissue biopsy	Homo sapiens	tissue: colon mucosa	subject: 7785-00003	disease: Ulcerative Colitis (UC)	age: 30	treatment: golimumab	visit: Week 0	wk6response: No	mayo score: 11	Mucosal biopsies (n=162) were collected 15 to 20 cm from the anal verge at screening during endoscopies from a subset of 87 patients who participated in the PURSUIT study. The Mayo score ranges from 0-12, with higher scores indicating more severe disease. More information on the score can be found at: http://www.globalrph.com/mayo_clinic_score.htm Independent of the PURSUIT study , biopsies were …	total RNA	Total RNA was isolated with Qiagen's RNeasy mini kit according to the manufacturer鈥檚 instructions.	biotin	Target was prepared from 100ng total RNA using the NuGEN Ovation V2 kit, followed by NuGEN Encore biotin labeling module, using the manufacturer鈥檚 protocol.	9606	Following fragmentation, 1.875ug of cDNA was hybridized for 16 hr at 45oC on GeneChip HT HG-U133+ PM 96 array plates. GeneChips were washed and stained in the Affymetrix GeneChip Array Station.	GeneChips were scanned using the GeneChipHT Scanner.	The data was normalized by RMA using ArrayStudio version 9.	GPL13158	K,,Li	kli@its.jnj.com	Janssen R&D	1400 McKean Road	Spring House	PA	19477	USA	ftp://ftp.ncbi.nlm.nih.gov/geo/samples/GSM2429nnn/GSM2429355/suppl/GSM2429355_5500254131236090112251_101136.E12.CEL.gz	54715	30	Ulcerative Colitis (UC)	11	7785-00003	colon mucosa	golimumab	Week 0	No
GSM2429356	UC	T17p1_E10	GSM2429356	Public on Dec 03 2018	Dec 14 2016	Dec 03 2018	RNA	1	tissue biopsy	Homo sapiens	tissue: colon mucosa	subject: 7204-00011	disease: Ulcerative Colitis (UC)	age: 38	treatment: golimumab	visit: Week 0	wk6response: No	mayo score: 9	Mucosal biopsies (n=162) were collected 15 to 20 cm from the anal verge at screening during endoscopies from a subset of 87 patients who participated in the PURSUIT study. The Mayo score ranges from 0-12, with higher scores indicating more severe disease. More information on the score can be found at: http://www.globalrph.com/mayo_clinic_score.htm Independent of the PURSUIT study , biopsies were …	total RNA	Total RNA was isolated with Qiagen's RNeasy mini kit according to the manufacturer鈥檚 instructions.	biotin	Target was prepared from 100ng total RNA using the NuGEN Ovation V2 kit, followed by NuGEN Encore biotin labeling module, using the manufacturer鈥檚 protocol.	9606	Following fragmentation, 1.875ug of cDNA was hybridized for 16 hr at 45oC on GeneChip HT HG-U133+ PM 96 array plates. GeneChips were washed and stained in the Affymetrix GeneChip Array Station.	GeneChips were scanned using the GeneChipHT Scanner.	The data was normalized by RMA using ArrayStudio version 9.	GPL13158	K,,Li	kli@its.jnj.com	Janssen R&D	1400 McKean Road	Spring House	PA	19477	USA	ftp://ftp.ncbi.nlm.nih.gov/geo/samples/GSM2429nnn/GSM2429356/suppl/GSM2429356_5500254131236090112251_101136.F07.CEL.gz	54715	38	Ulcerative Colitis (UC)	9	7204-00011	colon mucosa	golimumab	Week 0	No
GSM2429357	UC	T17p1_H4	GSM2429357	Public on Dec 03 2018	Dec 14 2016	Dec 03 2018	RNA	1	tissue biopsy	Homo sapiens	tissue: colon mucosa	subject: 6402-00007	disease: Ulcerative Colitis (UC)	age: 49	treatment: golimumab	visit: Week 0	wk6response: Yes	mayo score: 10	Mucosal biopsies (n=162) were collected 15 to 20 cm from the anal verge at screening during endoscopies from a subset of 87 patients who participated in the PURSUIT study. The Mayo score ranges from 0-12, with higher scores indicating more severe disease. More information on the score can be found at: http://www.globalrph.com/mayo_clinic_score.htm Independent of the PURSUIT study , biopsies were …	total RNA	Total RNA was isolated with Qiagen's RNeasy mini kit according to the manufacturer鈥檚 instructions.	biotin	Target was prepared from 100ng total RNA using the NuGEN Ovation V2 kit, followed by NuGEN Encore biotin labeling module, using the manufacturer鈥檚 protocol.	9606	Following fragmentation, 1.875ug of cDNA was hybridized for 16 hr at 45oC on GeneChip HT HG-U133+ PM 96 array plates. GeneChips were washed and stained in the Affymetrix GeneChip Array Station.	GeneChips were scanned using the GeneChipHT Scanner.	The data was normalized by RMA using ArrayStudio version 9.	GPL13158	K,,Li	kli@its.jnj.com	Janssen R&D	1400 McKean Road	Spring House	PA	19477	USA	ftp://ftp.ncbi.nlm.nih.gov/geo/samples/GSM2429nnn/GSM2429357/suppl/GSM2429357_5500254131236090112251_101136.F11.CEL.gz	54715	49	Ulcerative Colitis (UC)	10	6402-00007	colon mucosa	golimumab	Week 0	Yes
GSM2429358	UC	T17p2_B5	GSM2429358	Public on Dec 03 2018	Dec 14 2016	Dec 03 2018	RNA	1	tissue biopsy	Homo sapiens	tissue: colon mucosa	subject: 7530-00008	disease: Ulcerative Colitis (UC)	age: 56	treatment: golimumab	visit: Week 0	wk6response: No	mayo score: 6	Mucosal biopsies (n=162) were collected 15 to 20 cm from the anal verge at screening during endoscopies from a subset of 87 patients who participated in the PURSUIT study. The Mayo score ranges from 0-12, with higher scores indicating more severe disease. More information on the score can be found at: http://www.globalrph.com/mayo_clinic_score.htm Independent of the PURSUIT study , biopsies were …	total RNA	Total RNA was isolated with Qiagen's RNeasy mini kit according to the manufacturer鈥檚 instructions.	biotin	Target was prepared from 100ng total RNA using the NuGEN Ovation V2 kit, followed by NuGEN Encore biotin labeling module, using the manufacturer鈥檚 protocol.	9606	Following fragmentation, 1.875ug of cDNA was hybridized for 16 hr at 45oC on GeneChip HT HG-U133+ PM 96 array plates. GeneChips were washed and stained in the Affymetrix GeneChip Array Station.	GeneChips were scanned using the GeneChipHT Scanner.	The data was normalized by RMA using ArrayStudio version 9.	GPL13158	K,,Li	kli@its.jnj.com	Janssen R&D	1400 McKean Road	Spring House	PA	19477	USA	ftp://ftp.ncbi.nlm.nih.gov/geo/samples/GSM2429nnn/GSM2429358/suppl/GSM2429358_5500254131236090112251_101136.G12.CEL.gz	54715	56	Ulcerative Colitis (UC)	6	7530-00008	colon mucosa	golimumab	Week 0	No
GSM2429359	UC	T17p2_H4	GSM2429359	Public on Dec 03 2018	Dec 14 2016	Dec 03 2018	RNA	1	tissue biopsy	Homo sapiens	tissue: colon mucosa	subject: 7530-00011	disease: Ulcerative Colitis (UC)	age: 63	treatment: golimumab	visit: Week 0	wk6response: No	mayo score: 8	Mucosal biopsies (n=162) were collected 15 to 20 cm from the anal verge at screening during endoscopies from a subset of 87 patients who participated in the PURSUIT study. The Mayo score ranges from 0-12, with higher scores indicating more severe disease. More information on the score can be found at: http://www.globalrph.com/mayo_clinic_score.htm Independent of the PURSUIT study , biopsies were …	total RNA	Total RNA was isolated with Qiagen's RNeasy mini kit according to the manufacturer鈥檚 instructions.	biotin	Target was prepared from 100ng total RNA using the NuGEN Ovation V2 kit, followed by NuGEN Encore biotin labeling module, using the manufacturer鈥檚 protocol.	9606	Following fragmentation, 1.875ug of cDNA was hybridized for 16 hr at 45oC on GeneChip HT HG-U133+ PM 96 array plates. GeneChips were washed and stained in the Affymetrix GeneChip Array Station.	GeneChips were scanned using the GeneChipHT Scanner.	The data was normalized by RMA using ArrayStudio version 9.	GPL13158	K,,Li	kli@its.jnj.com	Janssen R&D	1400 McKean Road	Spring House	PA	19477	USA	ftp://ftp.ncbi.nlm.nih.gov/geo/samples/GSM2429nnn/GSM2429359/suppl/GSM2429359_5500254131236090112252_101136.A08.CEL.gz	54715	63	Ulcerative Colitis (UC)	8	7530-00011	colon mucosa	golimumab	Week 0	No
GSM2429360	UC	T17p1_G1	GSM2429360	Public on Dec 03 2018	Dec 14 2016	Dec 03 2018	RNA	1	tissue biopsy	Homo sapiens	tissue: colon mucosa	subject: 7207-00021	disease: Ulcerative Colitis (UC)	age: 27	treatment: golimumab	visit: Week 0	wk6response: No	mayo score: 8	Mucosal biopsies (n=162) were collected 15 to 20 cm from the anal verge at screening during endoscopies from a subset of 87 patients who participated in the PURSUIT study. The Mayo score ranges from 0-12, with higher scores indicating more severe disease. More information on the score can be found at: http://www.globalrph.com/mayo_clinic_score.htm Independent of the PURSUIT study , biopsies were …	total RNA	Total RNA was isolated with Qiagen's RNeasy mini kit according to the manufacturer鈥檚 instructions.	biotin	Target was prepared from 100ng total RNA using the NuGEN Ovation V2 kit, followed by NuGEN Encore biotin labeling module, using the manufacturer鈥檚 protocol.	9606	Following fragmentation, 1.875ug of cDNA was hybridized for 16 hr at 45oC on GeneChip HT HG-U133+ PM 96 array plates. GeneChips were washed and stained in the Affymetrix GeneChip Array Station.	GeneChips were scanned using the GeneChipHT Scanner.	The data was normalized by RMA using ArrayStudio version 9.	GPL13158	K,,Li	kli@its.jnj.com	Janssen R&D	1400 McKean Road	Spring House	PA	19477	USA	ftp://ftp.ncbi.nlm.nih.gov/geo/samples/GSM2429nnn/GSM2429360/suppl/GSM2429360_5500254131236090112252_101136.B01.CEL.gz	54715	27	Ulcerative Colitis (UC)	8	7207-00021	colon mucosa	golimumab	Week 0	No
GSM2429361	UC	T17p1_A10	GSM2429361	Public on Dec 03 2018	Dec 14 2016	Dec 03 2018	RNA	1	tissue biopsy	Homo sapiens	tissue: colon mucosa	subject: 6404-00030	disease: Ulcerative Colitis (UC)	age: 30	treatment: golimumab	visit: Week 0	wk6response: No	mayo score: 7	Mucosal biopsies (n=162) were collected 15 to 20 cm from the anal verge at screening during endoscopies from a subset of 87 patients who participated in the PURSUIT study. The Mayo score ranges from 0-12, with higher scores indicating more severe disease. More information on the score can be found at: http://www.globalrph.com/mayo_clinic_score.htm Independent of the PURSUIT study , biopsies were …	total RNA	Total RNA was isolated with Qiagen's RNeasy mini kit according to the manufacturer鈥檚 instructions.	biotin	Target was prepared from 100ng total RNA using the NuGEN Ovation V2 kit, followed by NuGEN Encore biotin labeling module, using the manufacturer鈥檚 protocol.	9606	Following fragmentation, 1.875ug of cDNA was hybridized for 16 hr at 45oC on GeneChip HT HG-U133+ PM 96 array plates. GeneChips were washed and stained in the Affymetrix GeneChip Array Station.	GeneChips were scanned using the GeneChipHT Scanner.	The data was normalized by RMA using ArrayStudio version 9.	GPL13158	K,,Li	kli@its.jnj.com	Janssen R&D	1400 McKean Road	Spring House	PA	19477	USA	ftp://ftp.ncbi.nlm.nih.gov/geo/samples/GSM2429nnn/GSM2429361/suppl/GSM2429361_5500254131236090112252_101136.B12.CEL.gz	54715	30	Ulcerative Colitis (UC)	7	6404-00030	colon mucosa	golimumab	Week 0	No
GSM2429362	UC	T17p1_B2	GSM2429362	Public on Dec 03 2018	Dec 14 2016	Dec 03 2018	RNA	1	tissue biopsy	Homo sapiens	tissue: colon mucosa	subject: 6404-00017	disease: Ulcerative Colitis (UC)	age: 63	treatment: golimumab	visit: Week 0	wk6response: Yes	mayo score: 8	Mucosal biopsies (n=162) were collected 15 to 20 cm from the anal verge at screening during endoscopies from a subset of 87 patients who participated in the PURSUIT study. The Mayo score ranges from 0-12, with higher scores indicating more severe disease. More information on the score can be found at: http://www.globalrph.com/mayo_clinic_score.htm Independent of the PURSUIT study , biopsies were …	total RNA	Total RNA was isolated with Qiagen's RNeasy mini kit according to the manufacturer鈥檚 instructions.	biotin	Target was prepared from 100ng total RNA using the NuGEN Ovation V2 kit, followed by NuGEN Encore biotin labeling module, using the manufacturer鈥檚 protocol.	9606	Following fragmentation, 1.875ug of cDNA was hybridized for 16 hr at 45oC on GeneChip HT HG-U133+ PM 96 array plates. GeneChips were washed and stained in the Affymetrix GeneChip Array Station.	GeneChips were scanned using the GeneChipHT Scanner.	The data was normalized by RMA using ArrayStudio version 9.	GPL13158	K,,Li	kli@its.jnj.com	Janssen R&D	1400 McKean Road	Spring House	PA	19477	USA	ftp://ftp.ncbi.nlm.nih.gov/geo/samples/GSM2429nnn/GSM2429362/suppl/GSM2429362_5500254131236090112252_101136.E02.CEL.gz	54715	63	Ulcerative Colitis (UC)	8	6404-00017	colon mucosa	golimumab	Week 0	Yes
GSM2429363	UC	T17p1_F2	GSM2429363	Public on Dec 03 2018	Dec 14 2016	Dec 03 2018	RNA	1	tissue biopsy	Homo sapiens	tissue: colon mucosa	subject: 7213-00008	disease: Ulcerative Colitis (UC)	age: 25	treatment: golimumab	visit: Week 0	wk6response: No	mayo score: 10	Mucosal biopsies (n=162) were collected 15 to 20 cm from the anal verge at screening during endoscopies from a subset of 87 patients who participated in the PURSUIT study. The Mayo score ranges from 0-12, with higher scores indicating more severe disease. More information on the score can be found at: http://www.globalrph.com/mayo_clinic_score.htm Independent of the PURSUIT study , biopsies were …	total RNA	Total RNA was isolated with Qiagen's RNeasy mini kit according to the manufacturer鈥檚 instructions.	biotin	Target was prepared from 100ng total RNA using the NuGEN Ovation V2 kit, followed by NuGEN Encore biotin labeling module, using the manufacturer鈥檚 protocol.	9606	Following fragmentation, 1.875ug of cDNA was hybridized for 16 hr at 45oC on GeneChip HT HG-U133+ PM 96 array plates. GeneChips were washed and stained in the Affymetrix GeneChip Array Station.	GeneChips were scanned using the GeneChipHT Scanner.	The data was normalized by RMA using ArrayStudio version 9.	GPL13158	K,,Li	kli@its.jnj.com	Janssen R&D	1400 McKean Road	Spring House	PA	19477	USA	ftp://ftp.ncbi.nlm.nih.gov/geo/samples/GSM2429nnn/GSM2429363/suppl/GSM2429363_5500254131236090112252_101136.E12.CEL.gz	54715	25	Ulcerative Colitis (UC)	10	7213-00008	colon mucosa	golimumab	Week 0	No
GSM2429364	UC	T17p2_C3	GSM2429364	Public on Dec 03 2018	Dec 14 2016	Dec 03 2018	RNA	1	tissue biopsy	Homo sapiens	tissue: colon mucosa	subject: 7781-00003	disease: Ulcerative Colitis (UC)	age: 36	treatment: golimumab	visit: Week 0	wk6response: No	mayo score: 11	Mucosal biopsies (n=162) were collected 15 to 20 cm from the anal verge at screening during endoscopies from a subset of 87 patients who participated in the PURSUIT study. The Mayo score ranges from 0-12, with higher scores indicating more severe disease. More information on the score can be found at: http://www.globalrph.com/mayo_clinic_score.htm Independent of the PURSUIT study , biopsies were …	total RNA	Total RNA was isolated with Qiagen's RNeasy mini kit according to the manufacturer鈥檚 instructions.	biotin	Target was prepared from 100ng total RNA using the NuGEN Ovation V2 kit, followed by NuGEN Encore biotin labeling module, using the manufacturer鈥檚 protocol.	9606	Following fragmentation, 1.875ug of cDNA was hybridized for 16 hr at 45oC on GeneChip HT HG-U133+ PM 96 array plates. GeneChips were washed and stained in the Affymetrix GeneChip Array Station.	GeneChips were scanned using the GeneChipHT Scanner.	The data was normalized by RMA using ArrayStudio version 9.	GPL13158	K,,Li	kli@its.jnj.com	Janssen R&D	1400 McKean Road	Spring House	PA	19477	USA	ftp://ftp.ncbi.nlm.nih.gov/geo/samples/GSM2429nnn/GSM2429364/suppl/GSM2429364_5500254131236090112256_101136.B05.CEL.gz	54715	36	Ulcerative Colitis (UC)	11	7781-00003	colon mucosa	golimumab	Week 0	No
GSM2429365	UC	T17p1_A4	GSM2429365	Public on Dec 03 2018	Dec 14 2016	Dec 03 2018	RNA	1	tissue biopsy	Homo sapiens	tissue: colon mucosa	subject: 6177-00015	disease: Ulcerative Colitis (UC)	age: 23	treatment: golimumab	visit: Week 0	wk6response: Yes	mayo score: 10	Mucosal biopsies (n=162) were collected 15 to 20 cm from the anal verge at screening during endoscopies from a subset of 87 patients who participated in the PURSUIT study. The Mayo score ranges from 0-12, with higher scores indicating more severe disease. More information on the score can be found at: http://www.globalrph.com/mayo_clinic_score.htm Independent of the PURSUIT study , biopsies were …	total RNA	Total RNA was isolated with Qiagen's RNeasy mini kit according to the manufacturer鈥檚 instructions.	biotin	Target was prepared from 100ng total RNA using the NuGEN Ovation V2 kit, followed by NuGEN Encore biotin labeling module, using the manufacturer鈥檚 protocol.	9606	Following fragmentation, 1.875ug of cDNA was hybridized for 16 hr at 45oC on GeneChip HT HG-U133+ PM 96 array plates. GeneChips were washed and stained in the Affymetrix GeneChip Array Station.	GeneChips were scanned using the GeneChipHT Scanner.	The data was normalized by RMA using ArrayStudio version 9.	GPL13158	K,,Li	kli@its.jnj.com	Janssen R&D	1400 McKean Road	Spring House	PA	19477	USA	ftp://ftp.ncbi.nlm.nih.gov/geo/samples/GSM2429nnn/GSM2429365/suppl/GSM2429365_5500254131236090112256_101136.B07.CEL.gz	54715	23	Ulcerative Colitis (UC)	10	6177-00015	colon mucosa	golimumab	Week 0	Yes
GSM2429366	UC	T17p2_G3	GSM2429366	Public on Dec 03 2018	Dec 14 2016	Dec 03 2018	RNA	1	tissue biopsy	Homo sapiens	tissue: colon mucosa	subject: 7753-00004	disease: Ulcerative Colitis (UC)	age: 51	treatment: golimumab	visit: Week 0	wk6response: No	mayo score: 10	Mucosal biopsies (n=162) were collected 15 to 20 cm from the anal verge at screening during endoscopies from a subset of 87 patients who participated in the PURSUIT study. The Mayo score ranges from 0-12, with higher scores indicating more severe disease. More information on the score can be found at: http://www.globalrph.com/mayo_clinic_score.htm Independent of the PURSUIT study , biopsies were …	total RNA	Total RNA was isolated with Qiagen's RNeasy mini kit according to the manufacturer鈥檚 instructions.	biotin	Target was prepared from 100ng total RNA using the NuGEN Ovation V2 kit, followed by NuGEN Encore biotin labeling module, using the manufacturer鈥檚 protocol.	9606	Following fragmentation, 1.875ug of cDNA was hybridized for 16 hr at 45oC on GeneChip HT HG-U133+ PM 96 array plates. GeneChips were washed and stained in the Affymetrix GeneChip Array Station.	GeneChips were scanned using the GeneChipHT Scanner.	The data was normalized by RMA using ArrayStudio version 9.	GPL13158	K,,Li	kli@its.jnj.com	Janssen R&D	1400 McKean Road	Spring House	PA	19477	USA	ftp://ftp.ncbi.nlm.nih.gov/geo/samples/GSM2429nnn/GSM2429366/suppl/GSM2429366_5500254131236090112256_101136.C09.CEL.gz	54715	51	Ulcerative Colitis (UC)	10	7753-00004	colon mucosa	golimumab	Week 0	No
GSM2429367	UC	T17p2_G1	GSM2429367	Public on Dec 03 2018	Dec 14 2016	Dec 03 2018	RNA	1	tissue biopsy	Homo sapiens	tissue: colon mucosa	subject: 7414-00019	disease: Ulcerative Colitis (UC)	age: 24	treatment: golimumab	visit: Week 0	wk6response: Yes	mayo score: 8	Mucosal biopsies (n=162) were collected 15 to 20 cm from the anal verge at screening during endoscopies from a subset of 87 patients who participated in the PURSUIT study. The Mayo score ranges from 0-12, with higher scores indicating more severe disease. More information on the score can be found at: http://www.globalrph.com/mayo_clinic_score.htm Independent of the PURSUIT study , biopsies were …	total RNA	Total RNA was isolated with Qiagen's RNeasy mini kit according to the manufacturer鈥檚 instructions.	biotin	Target was prepared from 100ng total RNA using the NuGEN Ovation V2 kit, followed by NuGEN Encore biotin labeling module, using the manufacturer鈥檚 protocol.	9606	Following fragmentation, 1.875ug of cDNA was hybridized for 16 hr at 45oC on GeneChip HT HG-U133+ PM 96 array plates. GeneChips were washed and stained in the Affymetrix GeneChip Array Station.	GeneChips were scanned using the GeneChipHT Scanner.	The data was normalized by RMA using ArrayStudio version 9.	GPL13158	K,,Li	kli@its.jnj.com	Janssen R&D	1400 McKean Road	Spring House	PA	19477	USA	ftp://ftp.ncbi.nlm.nih.gov/geo/samples/GSM2429nnn/GSM2429367/suppl/GSM2429367_5500254131236090112256_101136.C11.CEL.gz	54715	24	Ulcerative Colitis (UC)	8	7414-00019	colon mucosa	golimumab	Week 0	Yes
GSM2429368	UC	T17p1_E6	GSM2429368	Public on Dec 03 2018	Dec 14 2016	Dec 03 2018	RNA	1	tissue biopsy	Homo sapiens	tissue: colon mucosa	subject: 7213-00010	disease: Ulcerative Colitis (UC)	age: 52	treatment: golimumab	visit: Week 0	wk6response: No	mayo score: 9	Mucosal biopsies (n=162) were collected 15 to 20 cm from the anal verge at screening during endoscopies from a subset of 87 patients who participated in the PURSUIT study. The Mayo score ranges from 0-12, with higher scores indicating more severe disease. More information on the score can be found at: http://www.globalrph.com/mayo_clinic_score.htm Independent of the PURSUIT study , biopsies were …	total RNA	Total RNA was isolated with Qiagen's RNeasy mini kit according to the manufacturer鈥檚 instructions.	biotin	Target was prepared from 100ng total RNA using the NuGEN Ovation V2 kit, followed by NuGEN Encore biotin labeling module, using the manufacturer鈥檚 protocol.	9606	Following fragmentation, 1.875ug of cDNA was hybridized for 16 hr at 45oC on GeneChip HT HG-U133+ PM 96 array plates. GeneChips were washed and stained in the Affymetrix GeneChip Array Station.	GeneChips were scanned using the GeneChipHT Scanner.	The data was normalized by RMA using ArrayStudio version 9.	GPL13158	K,,Li	kli@its.jnj.com	Janssen R&D	1400 McKean Road	Spring House	PA	19477	USA	ftp://ftp.ncbi.nlm.nih.gov/geo/samples/GSM2429nnn/GSM2429368/suppl/GSM2429368_5500254131236090112256_101136.D09.CEL.gz	54715	52	Ulcerative Colitis (UC)	9	7213-00010	colon mucosa	golimumab	Week 0	No
GSM2429369	UC	T17p2_E1	GSM2429369	Public on Dec 03 2018	Dec 14 2016	Dec 03 2018	RNA	1	tissue biopsy	Homo sapiens	tissue: colon mucosa	subject: 7530-00002	disease: Ulcerative Colitis (UC)	age: 57	treatment: golimumab	visit: Week 0	wk6response: No	mayo score: 8	Mucosal biopsies (n=162) were collected 15 to 20 cm from the anal verge at screening during endoscopies from a subset of 87 patients who participated in the PURSUIT study. The Mayo score ranges from 0-12, with higher scores indicating more severe disease. More information on the score can be found at: http://www.globalrph.com/mayo_clinic_score.htm Independent of the PURSUIT study , biopsies were …	total RNA	Total RNA was isolated with Qiagen's RNeasy mini kit according to the manufacturer鈥檚 instructions.	biotin	Target was prepared from 100ng total RNA using the NuGEN Ovation V2 kit, followed by NuGEN Encore biotin labeling module, using the manufacturer鈥檚 protocol.	9606	Following fragmentation, 1.875ug of cDNA was hybridized for 16 hr at 45oC on GeneChip HT HG-U133+ PM 96 array plates. GeneChips were washed and stained in the Affymetrix GeneChip Array Station.	GeneChips were scanned using the GeneChipHT Scanner.	The data was normalized by RMA using ArrayStudio version 9.	GPL13158	K,,Li	kli@its.jnj.com	Janssen R&D	1400 McKean Road	Spring House	PA	19477	USA	ftp://ftp.ncbi.nlm.nih.gov/geo/samples/GSM2429nnn/GSM2429369/suppl/GSM2429369_5500254131236090112256_101136.F10.CEL.gz	54715	57	Ulcerative Colitis (UC)	8	7530-00002	colon mucosa	golimumab	Week 0	No
GSM2429370	UC	T17p1_D5	GSM2429370	Public on Dec 03 2018	Dec 14 2016	Dec 03 2018	RNA	1	tissue biopsy	Homo sapiens	tissue: colon mucosa	subject: 6705-00018	disease: Ulcerative Colitis (UC)	age: 20	treatment: golimumab	visit: Week 0	wk6response: No	mayo score: 9	Mucosal biopsies (n=162) were collected 15 to 20 cm from the anal verge at screening during endoscopies from a subset of 87 patients who participated in the PURSUIT study. The Mayo score ranges from 0-12, with higher scores indicating more severe disease. More information on the score can be found at: http://www.globalrph.com/mayo_clinic_score.htm Independent of the PURSUIT study , biopsies were …	total RNA	Total RNA was isolated with Qiagen's RNeasy mini kit according to the manufacturer鈥檚 instructions.	biotin	Target was prepared from 100ng total RNA using the NuGEN Ovation V2 kit, followed by NuGEN Encore biotin labeling module, using the manufacturer鈥檚 protocol.	9606	Following fragmentation, 1.875ug of cDNA was hybridized for 16 hr at 45oC on GeneChip HT HG-U133+ PM 96 array plates. GeneChips were washed and stained in the Affymetrix GeneChip Array Station.	GeneChips were scanned using the GeneChipHT Scanner.	The data was normalized by RMA using ArrayStudio version 9.	GPL13158	K,,Li	kli@its.jnj.com	Janssen R&D	1400 McKean Road	Spring House	PA	19477	USA	ftp://ftp.ncbi.nlm.nih.gov/geo/samples/GSM2429nnn/GSM2429370/suppl/GSM2429370_5500254131236090112256_101136.F12.CEL.gz	54715	20	Ulcerative Colitis (UC)	9	6705-00018	colon mucosa	golimumab	Week 0	No
GSM2429371	UC	T17p2_A6	GSM2429371	Public on Dec 03 2018	Dec 14 2016	Dec 03 2018	RNA	1	tissue biopsy	Homo sapiens	tissue: colon mucosa	subject: 7414-00020	disease: Ulcerative Colitis (UC)	age: 27	treatment: golimumab	visit: Week 0	wk6response: No	mayo score: 12	Mucosal biopsies (n=162) were collected 15 to 20 cm from the anal verge at screening during endoscopies from a subset of 87 patients who participated in the PURSUIT study. The Mayo score ranges from 0-12, with higher scores indicating more severe disease. More information on the score can be found at: http://www.globalrph.com/mayo_clinic_score.htm Independent of the PURSUIT study , biopsies were …	total RNA	Total RNA was isolated with Qiagen's RNeasy mini kit according to the manufacturer鈥檚 instructions.	biotin	Target was prepared from 100ng total RNA using the NuGEN Ovation V2 kit, followed by NuGEN Encore biotin labeling module, using the manufacturer鈥檚 protocol.	9606	Following fragmentation, 1.875ug of cDNA was hybridized for 16 hr at 45oC on GeneChip HT HG-U133+ PM 96 array plates. GeneChips were washed and stained in the Affymetrix GeneChip Array Station.	GeneChips were scanned using the GeneChipHT Scanner.	The data was normalized by RMA using ArrayStudio version 9.	GPL13158	K,,Li	kli@its.jnj.com	Janssen R&D	1400 McKean Road	Spring House	PA	19477	USA	ftp://ftp.ncbi.nlm.nih.gov/geo/samples/GSM2429nnn/GSM2429371/suppl/GSM2429371_5500254131236090112256_101136.G05.CEL.gz	54715	27	Ulcerative Colitis (UC)	12	7414-00020	colon mucosa	golimumab	Week 0	No
GSM2429372	UC	T17p1_B1	GSM2429372	Public on Dec 03 2018	Dec 14 2016	Dec 03 2018	RNA	1	tissue biopsy	Homo sapiens	tissue: colon mucosa	subject: 6502-00022	disease: Ulcerative Colitis (UC)	age: 30	treatment: golimumab	visit: Week 0	wk6response: Yes	mayo score: 10	Mucosal biopsies (n=162) were collected 15 to 20 cm from the anal verge at screening during endoscopies from a subset of 87 patients who participated in the PURSUIT study. The Mayo score ranges from 0-12, with higher scores indicating more severe disease. More information on the score can be found at: http://www.globalrph.com/mayo_clinic_score.htm Independent of the PURSUIT study , biopsies were …	total RNA	Total RNA was isolated with Qiagen's RNeasy mini kit according to the manufacturer鈥檚 instructions.	biotin	Target was prepared from 100ng total RNA using the NuGEN Ovation V2 kit, followed by NuGEN Encore biotin labeling module, using the manufacturer鈥檚 protocol.	9606	Following fragmentation, 1.875ug of cDNA was hybridized for 16 hr at 45oC on GeneChip HT HG-U133+ PM 96 array plates. GeneChips were washed and stained in the Affymetrix GeneChip Array Station.	GeneChips were scanned using the GeneChipHT Scanner.	The data was normalized by RMA using ArrayStudio version 9.	GPL13158	K,,Li	kli@its.jnj.com	Janssen R&D	1400 McKean Road	Spring House	PA	19477	USA	ftp://ftp.ncbi.nlm.nih.gov/geo/samples/GSM2429nnn/GSM2429372/suppl/GSM2429372_5500254131236090112256_101136.G06.CEL.gz	54715	30	Ulcerative Colitis (UC)	10	6502-00022	colon mucosa	golimumab	Week 0	Yes
GSM2429373	UC	T17p2_A1	GSM2429373	Public on Dec 03 2018	Dec 14 2016	Dec 03 2018	RNA	1	tissue biopsy	Homo sapiens	tissue: colon mucosa	subject: 7785-00001	disease: Ulcerative Colitis (UC)	age: 29	treatment: golimumab	visit: Week 0	wk6response: No	mayo score: 11	Mucosal biopsies (n=162) were collected 15 to 20 cm from the anal verge at screening during endoscopies from a subset of 87 patients who participated in the PURSUIT study. The Mayo score ranges from 0-12, with higher scores indicating more severe disease. More information on the score can be found at: http://www.globalrph.com/mayo_clinic_score.htm Independent of the PURSUIT study , biopsies were …	total RNA	Total RNA was isolated with Qiagen's RNeasy mini kit according to the manufacturer鈥檚 instructions.	biotin	Target was prepared from 100ng total RNA using the NuGEN Ovation V2 kit, followed by NuGEN Encore biotin labeling module, using the manufacturer鈥檚 protocol.	9606	Following fragmentation, 1.875ug of cDNA was hybridized for 16 hr at 45oC on GeneChip HT HG-U133+ PM 96 array plates. GeneChips were washed and stained in the Affymetrix GeneChip Array Station.	GeneChips were scanned using the GeneChipHT Scanner.	The data was normalized by RMA using ArrayStudio version 9.	GPL13158	K,,Li	kli@its.jnj.com	Janssen R&D	1400 McKean Road	Spring House	PA	19477	USA	ftp://ftp.ncbi.nlm.nih.gov/geo/samples/GSM2429nnn/GSM2429373/suppl/GSM2429373_5500254131236090112256_101136.G08.CEL.gz	54715	29	Ulcerative Colitis (UC)	11	7785-00001	colon mucosa	golimumab	Week 0	No
GSM2429374	UC	T17p2_B1	GSM2429374	Public on Dec 03 2018	Dec 14 2016	Dec 03 2018	RNA	1	tissue biopsy	Homo sapiens	tissue: colon mucosa	subject: 7787-00002	disease: Ulcerative Colitis (UC)	age: 46	treatment: golimumab	visit: Week 0	wk6response: No	mayo score: 8	Mucosal biopsies (n=162) were collected 15 to 20 cm from the anal verge at screening during endoscopies from a subset of 87 patients who participated in the PURSUIT study. The Mayo score ranges from 0-12, with higher scores indicating more severe disease. More information on the score can be found at: http://www.globalrph.com/mayo_clinic_score.htm Independent of the PURSUIT study , biopsies were …	total RNA	Total RNA was isolated with Qiagen's RNeasy mini kit according to the manufacturer鈥檚 instructions.	biotin	Target was prepared from 100ng total RNA using the NuGEN Ovation V2 kit, followed by NuGEN Encore biotin labeling module, using the manufacturer鈥檚 protocol.	9606	Following fragmentation, 1.875ug of cDNA was hybridized for 16 hr at 45oC on GeneChip HT HG-U133+ PM 96 array plates. GeneChips were washed and stained in the Affymetrix GeneChip Array Station.	GeneChips were scanned using the GeneChipHT Scanner.	The data was normalized by RMA using ArrayStudio version 9.	GPL13158	K,,Li	kli@its.jnj.com	Janssen R&D	1400 McKean Road	Spring House	PA	19477	USA	ftp://ftp.ncbi.nlm.nih.gov/geo/samples/GSM2429nnn/GSM2429374/suppl/GSM2429374_5500254131236090112256_101136.G12.CEL.gz	54715	46	Ulcerative Colitis (UC)	8	7787-00002	colon mucosa	golimumab	Week 0	No
GSM2429375	UC	T17p1_C10	GSM2429375	Public on Dec 03 2018	Dec 14 2016	Dec 03 2018	RNA	1	tissue biopsy	Homo sapiens	tissue: colon mucosa	subject: 6404-00031	disease: Ulcerative Colitis (UC)	age: 46	treatment: golimumab	visit: Week 0	wk6response: Yes	mayo score: 7	Mucosal biopsies (n=162) were collected 15 to 20 cm from the anal verge at screening during endoscopies from a subset of 87 patients who participated in the PURSUIT study. The Mayo score ranges from 0-12, with higher scores indicating more severe disease. More information on the score can be found at: http://www.globalrph.com/mayo_clinic_score.htm Independent of the PURSUIT study , biopsies were …	total RNA	Total RNA was isolated with Qiagen's RNeasy mini kit according to the manufacturer鈥檚 instructions.	biotin	Target was prepared from 100ng total RNA using the NuGEN Ovation V2 kit, followed by NuGEN Encore biotin labeling module, using the manufacturer鈥檚 protocol.	9606	Following fragmentation, 1.875ug of cDNA was hybridized for 16 hr at 45oC on GeneChip HT HG-U133+ PM 96 array plates. GeneChips were washed and stained in the Affymetrix GeneChip Array Station.	GeneChips were scanned using the GeneChipHT Scanner.	The data was normalized by RMA using ArrayStudio version 9.	GPL13158	K,,Li	kli@its.jnj.com	Janssen R&D	1400 McKean Road	Spring House	PA	19477	USA	ftp://ftp.ncbi.nlm.nih.gov/geo/samples/GSM2429nnn/GSM2429375/suppl/GSM2429375_5500254131236090112256_101136.H04.CEL.gz	54715	46	Ulcerative Colitis (UC)	7	6404-00031	colon mucosa	golimumab	Week 0	Yes
GSM2429376	UC	T17p1_C3	GSM2429376	Public on Dec 03 2018	Dec 14 2016	Dec 03 2018	RNA	1	tissue biopsy	Homo sapiens	tissue: colon mucosa	subject: 7179-00002	disease: Ulcerative Colitis (UC)	age: 46	treatment: golimumab	visit: Week 0	wk6response: Yes	mayo score: 8	Mucosal biopsies (n=162) were collected 15 to 20 cm from the anal verge at screening during endoscopies from a subset of 87 patients who participated in the PURSUIT study. The Mayo score ranges from 0-12, with higher scores indicating more severe disease. More information on the score can be found at: http://www.globalrph.com/mayo_clinic_score.htm Independent of the PURSUIT study , biopsies were …	total RNA	Total RNA was isolated with Qiagen's RNeasy mini kit according to the manufacturer鈥檚 instructions.	biotin	Target was prepared from 100ng total RNA using the NuGEN Ovation V2 kit, followed by NuGEN Encore biotin labeling module, using the manufacturer鈥檚 protocol.	9606	Following fragmentation, 1.875ug of cDNA was hybridized for 16 hr at 45oC on GeneChip HT HG-U133+ PM 96 array plates. GeneChips were washed and stained in the Affymetrix GeneChip Array Station.	GeneChips were scanned using the GeneChipHT Scanner.	The data was normalized by RMA using ArrayStudio version 9.	GPL13158	K,,Li	kli@its.jnj.com	Janssen R&D	1400 McKean Road	Spring House	PA	19477	USA	ftp://ftp.ncbi.nlm.nih.gov/geo/samples/GSM2429nnn/GSM2429376/suppl/GSM2429376_5500254131236090112256_101136.H07.CEL.gz	54715	46	Ulcerative Colitis (UC)	8	7179-00002	colon mucosa	golimumab	Week 0	Yes
GSM2429377	UC	T17p2_B6	GSM2429377	Public on Dec 03 2018	Dec 14 2016	Dec 03 2018	RNA	1	tissue biopsy	Homo sapiens	tissue: colon mucosa	subject: 7416-00009	disease: Ulcerative Colitis (UC)	age: 34	treatment: golimumab	visit: Week 0	wk6response: No	mayo score: 8	Mucosal biopsies (n=162) were collected 15 to 20 cm from the anal verge at screening during endoscopies from a subset of 87 patients who participated in the PURSUIT study. The Mayo score ranges from 0-12, with higher scores indicating more severe disease. More information on the score can be found at: http://www.globalrph.com/mayo_clinic_score.htm Independent of the PURSUIT study , biopsies were …	total RNA	Total RNA was isolated with Qiagen's RNeasy mini kit according to the manufacturer鈥檚 instructions.	biotin	Target was prepared from 100ng total RNA using the NuGEN Ovation V2 kit, followed by NuGEN Encore biotin labeling module, using the manufacturer鈥檚 protocol.	9606	Following fragmentation, 1.875ug of cDNA was hybridized for 16 hr at 45oC on GeneChip HT HG-U133+ PM 96 array plates. GeneChips were washed and stained in the Affymetrix GeneChip Array Station.	GeneChips were scanned using the GeneChipHT Scanner.	The data was normalized by RMA using ArrayStudio version 9.	GPL13158	K,,Li	kli@its.jnj.com	Janssen R&D	1400 McKean Road	Spring House	PA	19477	USA	ftp://ftp.ncbi.nlm.nih.gov/geo/samples/GSM2429nnn/GSM2429377/suppl/GSM2429377_5500254131236090112258_101136.C12.CEL.gz	54715	34	Ulcerative Colitis (UC)	8	7416-00009	colon mucosa	golimumab	Week 0	No
GSM2429378	UC	T17p1_C7	GSM2429378	Public on Dec 03 2018	Dec 14 2016	Dec 03 2018	RNA	1	tissue biopsy	Homo sapiens	tissue: colon mucosa	subject: 7026-00028	disease: Ulcerative Colitis (UC)	age: 50	treatment: golimumab	visit: Week 0	wk6response: No	mayo score: 10	Mucosal biopsies (n=162) were collected 15 to 20 cm from the anal verge at screening during endoscopies from a subset of 87 patients who participated in the PURSUIT study. The Mayo score ranges from 0-12, with higher scores indicating more severe disease. More information on the score can be found at: http://www.globalrph.com/mayo_clinic_score.htm Independent of the PURSUIT study , biopsies were …	total RNA	Total RNA was isolated with Qiagen's RNeasy mini kit according to the manufacturer鈥檚 instructions.	biotin	Target was prepared from 100ng total RNA using the NuGEN Ovation V2 kit, followed by NuGEN Encore biotin labeling module, using the manufacturer鈥檚 protocol.	9606	Following fragmentation, 1.875ug of cDNA was hybridized for 16 hr at 45oC on GeneChip HT HG-U133+ PM 96 array plates. GeneChips were washed and stained in the Affymetrix GeneChip Array Station.	GeneChips were scanned using the GeneChipHT Scanner.	The data was normalized by RMA using ArrayStudio version 9.	GPL13158	K,,Li	kli@its.jnj.com	Janssen R&D	1400 McKean Road	Spring House	PA	19477	USA	ftp://ftp.ncbi.nlm.nih.gov/geo/samples/GSM2429nnn/GSM2429378/suppl/GSM2429378_5500254131236090112258_101136.D09.CEL.gz	54715	50	Ulcerative Colitis (UC)	10	7026-00028	colon mucosa	golimumab	Week 0	No
GSM2429379	UC	T17p2_G5	GSM2429379	Public on Dec 03 2018	Dec 14 2016	Dec 03 2018	RNA	1	tissue biopsy	Homo sapiens	tissue: colon mucosa	subject: 7528-00001	disease: Ulcerative Colitis (UC)	age: 63	treatment: golimumab	visit: Week 0	wk6response: No	mayo score: 8	Mucosal biopsies (n=162) were collected 15 to 20 cm from the anal verge at screening during endoscopies from a subset of 87 patients who participated in the PURSUIT study. The Mayo score ranges from 0-12, with higher scores indicating more severe disease. More information on the score can be found at: http://www.globalrph.com/mayo_clinic_score.htm Independent of the PURSUIT study , biopsies were …	total RNA	Total RNA was isolated with Qiagen's RNeasy mini kit according to the manufacturer鈥檚 instructions.	biotin	Target was prepared from 100ng total RNA using the NuGEN Ovation V2 kit, followed by NuGEN Encore biotin labeling module, using the manufacturer鈥檚 protocol.	9606	Following fragmentation, 1.875ug of cDNA was hybridized for 16 hr at 45oC on GeneChip HT HG-U133+ PM 96 array plates. GeneChips were washed and stained in the Affymetrix GeneChip Array Station.	GeneChips were scanned using the GeneChipHT Scanner.	The data was normalized by RMA using ArrayStudio version 9.	GPL13158	K,,Li	kli@its.jnj.com	Janssen R&D	1400 McKean Road	Spring House	PA	19477	USA	ftp://ftp.ncbi.nlm.nih.gov/geo/samples/GSM2429nnn/GSM2429379/suppl/GSM2429379_5500254131236090112258_101136.E05.CEL.gz	54715	63	Ulcerative Colitis (UC)	8	7528-00001	colon mucosa	golimumab	Week 0	No
GSM2429380	UC	T17p2_F6	GSM2429380	Public on Dec 03 2018	Dec 14 2016	Dec 03 2018	RNA	1	tissue biopsy	Homo sapiens	tissue: colon mucosa	subject: 7601-00002	disease: Ulcerative Colitis (UC)	age: 27	treatment: golimumab	visit: Week 0	wk6response: Yes	mayo score: 10	Mucosal biopsies (n=162) were collected 15 to 20 cm from the anal verge at screening during endoscopies from a subset of 87 patients who participated in the PURSUIT study. The Mayo score ranges from 0-12, with higher scores indicating more severe disease. More information on the score can be found at: http://www.globalrph.com/mayo_clinic_score.htm Independent of the PURSUIT study , biopsies were …	total RNA	Total RNA was isolated with Qiagen's RNeasy mini kit according to the manufacturer鈥檚 instructions.	biotin	Target was prepared from 100ng total RNA using the NuGEN Ovation V2 kit, followed by NuGEN Encore biotin labeling module, using the manufacturer鈥檚 protocol.	9606	Following fragmentation, 1.875ug of cDNA was hybridized for 16 hr at 45oC on GeneChip HT HG-U133+ PM 96 array plates. GeneChips were washed and stained in the Affymetrix GeneChip Array Station.	GeneChips were scanned using the GeneChipHT Scanner.	The data was normalized by RMA using ArrayStudio version 9.	GPL13158	K,,Li	kli@its.jnj.com	Janssen R&D	1400 McKean Road	Spring House	PA	19477	USA	ftp://ftp.ncbi.nlm.nih.gov/geo/samples/GSM2429nnn/GSM2429380/suppl/GSM2429380_5500254131236090112258_101136.E11.CEL.gz	54715	27	Ulcerative Colitis (UC)	10	7601-00002	colon mucosa	golimumab	Week 0	Yes
GSM2429381	UC	T17p1_G3	GSM2429381	Public on Dec 03 2018	Dec 14 2016	Dec 03 2018	RNA	1	tissue biopsy	Homo sapiens	tissue: colon mucosa	subject: 7354-00009	disease: Ulcerative Colitis (UC)	age: 44	treatment: golimumab	visit: Week 0	wk6response: Yes	mayo score: 9	Mucosal biopsies (n=162) were collected 15 to 20 cm from the anal verge at screening during endoscopies from a subset of 87 patients who participated in the PURSUIT study. The Mayo score ranges from 0-12, with higher scores indicating more severe disease. More information on the score can be found at: http://www.globalrph.com/mayo_clinic_score.htm Independent of the PURSUIT study , biopsies were …	total RNA	Total RNA was isolated with Qiagen's RNeasy mini kit according to the manufacturer鈥檚 instructions.	biotin	Target was prepared from 100ng total RNA using the NuGEN Ovation V2 kit, followed by NuGEN Encore biotin labeling module, using the manufacturer鈥檚 protocol.	9606	Following fragmentation, 1.875ug of cDNA was hybridized for 16 hr at 45oC on GeneChip HT HG-U133+ PM 96 array plates. GeneChips were washed and stained in the Affymetrix GeneChip Array Station.	GeneChips were scanned using the GeneChipHT Scanner.	The data was normalized by RMA using ArrayStudio version 9.	GPL13158	K,,Li	kli@its.jnj.com	Janssen R&D	1400 McKean Road	Spring House	PA	19477	USA	ftp://ftp.ncbi.nlm.nih.gov/geo/samples/GSM2429nnn/GSM2429381/suppl/GSM2429381_5500254131236090112258_101136.F05.CEL.gz	54715	44	Ulcerative Colitis (UC)	9	7354-00009	colon mucosa	golimumab	Week 0	Yes
GSM2429382	UC	T17p2_F7	GSM2429382	Public on Dec 03 2018	Dec 14 2016	Dec 03 2018	RNA	1	tissue biopsy	Homo sapiens	tissue: colon mucosa	subject: 7460-00002	disease: Ulcerative Colitis (UC)	age: 54	treatment: golimumab	visit: Week 0	wk6response: Yes	mayo score: 7	Mucosal biopsies (n=162) were collected 15 to 20 cm from the anal verge at screening during endoscopies from a subset of 87 patients who participated in the PURSUIT study. The Mayo score ranges from 0-12, with higher scores indicating more severe disease. More information on the score can be found at: http://www.globalrph.com/mayo_clinic_score.htm Independent of the PURSUIT study , biopsies were …	total RNA	Total RNA was isolated with Qiagen's RNeasy mini kit according to the manufacturer鈥檚 instructions.	biotin	Target was prepared from 100ng total RNA using the NuGEN Ovation V2 kit, followed by NuGEN Encore biotin labeling module, using the manufacturer鈥檚 protocol.	9606	Following fragmentation, 1.875ug of cDNA was hybridized for 16 hr at 45oC on GeneChip HT HG-U133+ PM 96 array plates. GeneChips were washed and stained in the Affymetrix GeneChip Array Station.	GeneChips were scanned using the GeneChipHT Scanner.	The data was normalized by RMA using ArrayStudio version 9.	GPL13158	K,,Li	kli@its.jnj.com	Janssen R&D	1400 McKean Road	Spring House	PA	19477	USA	ftp://ftp.ncbi.nlm.nih.gov/geo/samples/GSM2429nnn/GSM2429382/suppl/GSM2429382_5500254131236090112258_101136.G09.CEL.gz	54715	54	Ulcerative Colitis (UC)	7	7460-00002	colon mucosa	golimumab	Week 0	Yes
GSM2429383	UC	T17p1_A12	GSM2429383	Public on Dec 03 2018	Dec 14 2016	Dec 03 2018	RNA	1	tissue biopsy	Homo sapiens	tissue: colon mucosa	subject: 7783-00003	disease: Ulcerative Colitis (UC)	age: 71	treatment: golimumab	visit: Week 0	wk6response: No	mayo score: 7	Mucosal biopsies (n=162) were collected 15 to 20 cm from the anal verge at screening during endoscopies from a subset of 87 patients who participated in the PURSUIT study. The Mayo score ranges from 0-12, with higher scores indicating more severe disease. More information on the score can be found at: http://www.globalrph.com/mayo_clinic_score.htm Independent of the PURSUIT study , biopsies were …	total RNA	Total RNA was isolated with Qiagen's RNeasy mini kit according to the manufacturer鈥檚 instructions.	biotin	Target was prepared from 100ng total RNA using the NuGEN Ovation V2 kit, followed by NuGEN Encore biotin labeling module, using the manufacturer鈥檚 protocol.	9606	Following fragmentation, 1.875ug of cDNA was hybridized for 16 hr at 45oC on GeneChip HT HG-U133+ PM 96 array plates. GeneChips were washed and stained in the Affymetrix GeneChip Array Station.	GeneChips were scanned using the GeneChipHT Scanner.	The data was normalized by RMA using ArrayStudio version 9.	GPL13158	K,,Li	kli@its.jnj.com	Janssen R&D	1400 McKean Road	Spring House	PA	19477	USA	ftp://ftp.ncbi.nlm.nih.gov/geo/samples/GSM2429nnn/GSM2429383/suppl/GSM2429383_5500254131236090112259_101136.B02.CEL.gz	54715	71	Ulcerative Colitis (UC)	7	7783-00003	colon mucosa	golimumab	Week 0	No
GSM2429384	UC	T17p1_G9	GSM2429384	Public on Dec 03 2018	Dec 14 2016	Dec 03 2018	RNA	1	tissue biopsy	Homo sapiens	tissue: colon mucosa	subject: 7204-00013	disease: Ulcerative Colitis (UC)	age: 39	treatment: golimumab	visit: Week 0	wk6response: No	mayo score: 12	Mucosal biopsies (n=162) were collected 15 to 20 cm from the anal verge at screening during endoscopies from a subset of 87 patients who participated in the PURSUIT study. The Mayo score ranges from 0-12, with higher scores indicating more severe disease. More information on the score can be found at: http://www.globalrph.com/mayo_clinic_score.htm Independent of the PURSUIT study , biopsies were …	total RNA	Total RNA was isolated with Qiagen's RNeasy mini kit according to the manufacturer鈥檚 instructions.	biotin	Target was prepared from 100ng total RNA using the NuGEN Ovation V2 kit, followed by NuGEN Encore biotin labeling module, using the manufacturer鈥檚 protocol.	9606	Following fragmentation, 1.875ug of cDNA was hybridized for 16 hr at 45oC on GeneChip HT HG-U133+ PM 96 array plates. GeneChips were washed and stained in the Affymetrix GeneChip Array Station.	GeneChips were scanned using the GeneChipHT Scanner.	The data was normalized by RMA using ArrayStudio version 9.	GPL13158	K,,Li	kli@its.jnj.com	Janssen R&D	1400 McKean Road	Spring House	PA	19477	USA	ftp://ftp.ncbi.nlm.nih.gov/geo/samples/GSM2429nnn/GSM2429384/suppl/GSM2429384_5500254131236090112259_101136.B12.CEL.gz	54715	39	Ulcerative Colitis (UC)	12	7204-00013	colon mucosa	golimumab	Week 0	No
GSM2429385	UC	T17p1_B5	GSM2429385	Public on Dec 03 2018	Dec 14 2016	Dec 03 2018	RNA	1	tissue biopsy	Homo sapiens	tissue: colon mucosa	subject: 6705-00017	disease: Ulcerative Colitis (UC)	age: 36	treatment: golimumab	visit: Week 0	wk6response: No	mayo score: 8	Mucosal biopsies (n=162) were collected 15 to 20 cm from the anal verge at screening during endoscopies from a subset of 87 patients who participated in the PURSUIT study. The Mayo score ranges from 0-12, with higher scores indicating more severe disease. More information on the score can be found at: http://www.globalrph.com/mayo_clinic_score.htm Independent of the PURSUIT study , biopsies were …	total RNA	Total RNA was isolated with Qiagen's RNeasy mini kit according to the manufacturer鈥檚 instructions.	biotin	Target was prepared from 100ng total RNA using the NuGEN Ovation V2 kit, followed by NuGEN Encore biotin labeling module, using the manufacturer鈥檚 protocol.	9606	Following fragmentation, 1.875ug of cDNA was hybridized for 16 hr at 45oC on GeneChip HT HG-U133+ PM 96 array plates. GeneChips were washed and stained in the Affymetrix GeneChip Array Station.	GeneChips were scanned using the GeneChipHT Scanner.	The data was normalized by RMA using ArrayStudio version 9.	GPL13158	K,,Li	kli@its.jnj.com	Janssen R&D	1400 McKean Road	Spring House	PA	19477	USA	ftp://ftp.ncbi.nlm.nih.gov/geo/samples/GSM2429nnn/GSM2429385/suppl/GSM2429385_5500254131236090112259_101136.F01.CEL.gz	54715	36	Ulcerative Colitis (UC)	8	6705-00017	colon mucosa	golimumab	Week 0	No
GSM2429386	UC	T17p1_E7	GSM2429386	Public on Dec 03 2018	Dec 14 2016	Dec 03 2018	RNA	1	tissue biopsy	Homo sapiens	tissue: colon mucosa	subject: 6179-00009	disease: Ulcerative Colitis (UC)	age: 32	treatment: golimumab	visit: Week 0	wk6response: No	mayo score: 10	Mucosal biopsies (n=162) were collected 15 to 20 cm from the anal verge at screening during endoscopies from a subset of 87 patients who participated in the PURSUIT study. The Mayo score ranges from 0-12, with higher scores indicating more severe disease. More information on the score can be found at: http://www.globalrph.com/mayo_clinic_score.htm Independent of the PURSUIT study , biopsies were …	total RNA	Total RNA was isolated with Qiagen's RNeasy mini kit according to the manufacturer鈥檚 instructions.	biotin	Target was prepared from 100ng total RNA using the NuGEN Ovation V2 kit, followed by NuGEN Encore biotin labeling module, using the manufacturer鈥檚 protocol.	9606	Following fragmentation, 1.875ug of cDNA was hybridized for 16 hr at 45oC on GeneChip HT HG-U133+ PM 96 array plates. GeneChips were washed and stained in the Affymetrix GeneChip Array Station.	GeneChips were scanned using the GeneChipHT Scanner.	The data was normalized by RMA using ArrayStudio version 9.	GPL13158	K,,Li	kli@its.jnj.com	Janssen R&D	1400 McKean Road	Spring House	PA	19477	USA	ftp://ftp.ncbi.nlm.nih.gov/geo/samples/GSM2429nnn/GSM2429386/suppl/GSM2429386_5500254131236090112259_101136.F02.CEL.gz	54715	32	Ulcerative Colitis (UC)	10	6179-00009	colon mucosa	golimumab	Week 0	No
GSM2429387	UC	T17p2_D3	GSM2429387	Public on Dec 03 2018	Dec 14 2016	Dec 03 2018	RNA	1	tissue biopsy	Homo sapiens	tissue: colon mucosa	subject: 7785-00002	disease: Ulcerative Colitis (UC)	age: 64	treatment: golimumab	visit: Week 0	wk6response: No	mayo score: 10	Mucosal biopsies (n=162) were collected 15 to 20 cm from the anal verge at screening during endoscopies from a subset of 87 patients who participated in the PURSUIT study. The Mayo score ranges from 0-12, with higher scores indicating more severe disease. More information on the score can be found at: http://www.globalrph.com/mayo_clinic_score.htm Independent of the PURSUIT study , biopsies were …	total RNA	Total RNA was isolated with Qiagen's RNeasy mini kit according to the manufacturer鈥檚 instructions.	biotin	Target was prepared from 100ng total RNA using the NuGEN Ovation V2 kit, followed by NuGEN Encore biotin labeling module, using the manufacturer鈥檚 protocol.	9606	Following fragmentation, 1.875ug of cDNA was hybridized for 16 hr at 45oC on GeneChip HT HG-U133+ PM 96 array plates. GeneChips were washed and stained in the Affymetrix GeneChip Array Station.	GeneChips were scanned using the GeneChipHT Scanner.	The data was normalized by RMA using ArrayStudio version 9.	GPL13158	K,,Li	kli@its.jnj.com	Janssen R&D	1400 McKean Road	Spring House	PA	19477	USA	ftp://ftp.ncbi.nlm.nih.gov/geo/samples/GSM2429nnn/GSM2429387/suppl/GSM2429387_5500254131236090112259_101136.F04.CEL.gz	54715	64	Ulcerative Colitis (UC)	10	7785-00002	colon mucosa	golimumab	Week 0	No
GSM2429388	UC	T17p2_H7	GSM2429388	Public on Dec 03 2018	Dec 14 2016	Dec 03 2018	RNA	1	tissue biopsy	Homo sapiens	tissue: colon mucosa	subject: 7790-00002	disease: Ulcerative Colitis (UC)	age: 27	treatment: golimumab	visit: Week 0	wk6response: No	mayo score: 7	Mucosal biopsies (n=162) were collected 15 to 20 cm from the anal verge at screening during endoscopies from a subset of 87 patients who participated in the PURSUIT study. The Mayo score ranges from 0-12, with higher scores indicating more severe disease. More information on the score can be found at: http://www.globalrph.com/mayo_clinic_score.htm Independent of the PURSUIT study , biopsies were …	total RNA	Total RNA was isolated with Qiagen's RNeasy mini kit according to the manufacturer鈥檚 instructions.	biotin	Target was prepared from 100ng total RNA using the NuGEN Ovation V2 kit, followed by NuGEN Encore biotin labeling module, using the manufacturer鈥檚 protocol.	9606	Following fragmentation, 1.875ug of cDNA was hybridized for 16 hr at 45oC on GeneChip HT HG-U133+ PM 96 array plates. GeneChips were washed and stained in the Affymetrix GeneChip Array Station.	GeneChips were scanned using the GeneChipHT Scanner.	The data was normalized by RMA using ArrayStudio version 9.	GPL13158	K,,Li	kli@its.jnj.com	Janssen R&D	1400 McKean Road	Spring House	PA	19477	USA	ftp://ftp.ncbi.nlm.nih.gov/geo/samples/GSM2429nnn/GSM2429388/suppl/GSM2429388_5500254131236090112259_101136.G08.CEL.gz	54715	27	Ulcerative Colitis (UC)	7	7790-00002	colon mucosa	golimumab	Week 0	No
GSM2429389	UC	T17p1_E12	GSM2429389	Public on Dec 03 2018	Dec 14 2016	Dec 03 2018	RNA	1	tissue biopsy	Homo sapiens	tissue: colon mucosa	subject: 7746-00010	disease: Ulcerative Colitis (UC)	age: 69	treatment: golimumab	visit: Week 0	wk6response: No	mayo score: 8	Mucosal biopsies (n=162) were collected 15 to 20 cm from the anal verge at screening during endoscopies from a subset of 87 patients who participated in the PURSUIT study. The Mayo score ranges from 0-12, with higher scores indicating more severe disease. More information on the score can be found at: http://www.globalrph.com/mayo_clinic_score.htm Independent of the PURSUIT study , biopsies were …	total RNA	Total RNA was isolated with Qiagen's RNeasy mini kit according to the manufacturer鈥檚 instructions.	biotin	Target was prepared from 100ng total RNA using the NuGEN Ovation V2 kit, followed by NuGEN Encore biotin labeling module, using the manufacturer鈥檚 protocol.	9606	Following fragmentation, 1.875ug of cDNA was hybridized for 16 hr at 45oC on GeneChip HT HG-U133+ PM 96 array plates. GeneChips were washed and stained in the Affymetrix GeneChip Array Station.	GeneChips were scanned using the GeneChipHT Scanner.	The data was normalized by RMA using ArrayStudio version 9.	GPL13158	K,,Li	kli@its.jnj.com	Janssen R&D	1400 McKean Road	Spring House	PA	19477	USA	ftp://ftp.ncbi.nlm.nih.gov/geo/samples/GSM2429nnn/GSM2429389/suppl/GSM2429389_5500254131236090112259_101136.H08.CEL.gz	54715	69	Ulcerative Colitis (UC)	8	7746-00010	colon mucosa	golimumab	Week 0	No
GSM2429390	UC	T17p2_C6	GSM2429390	Public on Dec 03 2018	Dec 14 2016	Dec 03 2018	RNA	1	tissue biopsy	Homo sapiens	tissue: colon mucosa	subject: 7601-00001	disease: Ulcerative Colitis (UC)	age: 59	treatment: golimumab	visit: Week 0	wk6response: Yes	mayo score: 8	Mucosal biopsies (n=162) were collected 15 to 20 cm from the anal verge at screening during endoscopies from a subset of 87 patients who participated in the PURSUIT study. The Mayo score ranges from 0-12, with higher scores indicating more severe disease. More information on the score can be found at: http://www.globalrph.com/mayo_clinic_score.htm Independent of the PURSUIT study , biopsies were …	total RNA	Total RNA was isolated with Qiagen's RNeasy mini kit according to the manufacturer鈥檚 instructions.	biotin	Target was prepared from 100ng total RNA using the NuGEN Ovation V2 kit, followed by NuGEN Encore biotin labeling module, using the manufacturer鈥檚 protocol.	9606	Following fragmentation, 1.875ug of cDNA was hybridized for 16 hr at 45oC on GeneChip HT HG-U133+ PM 96 array plates. GeneChips were washed and stained in the Affymetrix GeneChip Array Station.	GeneChips were scanned using the GeneChipHT Scanner.	The data was normalized by RMA using ArrayStudio version 9.	GPL13158	K,,Li	kli@its.jnj.com	Janssen R&D	1400 McKean Road	Spring House	PA	19477	USA	ftp://ftp.ncbi.nlm.nih.gov/geo/samples/GSM2429nnn/GSM2429390/suppl/GSM2429390_5500254131236090112251_101136.D03.CEL.gz	54715	59	Ulcerative Colitis (UC)	8	7601-00001	colon mucosa	golimumab	Week 0	Yes
GSM2429391	UC	T17p2_A2	GSM2429391	Public on Dec 03 2018	Dec 14 2016	Dec 03 2018	RNA	1	tissue biopsy	Homo sapiens	tissue: colon mucosa	subject: 7530-00004	disease: Ulcerative Colitis (UC)	age: 42	treatment: golimumab	visit: Week 0	wk6response: Yes	mayo score: 6	Mucosal biopsies (n=162) were collected 15 to 20 cm from the anal verge at screening during endoscopies from a subset of 87 patients who participated in the PURSUIT study. The Mayo score ranges from 0-12, with higher scores indicating more severe disease. More information on the score can be found at: http://www.globalrph.com/mayo_clinic_score.htm Independent of the PURSUIT study , biopsies were …	total RNA	Total RNA was isolated with Qiagen's RNeasy mini kit according to the manufacturer鈥檚 instructions.	biotin	Target was prepared from 100ng total RNA using the NuGEN Ovation V2 kit, followed by NuGEN Encore biotin labeling module, using the manufacturer鈥檚 protocol.	9606	Following fragmentation, 1.875ug of cDNA was hybridized for 16 hr at 45oC on GeneChip HT HG-U133+ PM 96 array plates. GeneChips were washed and stained in the Affymetrix GeneChip Array Station.	GeneChips were scanned using the GeneChipHT Scanner.	The data was normalized by RMA using ArrayStudio version 9.	GPL13158	K,,Li	kli@its.jnj.com	Janssen R&D	1400 McKean Road	Spring House	PA	19477	USA	ftp://ftp.ncbi.nlm.nih.gov/geo/samples/GSM2429nnn/GSM2429391/suppl/GSM2429391_5500254131236090112252_101136.B02.CEL.gz	54715	42	Ulcerative Colitis (UC)	6	7530-00004	colon mucosa	golimumab	Week 0	Yes
GSM2429392	UC	T17p1_E3	GSM2429392	Public on Dec 03 2018	Dec 14 2016	Dec 03 2018	RNA	1	tissue biopsy	Homo sapiens	tissue: colon mucosa	subject: 6501-00019	disease: Ulcerative Colitis (UC)	age: 20	treatment: golimumab	visit: Week 0	wk6response: Yes	mayo score: 7	Mucosal biopsies (n=162) were collected 15 to 20 cm from the anal verge at screening during endoscopies from a subset of 87 patients who participated in the PURSUIT study. The Mayo score ranges from 0-12, with higher scores indicating more severe disease. More information on the score can be found at: http://www.globalrph.com/mayo_clinic_score.htm Independent of the PURSUIT study , biopsies were …	total RNA	Total RNA was isolated with Qiagen's RNeasy mini kit according to the manufacturer鈥檚 instructions.	biotin	Target was prepared from 100ng total RNA using the NuGEN Ovation V2 kit, followed by NuGEN Encore biotin labeling module, using the manufacturer鈥檚 protocol.	9606	Following fragmentation, 1.875ug of cDNA was hybridized for 16 hr at 45oC on GeneChip HT HG-U133+ PM 96 array plates. GeneChips were washed and stained in the Affymetrix GeneChip Array Station.	GeneChips were scanned using the GeneChipHT Scanner.	The data was normalized by RMA using ArrayStudio version 9.	GPL13158	K,,Li	kli@its.jnj.com	Janssen R&D	1400 McKean Road	Spring House	PA	19477	USA	ftp://ftp.ncbi.nlm.nih.gov/geo/samples/GSM2429nnn/GSM2429392/suppl/GSM2429392_5500254131236090112252_101136.B06.CEL.gz	54715	20	Ulcerative Colitis (UC)	7	6501-00019	colon mucosa	golimumab	Week 0	Yes
GSM2429393	UC	T17p1_H1	GSM2429393	Public on Dec 03 2018	Dec 14 2016	Dec 03 2018	RNA	1	tissue biopsy	Homo sapiens	tissue: colon mucosa	subject: 6716-00010	disease: Ulcerative Colitis (UC)	age: 69	treatment: golimumab	visit: Week 0	wk6response: Yes	mayo score: 6	Mucosal biopsies (n=162) were collected 15 to 20 cm from the anal verge at screening during endoscopies from a subset of 87 patients who participated in the PURSUIT study. The Mayo score ranges from 0-12, with higher scores indicating more severe disease. More information on the score can be found at: http://www.globalrph.com/mayo_clinic_score.htm Independent of the PURSUIT study , biopsies were …	total RNA	Total RNA was isolated with Qiagen's RNeasy mini kit according to the manufacturer鈥檚 instructions.	biotin	Target was prepared from 100ng total RNA using the NuGEN Ovation V2 kit, followed by NuGEN Encore biotin labeling module, using the manufacturer鈥檚 protocol.	9606	Following fragmentation, 1.875ug of cDNA was hybridized for 16 hr at 45oC on GeneChip HT HG-U133+ PM 96 array plates. GeneChips were washed and stained in the Affymetrix GeneChip Array Station.	GeneChips were scanned using the GeneChipHT Scanner.	The data was normalized by RMA using ArrayStudio version 9.	GPL13158	K,,Li	kli@its.jnj.com	Janssen R&D	1400 McKean Road	Spring House	PA	19477	USA	ftp://ftp.ncbi.nlm.nih.gov/geo/samples/GSM2429nnn/GSM2429393/suppl/GSM2429393_5500254131236090112252_101136.C02.CEL.gz	54715	69	Ulcerative Colitis (UC)	6	6716-00010	colon mucosa	golimumab	Week 0	Yes
GSM2429394	UC	T17p2_H8	GSM2429394	Public on Dec 03 2018	Dec 14 2016	Dec 03 2018	RNA	1	tissue biopsy	Homo sapiens	tissue: colon mucosa	subject: 7460-00004	disease: Ulcerative Colitis (UC)	age: 45	treatment: golimumab	visit: Week 0	wk6response: Yes	mayo score: 7	Mucosal biopsies (n=162) were collected 15 to 20 cm from the anal verge at screening during endoscopies from a subset of 87 patients who participated in the PURSUIT study. The Mayo score ranges from 0-12, with higher scores indicating more severe disease. More information on the score can be found at: http://www.globalrph.com/mayo_clinic_score.htm Independent of the PURSUIT study , biopsies were …	total RNA	Total RNA was isolated with Qiagen's RNeasy mini kit according to the manufacturer鈥檚 instructions.	biotin	Target was prepared from 100ng total RNA using the NuGEN Ovation V2 kit, followed by NuGEN Encore biotin labeling module, using the manufacturer鈥檚 protocol.	9606	Following fragmentation, 1.875ug of cDNA was hybridized for 16 hr at 45oC on GeneChip HT HG-U133+ PM 96 array plates. GeneChips were washed and stained in the Affymetrix GeneChip Array Station.	GeneChips were scanned using the GeneChipHT Scanner.	The data was normalized by RMA using ArrayStudio version 9.	GPL13158	K,,Li	kli@its.jnj.com	Janssen R&D	1400 McKean Road	Spring House	PA	19477	USA	ftp://ftp.ncbi.nlm.nih.gov/geo/samples/GSM2429nnn/GSM2429394/suppl/GSM2429394_5500254131236090112252_101136.E04.CEL.gz	54715	45	Ulcerative Colitis (UC)	7	7460-00004	colon mucosa	golimumab	Week 0	Yes
GSM2429395	UC	T17p2_D7	GSM2429395	Public on Dec 03 2018	Dec 14 2016	Dec 03 2018	RNA	1	tissue biopsy	Homo sapiens	tissue: colon mucosa	subject: 7602-00004	disease: Ulcerative Colitis (UC)	age: 36	treatment: golimumab	visit: Week 0	wk6response: Yes	mayo score: 9	Mucosal biopsies (n=162) were collected 15 to 20 cm from the anal verge at screening during endoscopies from a subset of 87 patients who participated in the PURSUIT study. The Mayo score ranges from 0-12, with higher scores indicating more severe disease. More information on the score can be found at: http://www.globalrph.com/mayo_clinic_score.htm Independent of the PURSUIT study , biopsies were …	total RNA	Total RNA was isolated with Qiagen's RNeasy mini kit according to the manufacturer鈥檚 instructions.	biotin	Target was prepared from 100ng total RNA using the NuGEN Ovation V2 kit, followed by NuGEN Encore biotin labeling module, using the manufacturer鈥檚 protocol.	9606	Following fragmentation, 1.875ug of cDNA was hybridized for 16 hr at 45oC on GeneChip HT HG-U133+ PM 96 array plates. GeneChips were washed and stained in the Affymetrix GeneChip Array Station.	GeneChips were scanned using the GeneChipHT Scanner.	The data was normalized by RMA using ArrayStudio version 9.	GPL13158	K,,Li	kli@its.jnj.com	Janssen R&D	1400 McKean Road	Spring House	PA	19477	USA	ftp://ftp.ncbi.nlm.nih.gov/geo/samples/GSM2429nnn/GSM2429395/suppl/GSM2429395_5500254131236090112252_101136.E07.CEL.gz	54715	36	Ulcerative Colitis (UC)	9	7602-00004	colon mucosa	golimumab	Week 0	Yes
GSM2429396	UC	T17p2_D9	GSM2429396	Public on Dec 03 2018	Dec 14 2016	Dec 03 2018	RNA	1	tissue biopsy	Homo sapiens	tissue: colon mucosa	subject: 7460-00005	disease: Ulcerative Colitis (UC)	age: 47	treatment: golimumab	visit: Week 0	wk6response: Yes	mayo score: 9	Mucosal biopsies (n=162) were collected 15 to 20 cm from the anal verge at screening during endoscopies from a subset of 87 patients who participated in the PURSUIT study. The Mayo score ranges from 0-12, with higher scores indicating more severe disease. More information on the score can be found at: http://www.globalrph.com/mayo_clinic_score.htm Independent of the PURSUIT study , biopsies were …	total RNA	Total RNA was isolated with Qiagen's RNeasy mini kit according to the manufacturer鈥檚 instructions.	biotin	Target was prepared from 100ng total RNA using the NuGEN Ovation V2 kit, followed by NuGEN Encore biotin labeling module, using the manufacturer鈥檚 protocol.	9606	Following fragmentation, 1.875ug of cDNA was hybridized for 16 hr at 45oC on GeneChip HT HG-U133+ PM 96 array plates. GeneChips were washed and stained in the Affymetrix GeneChip Array Station.	GeneChips were scanned using the GeneChipHT Scanner.	The data was normalized by RMA using ArrayStudio version 9.	GPL13158	K,,Li	kli@its.jnj.com	Janssen R&D	1400 McKean Road	Spring House	PA	19477	USA	ftp://ftp.ncbi.nlm.nih.gov/geo/samples/GSM2429nnn/GSM2429396/suppl/GSM2429396_5500254131236090112252_101136.F04.CEL.gz	54715	47	Ulcerative Colitis (UC)	9	7460-00005	colon mucosa	golimumab	Week 0	Yes
GSM2429397	UC	T17p2_C5	GSM2429397	Public on Dec 03 2018	Dec 14 2016	Dec 03 2018	RNA	1	tissue biopsy	Homo sapiens	tissue: colon mucosa	subject: 7530-00009	disease: Ulcerative Colitis (UC)	age: 33	treatment: golimumab	visit: Week 0	wk6response: Yes	mayo score: 7	Mucosal biopsies (n=162) were collected 15 to 20 cm from the anal verge at screening during endoscopies from a subset of 87 patients who participated in the PURSUIT study. The Mayo score ranges from 0-12, with higher scores indicating more severe disease. More information on the score can be found at: http://www.globalrph.com/mayo_clinic_score.htm Independent of the PURSUIT study , biopsies were …	total RNA	Total RNA was isolated with Qiagen's RNeasy mini kit according to the manufacturer鈥檚 instructions.	biotin	Target was prepared from 100ng total RNA using the NuGEN Ovation V2 kit, followed by NuGEN Encore biotin labeling module, using the manufacturer鈥檚 protocol.	9606	Following fragmentation, 1.875ug of cDNA was hybridized for 16 hr at 45oC on GeneChip HT HG-U133+ PM 96 array plates. GeneChips were washed and stained in the Affymetrix GeneChip Array Station.	GeneChips were scanned using the GeneChipHT Scanner.	The data was normalized by RMA using ArrayStudio version 9.	GPL13158	K,,Li	kli@its.jnj.com	Janssen R&D	1400 McKean Road	Spring House	PA	19477	USA	ftp://ftp.ncbi.nlm.nih.gov/geo/samples/GSM2429nnn/GSM2429397/suppl/GSM2429397_5500254131236090112252_101136.H05.CEL.gz	54715	33	Ulcerative Colitis (UC)	7	7530-00009	colon mucosa	golimumab	Week 0	Yes
GSM2429398	UC	T17p1_C12	GSM2429398	Public on Dec 03 2018	Dec 14 2016	Dec 03 2018	RNA	1	tissue biopsy	Homo sapiens	tissue: colon mucosa	subject: 7746-00009	disease: Ulcerative Colitis (UC)	age: 19	treatment: golimumab	visit: Week 0	wk6response: Yes	mayo score: 6	Mucosal biopsies (n=162) were collected 15 to 20 cm from the anal verge at screening during endoscopies from a subset of 87 patients who participated in the PURSUIT study. The Mayo score ranges from 0-12, with higher scores indicating more severe disease. More information on the score can be found at: http://www.globalrph.com/mayo_clinic_score.htm Independent of the PURSUIT study , biopsies were …	total RNA	Total RNA was isolated with Qiagen's RNeasy mini kit according to the manufacturer鈥檚 instructions.	biotin	Target was prepared from 100ng total RNA using the NuGEN Ovation V2 kit, followed by NuGEN Encore biotin labeling module, using the manufacturer鈥檚 protocol.	9606	Following fragmentation, 1.875ug of cDNA was hybridized for 16 hr at 45oC on GeneChip HT HG-U133+ PM 96 array plates. GeneChips were washed and stained in the Affymetrix GeneChip Array Station.	GeneChips were scanned using the GeneChipHT Scanner.	The data was normalized by RMA using ArrayStudio version 9.	GPL13158	K,,Li	kli@its.jnj.com	Janssen R&D	1400 McKean Road	Spring House	PA	19477	USA	ftp://ftp.ncbi.nlm.nih.gov/geo/samples/GSM2429nnn/GSM2429398/suppl/GSM2429398_5500254131236090112256_101136.D07.CEL.gz	54715	19	Ulcerative Colitis (UC)	6	7746-00009	colon mucosa	golimumab	Week 0	Yes
GSM2429399	UC	T17p1_F5	GSM2429399	Public on Dec 03 2018	Dec 14 2016	Dec 03 2018	RNA	1	tissue biopsy	Homo sapiens	tissue: colon mucosa	subject: 6404-00021	disease: Ulcerative Colitis (UC)	age: 63	treatment: golimumab	visit: Week 0	wk6response: Yes	mayo score: 6	Mucosal biopsies (n=162) were collected 15 to 20 cm from the anal verge at screening during endoscopies from a subset of 87 patients who participated in the PURSUIT study. The Mayo score ranges from 0-12, with higher scores indicating more severe disease. More information on the score can be found at: http://www.globalrph.com/mayo_clinic_score.htm Independent of the PURSUIT study , biopsies were …	total RNA	Total RNA was isolated with Qiagen's RNeasy mini kit according to the manufacturer鈥檚 instructions.	biotin	Target was prepared from 100ng total RNA using the NuGEN Ovation V2 kit, followed by NuGEN Encore biotin labeling module, using the manufacturer鈥檚 protocol.	9606	Following fragmentation, 1.875ug of cDNA was hybridized for 16 hr at 45oC on GeneChip HT HG-U133+ PM 96 array plates. GeneChips were washed and stained in the Affymetrix GeneChip Array Station.	GeneChips were scanned using the GeneChipHT Scanner.	The data was normalized by RMA using ArrayStudio version 9.	GPL13158	K,,Li	kli@its.jnj.com	Janssen R&D	1400 McKean Road	Spring House	PA	19477	USA	ftp://ftp.ncbi.nlm.nih.gov/geo/samples/GSM2429nnn/GSM2429399/suppl/GSM2429399_5500254131236090112256_101136.E12.CEL.gz	54715	63	Ulcerative Colitis (UC)	6	6404-00021	colon mucosa	golimumab	Week 0	Yes
GSM2429400	UC	T17p2_D8	GSM2429400	Public on Dec 03 2018	Dec 14 2016	Dec 03 2018	RNA	1	tissue biopsy	Homo sapiens	tissue: colon mucosa	subject: 7601-00005	disease: Ulcerative Colitis (UC)	age: 31	treatment: golimumab	visit: Week 0	wk6response: Yes	mayo score: 10	Mucosal biopsies (n=162) were collected 15 to 20 cm from the anal verge at screening during endoscopies from a subset of 87 patients who participated in the PURSUIT study. The Mayo score ranges from 0-12, with higher scores indicating more severe disease. More information on the score can be found at: http://www.globalrph.com/mayo_clinic_score.htm Independent of the PURSUIT study , biopsies were …	total RNA	Total RNA was isolated with Qiagen's RNeasy mini kit according to the manufacturer鈥檚 instructions.	biotin	Target was prepared from 100ng total RNA using the NuGEN Ovation V2 kit, followed by NuGEN Encore biotin labeling module, using the manufacturer鈥檚 protocol.	9606	Following fragmentation, 1.875ug of cDNA was hybridized for 16 hr at 45oC on GeneChip HT HG-U133+ PM 96 array plates. GeneChips were washed and stained in the Affymetrix GeneChip Array Station.	GeneChips were scanned using the GeneChipHT Scanner.	The data was normalized by RMA using ArrayStudio version 9.	GPL13158	K,,Li	kli@its.jnj.com	Janssen R&D	1400 McKean Road	Spring House	PA	19477	USA	ftp://ftp.ncbi.nlm.nih.gov/geo/samples/GSM2429nnn/GSM2429400/suppl/GSM2429400_5500254131236090112256_101136.G09.CEL.gz	54715	31	Ulcerative Colitis (UC)	10	7601-00005	colon mucosa	golimumab	Week 0	Yes
GSM2429401	UC	T17p2_B9	GSM2429401	Public on Dec 03 2018	Dec 14 2016	Dec 03 2018	RNA	1	tissue biopsy	Homo sapiens	tissue: colon mucosa	subject: 7460-00006	disease: Ulcerative Colitis (UC)	age: 40	treatment: golimumab	visit: Week 0	wk6response: Yes	mayo score: 7	Mucosal biopsies (n=162) were collected 15 to 20 cm from the anal verge at screening during endoscopies from a subset of 87 patients who participated in the PURSUIT study. The Mayo score ranges from 0-12, with higher scores indicating more severe disease. More information on the score can be found at: http://www.globalrph.com/mayo_clinic_score.htm Independent of the PURSUIT study , biopsies were …	total RNA	Total RNA was isolated with Qiagen's RNeasy mini kit according to the manufacturer鈥檚 instructions.	biotin	Target was prepared from 100ng total RNA using the NuGEN Ovation V2 kit, followed by NuGEN Encore biotin labeling module, using the manufacturer鈥檚 protocol.	9606	Following fragmentation, 1.875ug of cDNA was hybridized for 16 hr at 45oC on GeneChip HT HG-U133+ PM 96 array plates. GeneChips were washed and stained in the Affymetrix GeneChip Array Station.	GeneChips were scanned using the GeneChipHT Scanner.	The data was normalized by RMA using ArrayStudio version 9.	GPL13158	K,,Li	kli@its.jnj.com	Janssen R&D	1400 McKean Road	Spring House	PA	19477	USA	ftp://ftp.ncbi.nlm.nih.gov/geo/samples/GSM2429nnn/GSM2429401/suppl/GSM2429401_5500254131236090112258_101136.D11.CEL.gz	54715	40	Ulcerative Colitis (UC)	7	7460-00006	colon mucosa	golimumab	Week 0	Yes
GSM2429402	UC	T17p1_F11	GSM2429402	Public on Dec 03 2018	Dec 14 2016	Dec 03 2018	RNA	1	tissue biopsy	Homo sapiens	tissue: colon mucosa	subject: 7502-00003	disease: Ulcerative Colitis (UC)	age: 33	treatment: golimumab	visit: Week 0	wk6response: Yes	mayo score: 9	Mucosal biopsies (n=162) were collected 15 to 20 cm from the anal verge at screening during endoscopies from a subset of 87 patients who participated in the PURSUIT study. The Mayo score ranges from 0-12, with higher scores indicating more severe disease. More information on the score can be found at: http://www.globalrph.com/mayo_clinic_score.htm Independent of the PURSUIT study , biopsies were …	total RNA	Total RNA was isolated with Qiagen's RNeasy mini kit according to the manufacturer鈥檚 instructions.	biotin	Target was prepared from 100ng total RNA using the NuGEN Ovation V2 kit, followed by NuGEN Encore biotin labeling module, using the manufacturer鈥檚 protocol.	9606	Following fragmentation, 1.875ug of cDNA was hybridized for 16 hr at 45oC on GeneChip HT HG-U133+ PM 96 array plates. GeneChips were washed and stained in the Affymetrix GeneChip Array Station.	GeneChips were scanned using the GeneChipHT Scanner.	The data was normalized by RMA using ArrayStudio version 9.	GPL13158	K,,Li	kli@its.jnj.com	Janssen R&D	1400 McKean Road	Spring House	PA	19477	USA	ftp://ftp.ncbi.nlm.nih.gov/geo/samples/GSM2429nnn/GSM2429402/suppl/GSM2429402_5500254131236090112258_101136.E10.CEL.gz	54715	33	Ulcerative Colitis (UC)	9	7502-00003	colon mucosa	golimumab	Week 0	Yes
GSM2429403	UC	T17p1_D11	GSM2429403	Public on Dec 03 2018	Dec 14 2016	Dec 03 2018	RNA	1	tissue biopsy	Homo sapiens	tissue: colon mucosa	subject: 7783-00001	disease: Ulcerative Colitis (UC)	age: 25	treatment: golimumab	visit: Week 0	wk6response: Yes	mayo score: 8	Mucosal biopsies (n=162) were collected 15 to 20 cm from the anal verge at screening during endoscopies from a subset of 87 patients who participated in the PURSUIT study. The Mayo score ranges from 0-12, with higher scores indicating more severe disease. More information on the score can be found at: http://www.globalrph.com/mayo_clinic_score.htm Independent of the PURSUIT study , biopsies were …	total RNA	Total RNA was isolated with Qiagen's RNeasy mini kit according to the manufacturer鈥檚 instructions.	biotin	Target was prepared from 100ng total RNA using the NuGEN Ovation V2 kit, followed by NuGEN Encore biotin labeling module, using the manufacturer鈥檚 protocol.	9606	Following fragmentation, 1.875ug of cDNA was hybridized for 16 hr at 45oC on GeneChip HT HG-U133+ PM 96 array plates. GeneChips were washed and stained in the Affymetrix GeneChip Array Station.	GeneChips were scanned using the GeneChipHT Scanner.	The data was normalized by RMA using ArrayStudio version 9.	GPL13158	K,,Li	kli@its.jnj.com	Janssen R&D	1400 McKean Road	Spring House	PA	19477	USA	ftp://ftp.ncbi.nlm.nih.gov/geo/samples/GSM2429nnn/GSM2429403/suppl/GSM2429403_5500254131236090112259_101136.E03.CEL.gz	54715	25	Ulcerative Colitis (UC)	8	7783-00001	colon mucosa	golimumab	Week 0	Yes
GSM2429404	UC	T17p1_B9	GSM2429404	Public on Dec 03 2018	Dec 14 2016	Dec 03 2018	RNA	1	tissue biopsy	Homo sapiens	tissue: colon mucosa	subject: 7407-00026	disease: Ulcerative Colitis (UC)	age: 53	treatment: golimumab	visit: Week 0	wk6response: Yes	mayo score: 9	Mucosal biopsies (n=162) were collected 15 to 20 cm from the anal verge at screening during endoscopies from a subset of 87 patients who participated in the PURSUIT study. The Mayo score ranges from 0-12, with higher scores indicating more severe disease. More information on the score can be found at: http://www.globalrph.com/mayo_clinic_score.htm Independent of the PURSUIT study , biopsies were …	total RNA	Total RNA was isolated with Qiagen's RNeasy mini kit according to the manufacturer鈥檚 instructions.	biotin	Target was prepared from 100ng total RNA using the NuGEN Ovation V2 kit, followed by NuGEN Encore biotin labeling module, using the manufacturer鈥檚 protocol.	9606	Following fragmentation, 1.875ug of cDNA was hybridized for 16 hr at 45oC on GeneChip HT HG-U133+ PM 96 array plates. GeneChips were washed and stained in the Affymetrix GeneChip Array Station.	GeneChips were scanned using the GeneChipHT Scanner.	The data was normalized by RMA using ArrayStudio version 9.	GPL13158	K,,Li	kli@its.jnj.com	Janssen R&D	1400 McKean Road	Spring House	PA	19477	USA	ftp://ftp.ncbi.nlm.nih.gov/geo/samples/GSM2429nnn/GSM2429404/suppl/GSM2429404_5500254131236090112259_101136.F12.CEL.gz	54715	53	Ulcerative Colitis (UC)	9	7407-00026	colon mucosa	golimumab	Week 0	Yes
GSM2429405	UC	T17p2_C7	GSM2429405	Public on Dec 03 2018	Dec 14 2016	Dec 03 2018	RNA	1	tissue biopsy	Homo sapiens	tissue: colon mucosa	subject: 7602-00001	disease: Ulcerative Colitis (UC)	age: 39	treatment: golimumab	visit: Week 6	wk6response: No	mayo score: 4	Mucosal biopsies (n=162) were collected 15 to 20 cm from the anal verge at screening during endoscopies from a subset of 87 patients who participated in the PURSUIT study. The Mayo score ranges from 0-12, with higher scores indicating more severe disease. More information on the score can be found at: http://www.globalrph.com/mayo_clinic_score.htm Independent of the PURSUIT study , biopsies were …	total RNA	Total RNA was isolated with Qiagen's RNeasy mini kit according to the manufacturer鈥檚 instructions.	biotin	Target was prepared from 100ng total RNA using the NuGEN Ovation V2 kit, followed by NuGEN Encore biotin labeling module, using the manufacturer鈥檚 protocol.	9606	Following fragmentation, 1.875ug of cDNA was hybridized for 16 hr at 45oC on GeneChip HT HG-U133+ PM 96 array plates. GeneChips were washed and stained in the Affymetrix GeneChip Array Station.	GeneChips were scanned using the GeneChipHT Scanner.	The data was normalized by RMA using ArrayStudio version 9.	GPL13158	K,,Li	kli@its.jnj.com	Janssen R&D	1400 McKean Road	Spring House	PA	19477	USA	ftp://ftp.ncbi.nlm.nih.gov/geo/samples/GSM2429nnn/GSM2429405/suppl/GSM2429405_5500254131236090112251_101136.A08.CEL.gz	54715	39	Ulcerative Colitis (UC)	4	7602-00001	colon mucosa	golimumab	Week 6	No
GSM2429406	UC	T17p1_A5	GSM2429406	Public on Dec 03 2018	Dec 14 2016	Dec 03 2018	RNA	1	tissue biopsy	Homo sapiens	tissue: colon mucosa	subject: 6402-00007	disease: Ulcerative Colitis (UC)	age: 49	treatment: golimumab	visit: Week 6	wk6response: Yes	mayo score: 6	Mucosal biopsies (n=162) were collected 15 to 20 cm from the anal verge at screening during endoscopies from a subset of 87 patients who participated in the PURSUIT study. The Mayo score ranges from 0-12, with higher scores indicating more severe disease. More information on the score can be found at: http://www.globalrph.com/mayo_clinic_score.htm Independent of the PURSUIT study , biopsies were …	total RNA	Total RNA was isolated with Qiagen's RNeasy mini kit according to the manufacturer鈥檚 instructions.	biotin	Target was prepared from 100ng total RNA using the NuGEN Ovation V2 kit, followed by NuGEN Encore biotin labeling module, using the manufacturer鈥檚 protocol.	9606	Following fragmentation, 1.875ug of cDNA was hybridized for 16 hr at 45oC on GeneChip HT HG-U133+ PM 96 array plates. GeneChips were washed and stained in the Affymetrix GeneChip Array Station.	GeneChips were scanned using the GeneChipHT Scanner.	The data was normalized by RMA using ArrayStudio version 9.	GPL13158	K,,Li	kli@its.jnj.com	Janssen R&D	1400 McKean Road	Spring House	PA	19477	USA	ftp://ftp.ncbi.nlm.nih.gov/geo/samples/GSM2429nnn/GSM2429406/suppl/GSM2429406_5500254131236090112251_101136.B02.CEL.gz	54715	49	Ulcerative Colitis (UC)	6	6402-00007	colon mucosa	golimumab	Week 6	Yes
GSM2429407	UC	T17p1_B10	GSM2429407	Public on Dec 03 2018	Dec 14 2016	Dec 03 2018	RNA	1	tissue biopsy	Homo sapiens	tissue: colon mucosa	subject: 6404-00030	disease: Ulcerative Colitis (UC)	age: 30	treatment: golimumab	visit: Week 6	wk6response: No	mayo score: 7	Mucosal biopsies (n=162) were collected 15 to 20 cm from the anal verge at screening during endoscopies from a subset of 87 patients who participated in the PURSUIT study. The Mayo score ranges from 0-12, with higher scores indicating more severe disease. More information on the score can be found at: http://www.globalrph.com/mayo_clinic_score.htm Independent of the PURSUIT study , biopsies were …	total RNA	Total RNA was isolated with Qiagen's RNeasy mini kit according to the manufacturer鈥檚 instructions.	biotin	Target was prepared from 100ng total RNA using the NuGEN Ovation V2 kit, followed by NuGEN Encore biotin labeling module, using the manufacturer鈥檚 protocol.	9606	Following fragmentation, 1.875ug of cDNA was hybridized for 16 hr at 45oC on GeneChip HT HG-U133+ PM 96 array plates. GeneChips were washed and stained in the Affymetrix GeneChip Array Station.	GeneChips were scanned using the GeneChipHT Scanner.	The data was normalized by RMA using ArrayStudio version 9.	GPL13158	K,,Li	kli@its.jnj.com	Janssen R&D	1400 McKean Road	Spring House	PA	19477	USA	ftp://ftp.ncbi.nlm.nih.gov/geo/samples/GSM2429nnn/GSM2429407/suppl/GSM2429407_5500254131236090112251_101136.D11.CEL.gz	54715	30	Ulcerative Colitis (UC)	7	6404-00030	colon mucosa	golimumab	Week 6	No
GSM2429408	UC	T17p2_D1	GSM2429408	Public on Dec 03 2018	Dec 14 2016	Dec 03 2018	RNA	1	tissue biopsy	Homo sapiens	tissue: colon mucosa	subject: 7414-00018	disease: Ulcerative Colitis (UC)	age: 28	treatment: golimumab	visit: Week 6	wk6response: Yes	mayo score: 6	Mucosal biopsies (n=162) were collected 15 to 20 cm from the anal verge at screening during endoscopies from a subset of 87 patients who participated in the PURSUIT study. The Mayo score ranges from 0-12, with higher scores indicating more severe disease. More information on the score can be found at: http://www.globalrph.com/mayo_clinic_score.htm Independent of the PURSUIT study , biopsies were …	total RNA	Total RNA was isolated with Qiagen's RNeasy mini kit according to the manufacturer鈥檚 instructions.	biotin	Target was prepared from 100ng total RNA using the NuGEN Ovation V2 kit, followed by NuGEN Encore biotin labeling module, using the manufacturer鈥檚 protocol.	9606	Following fragmentation, 1.875ug of cDNA was hybridized for 16 hr at 45oC on GeneChip HT HG-U133+ PM 96 array plates. GeneChips were washed and stained in the Affymetrix GeneChip Array Station.	GeneChips were scanned using the GeneChipHT Scanner.	The data was normalized by RMA using ArrayStudio version 9.	GPL13158	K,,Li	kli@its.jnj.com	Janssen R&D	1400 McKean Road	Spring House	PA	19477	USA	ftp://ftp.ncbi.nlm.nih.gov/geo/samples/GSM2429nnn/GSM2429408/suppl/GSM2429408_5500254131236090112251_101136.E10.CEL.gz	54715	28	Ulcerative Colitis (UC)	6	7414-00018	colon mucosa	golimumab	Week 6	Yes
GSM2429409	UC	T17p1_H10	GSM2429409	Public on Dec 03 2018	Dec 14 2016	Dec 03 2018	RNA	1	tissue biopsy	Homo sapiens	tissue: colon mucosa	subject: 6502-00027	disease: Ulcerative Colitis (UC)	age: 33	treatment: golimumab	visit: Week 6	wk6response: Yes	mayo score: 3	Mucosal biopsies (n=162) were collected 15 to 20 cm from the anal verge at screening during endoscopies from a subset of 87 patients who participated in the PURSUIT study. The Mayo score ranges from 0-12, with higher scores indicating more severe disease. More information on the score can be found at: http://www.globalrph.com/mayo_clinic_score.htm Independent of the PURSUIT study , biopsies were …	total RNA	Total RNA was isolated with Qiagen's RNeasy mini kit according to the manufacturer鈥檚 instructions.	biotin	Target was prepared from 100ng total RNA using the NuGEN Ovation V2 kit, followed by NuGEN Encore biotin labeling module, using the manufacturer鈥檚 protocol.	9606	Following fragmentation, 1.875ug of cDNA was hybridized for 16 hr at 45oC on GeneChip HT HG-U133+ PM 96 array plates. GeneChips were washed and stained in the Affymetrix GeneChip Array Station.	GeneChips were scanned using the GeneChipHT Scanner.	The data was normalized by RMA using ArrayStudio version 9.	GPL13158	K,,Li	kli@its.jnj.com	Janssen R&D	1400 McKean Road	Spring House	PA	19477	USA	ftp://ftp.ncbi.nlm.nih.gov/geo/samples/GSM2429nnn/GSM2429409/suppl/GSM2429409_5500254131236090112252_101136.A01.CEL.gz	54715	33	Ulcerative Colitis (UC)	3	6502-00027	colon mucosa	golimumab	Week 6	Yes
GSM2429410	UC	T17p1_D7	GSM2429410	Public on Dec 03 2018	Dec 14 2016	Dec 03 2018	RNA	1	tissue biopsy	Homo sapiens	tissue: colon mucosa	subject: 7026-00028	disease: Ulcerative Colitis (UC)	age: 50	treatment: golimumab	visit: Week 6	wk6response: No	mayo score: 10	Mucosal biopsies (n=162) were collected 15 to 20 cm from the anal verge at screening during endoscopies from a subset of 87 patients who participated in the PURSUIT study. The Mayo score ranges from 0-12, with higher scores indicating more severe disease. More information on the score can be found at: http://www.globalrph.com/mayo_clinic_score.htm Independent of the PURSUIT study , biopsies were …	total RNA	Total RNA was isolated with Qiagen's RNeasy mini kit according to the manufacturer鈥檚 instructions.	biotin	Target was prepared from 100ng total RNA using the NuGEN Ovation V2 kit, followed by NuGEN Encore biotin labeling module, using the manufacturer鈥檚 protocol.	9606	Following fragmentation, 1.875ug of cDNA was hybridized for 16 hr at 45oC on GeneChip HT HG-U133+ PM 96 array plates. GeneChips were washed and stained in the Affymetrix GeneChip Array Station.	GeneChips were scanned using the GeneChipHT Scanner.	The data was normalized by RMA using ArrayStudio version 9.	GPL13158	K,,Li	kli@its.jnj.com	Janssen R&D	1400 McKean Road	Spring House	PA	19477	USA	ftp://ftp.ncbi.nlm.nih.gov/geo/samples/GSM2429nnn/GSM2429410/suppl/GSM2429410_5500254131236090112252_101136.A10.CEL.gz	54715	50	Ulcerative Colitis (UC)	10	7026-00028	colon mucosa	golimumab	Week 6	No
GSM2429411	UC	T17p1_F1	GSM2429411	Public on Dec 03 2018	Dec 14 2016	Dec 03 2018	RNA	1	tissue biopsy	Homo sapiens	tissue: colon mucosa	subject: 6502-00024	disease: Ulcerative Colitis (UC)	age: 46	treatment: golimumab	visit: Week 6	wk6response: No	mayo score: 9	Mucosal biopsies (n=162) were collected 15 to 20 cm from the anal verge at screening during endoscopies from a subset of 87 patients who participated in the PURSUIT study. The Mayo score ranges from 0-12, with higher scores indicating more severe disease. More information on the score can be found at: http://www.globalrph.com/mayo_clinic_score.htm Independent of the PURSUIT study , biopsies were …	total RNA	Total RNA was isolated with Qiagen's RNeasy mini kit according to the manufacturer鈥檚 instructions.	biotin	Target was prepared from 100ng total RNA using the NuGEN Ovation V2 kit, followed by NuGEN Encore biotin labeling module, using the manufacturer鈥檚 protocol.	9606	Following fragmentation, 1.875ug of cDNA was hybridized for 16 hr at 45oC on GeneChip HT HG-U133+ PM 96 array plates. GeneChips were washed and stained in the Affymetrix GeneChip Array Station.	GeneChips were scanned using the GeneChipHT Scanner.	The data was normalized by RMA using ArrayStudio version 9.	GPL13158	K,,Li	kli@its.jnj.com	Janssen R&D	1400 McKean Road	Spring House	PA	19477	USA	ftp://ftp.ncbi.nlm.nih.gov/geo/samples/GSM2429nnn/GSM2429411/suppl/GSM2429411_5500254131236090112252_101136.A12.CEL.gz	54715	46	Ulcerative Colitis (UC)	9	6502-00024	colon mucosa	golimumab	Week 6	No
GSM2429412	UC	T17p1_G10	GSM2429412	Public on Dec 03 2018	Dec 14 2016	Dec 03 2018	RNA	1	tissue biopsy	Homo sapiens	tissue: colon mucosa	subject: 6502-00026	disease: Ulcerative Colitis (UC)	age: 25	treatment: golimumab	visit: Week 6	wk6response: No	mayo score: 7	Mucosal biopsies (n=162) were collected 15 to 20 cm from the anal verge at screening during endoscopies from a subset of 87 patients who participated in the PURSUIT study. The Mayo score ranges from 0-12, with higher scores indicating more severe disease. More information on the score can be found at: http://www.globalrph.com/mayo_clinic_score.htm Independent of the PURSUIT study , biopsies were …	total RNA	Total RNA was isolated with Qiagen's RNeasy mini kit according to the manufacturer鈥檚 instructions.	biotin	Target was prepared from 100ng total RNA using the NuGEN Ovation V2 kit, followed by NuGEN Encore biotin labeling module, using the manufacturer鈥檚 protocol.	9606	Following fragmentation, 1.875ug of cDNA was hybridized for 16 hr at 45oC on GeneChip HT HG-U133+ PM 96 array plates. GeneChips were washed and stained in the Affymetrix GeneChip Array Station.	GeneChips were scanned using the GeneChipHT Scanner.	The data was normalized by RMA using ArrayStudio version 9.	GPL13158	K,,Li	kli@its.jnj.com	Janssen R&D	1400 McKean Road	Spring House	PA	19477	USA	ftp://ftp.ncbi.nlm.nih.gov/geo/samples/GSM2429nnn/GSM2429412/suppl/GSM2429412_5500254131236090112252_101136.B09.CEL.gz	54715	25	Ulcerative Colitis (UC)	7	6502-00026	colon mucosa	golimumab	Week 6	No
GSM2429413	UC	T17p1_B8	GSM2429413	Public on Dec 03 2018	Dec 14 2016	Dec 03 2018	RNA	1	tissue biopsy	Homo sapiens	tissue: colon mucosa	subject: 6402-00008	disease: Ulcerative Colitis (UC)	age: 77	treatment: golimumab	visit: Week 6	wk6response: Yes	mayo score: 5	Mucosal biopsies (n=162) were collected 15 to 20 cm from the anal verge at screening during endoscopies from a subset of 87 patients who participated in the PURSUIT study. The Mayo score ranges from 0-12, with higher scores indicating more severe disease. More information on the score can be found at: http://www.globalrph.com/mayo_clinic_score.htm Independent of the PURSUIT study , biopsies were …	total RNA	Total RNA was isolated with Qiagen's RNeasy mini kit according to the manufacturer鈥檚 instructions.	biotin	Target was prepared from 100ng total RNA using the NuGEN Ovation V2 kit, followed by NuGEN Encore biotin labeling module, using the manufacturer鈥檚 protocol.	9606	Following fragmentation, 1.875ug of cDNA was hybridized for 16 hr at 45oC on GeneChip HT HG-U133+ PM 96 array plates. GeneChips were washed and stained in the Affymetrix GeneChip Array Station.	GeneChips were scanned using the GeneChipHT Scanner.	The data was normalized by RMA using ArrayStudio version 9.	GPL13158	K,,Li	kli@its.jnj.com	Janssen R&D	1400 McKean Road	Spring House	PA	19477	USA	ftp://ftp.ncbi.nlm.nih.gov/geo/samples/GSM2429nnn/GSM2429413/suppl/GSM2429413_5500254131236090112252_101136.B11.CEL.gz	54715	77	Ulcerative Colitis (UC)	5	6402-00008	colon mucosa	golimumab	Week 6	Yes
GSM2429414	UC	T17p1_D8	GSM2429414	Public on Dec 03 2018	Dec 14 2016	Dec 03 2018	RNA	1	tissue biopsy	Homo sapiens	tissue: colon mucosa	subject: 6404-00026	disease: Ulcerative Colitis (UC)	age: 51	treatment: golimumab	visit: Week 6	wk6response: Yes	mayo score: 3	Mucosal biopsies (n=162) were collected 15 to 20 cm from the anal verge at screening during endoscopies from a subset of 87 patients who participated in the PURSUIT study. The Mayo score ranges from 0-12, with higher scores indicating more severe disease. More information on the score can be found at: http://www.globalrph.com/mayo_clinic_score.htm Independent of the PURSUIT study , biopsies were …	total RNA	Total RNA was isolated with Qiagen's RNeasy mini kit according to the manufacturer鈥檚 instructions.	biotin	Target was prepared from 100ng total RNA using the NuGEN Ovation V2 kit, followed by NuGEN Encore biotin labeling module, using the manufacturer鈥檚 protocol.	9606	Following fragmentation, 1.875ug of cDNA was hybridized for 16 hr at 45oC on GeneChip HT HG-U133+ PM 96 array plates. GeneChips were washed and stained in the Affymetrix GeneChip Array Station.	GeneChips were scanned using the GeneChipHT Scanner.	The data was normalized by RMA using ArrayStudio version 9.	GPL13158	K,,Li	kli@its.jnj.com	Janssen R&D	1400 McKean Road	Spring House	PA	19477	USA	ftp://ftp.ncbi.nlm.nih.gov/geo/samples/GSM2429nnn/GSM2429414/suppl/GSM2429414_5500254131236090112252_101136.C08.CEL.gz	54715	51	Ulcerative Colitis (UC)	3	6404-00026	colon mucosa	golimumab	Week 6	Yes
GSM2429415	UC	T17p1_H3	GSM2429415	Public on Dec 03 2018	Dec 14 2016	Dec 03 2018	RNA	1	tissue biopsy	Homo sapiens	tissue: colon mucosa	subject: 7354-00009	disease: Ulcerative Colitis (UC)	age: 44	treatment: golimumab	visit: Week 6	wk6response: Yes	mayo score: 4	Mucosal biopsies (n=162) were collected 15 to 20 cm from the anal verge at screening during endoscopies from a subset of 87 patients who participated in the PURSUIT study. The Mayo score ranges from 0-12, with higher scores indicating more severe disease. More information on the score can be found at: http://www.globalrph.com/mayo_clinic_score.htm Independent of the PURSUIT study , biopsies were …	total RNA	Total RNA was isolated with Qiagen's RNeasy mini kit according to the manufacturer鈥檚 instructions.	biotin	Target was prepared from 100ng total RNA using the NuGEN Ovation V2 kit, followed by NuGEN Encore biotin labeling module, using the manufacturer鈥檚 protocol.	9606	Following fragmentation, 1.875ug of cDNA was hybridized for 16 hr at 45oC on GeneChip HT HG-U133+ PM 96 array plates. GeneChips were washed and stained in the Affymetrix GeneChip Array Station.	GeneChips were scanned using the GeneChipHT Scanner.	The data was normalized by RMA using ArrayStudio version 9.	GPL13158	K,,Li	kli@its.jnj.com	Janssen R&D	1400 McKean Road	Spring House	PA	19477	USA	ftp://ftp.ncbi.nlm.nih.gov/geo/samples/GSM2429nnn/GSM2429415/suppl/GSM2429415_5500254131236090112252_101136.D10.CEL.gz	54715	44	Ulcerative Colitis (UC)	4	7354-00009	colon mucosa	golimumab	Week 6	Yes
GSM2429416	UC	T17p2_G7	GSM2429416	Public on Dec 03 2018	Dec 14 2016	Dec 03 2018	RNA	1	tissue biopsy	Homo sapiens	tissue: colon mucosa	subject: 7460-00002	disease: Ulcerative Colitis (UC)	age: 54	treatment: golimumab	visit: Week 6	wk6response: Yes	mayo score: 3	Mucosal biopsies (n=162) were collected 15 to 20 cm from the anal verge at screening during endoscopies from a subset of 87 patients who participated in the PURSUIT study. The Mayo score ranges from 0-12, with higher scores indicating more severe disease. More information on the score can be found at: http://www.globalrph.com/mayo_clinic_score.htm Independent of the PURSUIT study , biopsies were …	total RNA	Total RNA was isolated with Qiagen's RNeasy mini kit according to the manufacturer鈥檚 instructions.	biotin	Target was prepared from 100ng total RNA using the NuGEN Ovation V2 kit, followed by NuGEN Encore biotin labeling module, using the manufacturer鈥檚 protocol.	9606	Following fragmentation, 1.875ug of cDNA was hybridized for 16 hr at 45oC on GeneChip HT HG-U133+ PM 96 array plates. GeneChips were washed and stained in the Affymetrix GeneChip Array Station.	GeneChips were scanned using the GeneChipHT Scanner.	The data was normalized by RMA using ArrayStudio version 9.	GPL13158	K,,Li	kli@its.jnj.com	Janssen R&D	1400 McKean Road	Spring House	PA	19477	USA	ftp://ftp.ncbi.nlm.nih.gov/geo/samples/GSM2429nnn/GSM2429416/suppl/GSM2429416_5500254131236090112252_101136.E05.CEL.gz	54715	54	Ulcerative Colitis (UC)	3	7460-00002	colon mucosa	golimumab	Week 6	Yes
GSM2429417	UC	T17p1_D1	GSM2429417	Public on Dec 03 2018	Dec 14 2016	Dec 03 2018	RNA	1	tissue biopsy	Homo sapiens	tissue: colon mucosa	subject: 6502-00023	disease: Ulcerative Colitis (UC)	age: 23	treatment: golimumab	visit: Week 6	wk6response: Yes	mayo score: 7	Mucosal biopsies (n=162) were collected 15 to 20 cm from the anal verge at screening during endoscopies from a subset of 87 patients who participated in the PURSUIT study. The Mayo score ranges from 0-12, with higher scores indicating more severe disease. More information on the score can be found at: http://www.globalrph.com/mayo_clinic_score.htm Independent of the PURSUIT study , biopsies were …	total RNA	Total RNA was isolated with Qiagen's RNeasy mini kit according to the manufacturer鈥檚 instructions.	biotin	Target was prepared from 100ng total RNA using the NuGEN Ovation V2 kit, followed by NuGEN Encore biotin labeling module, using the manufacturer鈥檚 protocol.	9606	Following fragmentation, 1.875ug of cDNA was hybridized for 16 hr at 45oC on GeneChip HT HG-U133+ PM 96 array plates. GeneChips were washed and stained in the Affymetrix GeneChip Array Station.	GeneChips were scanned using the GeneChipHT Scanner.	The data was normalized by RMA using ArrayStudio version 9.	GPL13158	K,,Li	kli@its.jnj.com	Janssen R&D	1400 McKean Road	Spring House	PA	19477	USA	ftp://ftp.ncbi.nlm.nih.gov/geo/samples/GSM2429nnn/GSM2429417/suppl/GSM2429417_5500254131236090112252_101136.E10.CEL.gz	54715	23	Ulcerative Colitis (UC)	7	6502-00023	colon mucosa	golimumab	Week 6	Yes
GSM2429418	UC	T17p2_H1	GSM2429418	Public on Dec 03 2018	Dec 14 2016	Dec 03 2018	RNA	1	tissue biopsy	Homo sapiens	tissue: colon mucosa	subject: 7414-00019	disease: Ulcerative Colitis (UC)	age: 24	treatment: golimumab	visit: Week 6	wk6response: Yes	mayo score: 5	Mucosal biopsies (n=162) were collected 15 to 20 cm from the anal verge at screening during endoscopies from a subset of 87 patients who participated in the PURSUIT study. The Mayo score ranges from 0-12, with higher scores indicating more severe disease. More information on the score can be found at: http://www.globalrph.com/mayo_clinic_score.htm Independent of the PURSUIT study , biopsies were …	total RNA	Total RNA was isolated with Qiagen's RNeasy mini kit according to the manufacturer鈥檚 instructions.	biotin	Target was prepared from 100ng total RNA using the NuGEN Ovation V2 kit, followed by NuGEN Encore biotin labeling module, using the manufacturer鈥檚 protocol.	9606	Following fragmentation, 1.875ug of cDNA was hybridized for 16 hr at 45oC on GeneChip HT HG-U133+ PM 96 array plates. GeneChips were washed and stained in the Affymetrix GeneChip Array Station.	GeneChips were scanned using the GeneChipHT Scanner.	The data was normalized by RMA using ArrayStudio version 9.	GPL13158	K,,Li	kli@its.jnj.com	Janssen R&D	1400 McKean Road	Spring House	PA	19477	USA	ftp://ftp.ncbi.nlm.nih.gov/geo/samples/GSM2429nnn/GSM2429418/suppl/GSM2429418_5500254131236090112252_101136.F03.CEL.gz	54715	24	Ulcerative Colitis (UC)	5	7414-00019	colon mucosa	golimumab	Week 6	Yes
GSM2429419	UC	T17p1_B11	GSM2429419	Public on Dec 03 2018	Dec 14 2016	Dec 03 2018	RNA	1	tissue biopsy	Homo sapiens	tissue: colon mucosa	subject: 6502-00028	disease: Ulcerative Colitis (UC)	age: 27	treatment: golimumab	visit: Week 6	wk6response: Yes	mayo score: 4	Mucosal biopsies (n=162) were collected 15 to 20 cm from the anal verge at screening during endoscopies from a subset of 87 patients who participated in the PURSUIT study. The Mayo score ranges from 0-12, with higher scores indicating more severe disease. More information on the score can be found at: http://www.globalrph.com/mayo_clinic_score.htm Independent of the PURSUIT study , biopsies were …	total RNA	Total RNA was isolated with Qiagen's RNeasy mini kit according to the manufacturer鈥檚 instructions.	biotin	Target was prepared from 100ng total RNA using the NuGEN Ovation V2 kit, followed by NuGEN Encore biotin labeling module, using the manufacturer鈥檚 protocol.	9606	Following fragmentation, 1.875ug of cDNA was hybridized for 16 hr at 45oC on GeneChip HT HG-U133+ PM 96 array plates. GeneChips were washed and stained in the Affymetrix GeneChip Array Station.	GeneChips were scanned using the GeneChipHT Scanner.	The data was normalized by RMA using ArrayStudio version 9.	GPL13158	K,,Li	kli@its.jnj.com	Janssen R&D	1400 McKean Road	Spring House	PA	19477	USA	ftp://ftp.ncbi.nlm.nih.gov/geo/samples/GSM2429nnn/GSM2429419/suppl/GSM2429419_5500254131236090112252_101136.H07.CEL.gz	54715	27	Ulcerative Colitis (UC)	4	6502-00028	colon mucosa	golimumab	Week 6	Yes
GSM2429420	UC	T17p2_A5	GSM2429420	Public on Dec 03 2018	Dec 14 2016	Dec 03 2018	RNA	1	tissue biopsy	Homo sapiens	tissue: colon mucosa	subject: 7530-00011	disease: Ulcerative Colitis (UC)	age: 63	treatment: golimumab	visit: Week 6	wk6response: No	mayo score: 8	Mucosal biopsies (n=162) were collected 15 to 20 cm from the anal verge at screening during endoscopies from a subset of 87 patients who participated in the PURSUIT study. The Mayo score ranges from 0-12, with higher scores indicating more severe disease. More information on the score can be found at: http://www.globalrph.com/mayo_clinic_score.htm Independent of the PURSUIT study , biopsies were …	total RNA	Total RNA was isolated with Qiagen's RNeasy mini kit according to the manufacturer鈥檚 instructions.	biotin	Target was prepared from 100ng total RNA using the NuGEN Ovation V2 kit, followed by NuGEN Encore biotin labeling module, using the manufacturer鈥檚 protocol.	9606	Following fragmentation, 1.875ug of cDNA was hybridized for 16 hr at 45oC on GeneChip HT HG-U133+ PM 96 array plates. GeneChips were washed and stained in the Affymetrix GeneChip Array Station.	GeneChips were scanned using the GeneChipHT Scanner.	The data was normalized by RMA using ArrayStudio version 9.	GPL13158	K,,Li	kli@its.jnj.com	Janssen R&D	1400 McKean Road	Spring House	PA	19477	USA	ftp://ftp.ncbi.nlm.nih.gov/geo/samples/GSM2429nnn/GSM2429420/suppl/GSM2429420_5500254131236090112256_101136.A08.CEL.gz	54715	63	Ulcerative Colitis (UC)	8	7530-00011	colon mucosa	golimumab	Week 6	No
GSM2429421	UC	T17p2_B4	GSM2429421	Public on Dec 03 2018	Dec 14 2016	Dec 03 2018	RNA	1	tissue biopsy	Homo sapiens	tissue: colon mucosa	subject: 7756-00011	disease: Ulcerative Colitis (UC)	age: 46	treatment: golimumab	visit: Week 6	wk6response: Yes	mayo score: 7	Mucosal biopsies (n=162) were collected 15 to 20 cm from the anal verge at screening during endoscopies from a subset of 87 patients who participated in the PURSUIT study. The Mayo score ranges from 0-12, with higher scores indicating more severe disease. More information on the score can be found at: http://www.globalrph.com/mayo_clinic_score.htm Independent of the PURSUIT study , biopsies were …	total RNA	Total RNA was isolated with Qiagen's RNeasy mini kit according to the manufacturer鈥檚 instructions.	biotin	Target was prepared from 100ng total RNA using the NuGEN Ovation V2 kit, followed by NuGEN Encore biotin labeling module, using the manufacturer鈥檚 protocol.	9606	Following fragmentation, 1.875ug of cDNA was hybridized for 16 hr at 45oC on GeneChip HT HG-U133+ PM 96 array plates. GeneChips were washed and stained in the Affymetrix GeneChip Array Station.	GeneChips were scanned using the GeneChipHT Scanner.	The data was normalized by RMA using ArrayStudio version 9.	GPL13158	K,,Li	kli@its.jnj.com	Janssen R&D	1400 McKean Road	Spring House	PA	19477	USA	ftp://ftp.ncbi.nlm.nih.gov/geo/samples/GSM2429nnn/GSM2429421/suppl/GSM2429421_5500254131236090112256_101136.F05.CEL.gz	54715	46	Ulcerative Colitis (UC)	7	7756-00011	colon mucosa	golimumab	Week 6	Yes
GSM2429422	UC	T17p1_D9	GSM2429422	Public on Dec 03 2018	Dec 14 2016	Dec 03 2018	RNA	1	tissue biopsy	Homo sapiens	tissue: colon mucosa	subject: 6404-00027	disease: Ulcerative Colitis (UC)	age: 30	treatment: golimumab	visit: Week 6	wk6response: Yes	mayo score: 3	Mucosal biopsies (n=162) were collected 15 to 20 cm from the anal verge at screening during endoscopies from a subset of 87 patients who participated in the PURSUIT study. The Mayo score ranges from 0-12, with higher scores indicating more severe disease. More information on the score can be found at: http://www.globalrph.com/mayo_clinic_score.htm Independent of the PURSUIT study , biopsies were …	total RNA	Total RNA was isolated with Qiagen's RNeasy mini kit according to the manufacturer鈥檚 instructions.	biotin	Target was prepared from 100ng total RNA using the NuGEN Ovation V2 kit, followed by NuGEN Encore biotin labeling module, using the manufacturer鈥檚 protocol.	9606	Following fragmentation, 1.875ug of cDNA was hybridized for 16 hr at 45oC on GeneChip HT HG-U133+ PM 96 array plates. GeneChips were washed and stained in the Affymetrix GeneChip Array Station.	GeneChips were scanned using the GeneChipHT Scanner.	The data was normalized by RMA using ArrayStudio version 9.	GPL13158	K,,Li	kli@its.jnj.com	Janssen R&D	1400 McKean Road	Spring House	PA	19477	USA	ftp://ftp.ncbi.nlm.nih.gov/geo/samples/GSM2429nnn/GSM2429422/suppl/GSM2429422_5500254131236090112256_101136.G04.CEL.gz	54715	30	Ulcerative Colitis (UC)	3	6404-00027	colon mucosa	golimumab	Week 6	Yes
GSM2429423	UC	T17p2_H5	GSM2429423	Public on Dec 03 2018	Dec 14 2016	Dec 03 2018	RNA	1	tissue biopsy	Homo sapiens	tissue: colon mucosa	subject: 7528-00001	disease: Ulcerative Colitis (UC)	age: 63	treatment: golimumab	visit: Week 6	wk6response: No	mayo score: 7	Mucosal biopsies (n=162) were collected 15 to 20 cm from the anal verge at screening during endoscopies from a subset of 87 patients who participated in the PURSUIT study. The Mayo score ranges from 0-12, with higher scores indicating more severe disease. More information on the score can be found at: http://www.globalrph.com/mayo_clinic_score.htm Independent of the PURSUIT study , biopsies were …	total RNA	Total RNA was isolated with Qiagen's RNeasy mini kit according to the manufacturer鈥檚 instructions.	biotin	Target was prepared from 100ng total RNA using the NuGEN Ovation V2 kit, followed by NuGEN Encore biotin labeling module, using the manufacturer鈥檚 protocol.	9606	Following fragmentation, 1.875ug of cDNA was hybridized for 16 hr at 45oC on GeneChip HT HG-U133+ PM 96 array plates. GeneChips were washed and stained in the Affymetrix GeneChip Array Station.	GeneChips were scanned using the GeneChipHT Scanner.	The data was normalized by RMA using ArrayStudio version 9.	GPL13158	K,,Li	kli@its.jnj.com	Janssen R&D	1400 McKean Road	Spring House	PA	19477	USA	ftp://ftp.ncbi.nlm.nih.gov/geo/samples/GSM2429nnn/GSM2429423/suppl/GSM2429423_5500254131236090112256_101136.H06.CEL.gz	54715	63	Ulcerative Colitis (UC)	7	7528-00001	colon mucosa	golimumab	Week 6	No
GSM2429424	UC	T17p2_F1	GSM2429424	Public on Dec 03 2018	Dec 14 2016	Dec 03 2018	RNA	1	tissue biopsy	Homo sapiens	tissue: colon mucosa	subject: 7530-00002	disease: Ulcerative Colitis (UC)	age: 57	treatment: golimumab	visit: Week 6	wk6response: No	mayo score: 8	Mucosal biopsies (n=162) were collected 15 to 20 cm from the anal verge at screening during endoscopies from a subset of 87 patients who participated in the PURSUIT study. The Mayo score ranges from 0-12, with higher scores indicating more severe disease. More information on the score can be found at: http://www.globalrph.com/mayo_clinic_score.htm Independent of the PURSUIT study , biopsies were …	total RNA	Total RNA was isolated with Qiagen's RNeasy mini kit according to the manufacturer鈥檚 instructions.	biotin	Target was prepared from 100ng total RNA using the NuGEN Ovation V2 kit, followed by NuGEN Encore biotin labeling module, using the manufacturer鈥檚 protocol.	9606	Following fragmentation, 1.875ug of cDNA was hybridized for 16 hr at 45oC on GeneChip HT HG-U133+ PM 96 array plates. GeneChips were washed and stained in the Affymetrix GeneChip Array Station.	GeneChips were scanned using the GeneChipHT Scanner.	The data was normalized by RMA using ArrayStudio version 9.	GPL13158	K,,Li	kli@its.jnj.com	Janssen R&D	1400 McKean Road	Spring House	PA	19477	USA	ftp://ftp.ncbi.nlm.nih.gov/geo/samples/GSM2429nnn/GSM2429424/suppl/GSM2429424_5500254131236090112258_101136.A09.CEL.gz	54715	57	Ulcerative Colitis (UC)	8	7530-00002	colon mucosa	golimumab	Week 6	No
GSM2429425	UC	T17p1_F7	GSM2429425	Public on Dec 03 2018	Dec 14 2016	Dec 03 2018	RNA	1	tissue biopsy	Homo sapiens	tissue: colon mucosa	subject: 6179-00009	disease: Ulcerative Colitis (UC)	age: 32	treatment: golimumab	visit: Week 6	wk6response: No	mayo score: 10	Mucosal biopsies (n=162) were collected 15 to 20 cm from the anal verge at screening during endoscopies from a subset of 87 patients who participated in the PURSUIT study. The Mayo score ranges from 0-12, with higher scores indicating more severe disease. More information on the score can be found at: http://www.globalrph.com/mayo_clinic_score.htm Independent of the PURSUIT study , biopsies were …	total RNA	Total RNA was isolated with Qiagen's RNeasy mini kit according to the manufacturer鈥檚 instructions.	biotin	Target was prepared from 100ng total RNA using the NuGEN Ovation V2 kit, followed by NuGEN Encore biotin labeling module, using the manufacturer鈥檚 protocol.	9606	Following fragmentation, 1.875ug of cDNA was hybridized for 16 hr at 45oC on GeneChip HT HG-U133+ PM 96 array plates. GeneChips were washed and stained in the Affymetrix GeneChip Array Station.	GeneChips were scanned using the GeneChipHT Scanner.	The data was normalized by RMA using ArrayStudio version 9.	GPL13158	K,,Li	kli@its.jnj.com	Janssen R&D	1400 McKean Road	Spring House	PA	19477	USA	ftp://ftp.ncbi.nlm.nih.gov/geo/samples/GSM2429nnn/GSM2429425/suppl/GSM2429425_5500254131236090112258_101136.A10.CEL.gz	54715	32	Ulcerative Colitis (UC)	10	6179-00009	colon mucosa	golimumab	Week 6	No
GSM2429426	UC	T17p1_E4	GSM2429426	Public on Dec 03 2018	Dec 14 2016	Dec 03 2018	RNA	1	tissue biopsy	Homo sapiens	tissue: colon mucosa	subject: 6705-00016	disease: Ulcerative Colitis (UC)	age: 50	treatment: golimumab	visit: Week 6	wk6response: Yes	mayo score: 6	Mucosal biopsies (n=162) were collected 15 to 20 cm from the anal verge at screening during endoscopies from a subset of 87 patients who participated in the PURSUIT study. The Mayo score ranges from 0-12, with higher scores indicating more severe disease. More information on the score can be found at: http://www.globalrph.com/mayo_clinic_score.htm Independent of the PURSUIT study , biopsies were …	total RNA	Total RNA was isolated with Qiagen's RNeasy mini kit according to the manufacturer鈥檚 instructions.	biotin	Target was prepared from 100ng total RNA using the NuGEN Ovation V2 kit, followed by NuGEN Encore biotin labeling module, using the manufacturer鈥檚 protocol.	9606	Following fragmentation, 1.875ug of cDNA was hybridized for 16 hr at 45oC on GeneChip HT HG-U133+ PM 96 array plates. GeneChips were washed and stained in the Affymetrix GeneChip Array Station.	GeneChips were scanned using the GeneChipHT Scanner.	The data was normalized by RMA using ArrayStudio version 9.	GPL13158	K,,Li	kli@its.jnj.com	Janssen R&D	1400 McKean Road	Spring House	PA	19477	USA	ftp://ftp.ncbi.nlm.nih.gov/geo/samples/GSM2429nnn/GSM2429426/suppl/GSM2429426_5500254131236090112258_101136.B10.CEL.gz	54715	50	Ulcerative Colitis (UC)	6	6705-00016	colon mucosa	golimumab	Week 6	Yes
GSM2429427	UC	T17p2_A8	GSM2429427	Public on Dec 03 2018	Dec 14 2016	Dec 03 2018	RNA	1	tissue biopsy	Homo sapiens	tissue: colon mucosa	subject: 7790-00002	disease: Ulcerative Colitis (UC)	age: 27	treatment: golimumab	visit: Week 6	wk6response: No	mayo score: 7	Mucosal biopsies (n=162) were collected 15 to 20 cm from the anal verge at screening during endoscopies from a subset of 87 patients who participated in the PURSUIT study. The Mayo score ranges from 0-12, with higher scores indicating more severe disease. More information on the score can be found at: http://www.globalrph.com/mayo_clinic_score.htm Independent of the PURSUIT study , biopsies were …	total RNA	Total RNA was isolated with Qiagen's RNeasy mini kit according to the manufacturer鈥檚 instructions.	biotin	Target was prepared from 100ng total RNA using the NuGEN Ovation V2 kit, followed by NuGEN Encore biotin labeling module, using the manufacturer鈥檚 protocol.	9606	Following fragmentation, 1.875ug of cDNA was hybridized for 16 hr at 45oC on GeneChip HT HG-U133+ PM 96 array plates. GeneChips were washed and stained in the Affymetrix GeneChip Array Station.	GeneChips were scanned using the GeneChipHT Scanner.	The data was normalized by RMA using ArrayStudio version 9.	GPL13158	K,,Li	kli@its.jnj.com	Janssen R&D	1400 McKean Road	Spring House	PA	19477	USA	ftp://ftp.ncbi.nlm.nih.gov/geo/samples/GSM2429nnn/GSM2429427/suppl/GSM2429427_5500254131236090112258_101136.E06.CEL.gz	54715	27	Ulcerative Colitis (UC)	7	7790-00002	colon mucosa	golimumab	Week 6	No
GSM2429428	UC	T17p1_E5	GSM2429428	Public on Dec 03 2018	Dec 14 2016	Dec 03 2018	RNA	1	tissue biopsy	Homo sapiens	tissue: colon mucosa	subject: 6705-00018	disease: Ulcerative Colitis (UC)	age: 20	treatment: golimumab	visit: Week 6	wk6response: No	mayo score: 6	Mucosal biopsies (n=162) were collected 15 to 20 cm from the anal verge at screening during endoscopies from a subset of 87 patients who participated in the PURSUIT study. The Mayo score ranges from 0-12, with higher scores indicating more severe disease. More information on the score can be found at: http://www.globalrph.com/mayo_clinic_score.htm Independent of the PURSUIT study , biopsies were …	total RNA	Total RNA was isolated with Qiagen's RNeasy mini kit according to the manufacturer鈥檚 instructions.	biotin	Target was prepared from 100ng total RNA using the NuGEN Ovation V2 kit, followed by NuGEN Encore biotin labeling module, using the manufacturer鈥檚 protocol.	9606	Following fragmentation, 1.875ug of cDNA was hybridized for 16 hr at 45oC on GeneChip HT HG-U133+ PM 96 array plates. GeneChips were washed and stained in the Affymetrix GeneChip Array Station.	GeneChips were scanned using the GeneChipHT Scanner.	The data was normalized by RMA using ArrayStudio version 9.	GPL13158	K,,Li	kli@its.jnj.com	Janssen R&D	1400 McKean Road	Spring House	PA	19477	USA	ftp://ftp.ncbi.nlm.nih.gov/geo/samples/GSM2429nnn/GSM2429428/suppl/GSM2429428_5500254131236090112258_101136.E08.CEL.gz	54715	20	Ulcerative Colitis (UC)	6	6705-00018	colon mucosa	golimumab	Week 6	No
GSM2429429	UC	T17p1_F6	GSM2429429	Public on Dec 03 2018	Dec 14 2016	Dec 03 2018	RNA	1	tissue biopsy	Homo sapiens	tissue: colon mucosa	subject: 7213-00010	disease: Ulcerative Colitis (UC)	age: 52	treatment: golimumab	visit: Week 6	wk6response: No	mayo score: 9	Mucosal biopsies (n=162) were collected 15 to 20 cm from the anal verge at screening during endoscopies from a subset of 87 patients who participated in the PURSUIT study. The Mayo score ranges from 0-12, with higher scores indicating more severe disease. More information on the score can be found at: http://www.globalrph.com/mayo_clinic_score.htm Independent of the PURSUIT study , biopsies were …	total RNA	Total RNA was isolated with Qiagen's RNeasy mini kit according to the manufacturer鈥檚 instructions.	biotin	Target was prepared from 100ng total RNA using the NuGEN Ovation V2 kit, followed by NuGEN Encore biotin labeling module, using the manufacturer鈥檚 protocol.	9606	Following fragmentation, 1.875ug of cDNA was hybridized for 16 hr at 45oC on GeneChip HT HG-U133+ PM 96 array plates. GeneChips were washed and stained in the Affymetrix GeneChip Array Station.	GeneChips were scanned using the GeneChipHT Scanner.	The data was normalized by RMA using ArrayStudio version 9.	GPL13158	K,,Li	kli@its.jnj.com	Janssen R&D	1400 McKean Road	Spring House	PA	19477	USA	ftp://ftp.ncbi.nlm.nih.gov/geo/samples/GSM2429nnn/GSM2429429/suppl/GSM2429429_5500254131236090112258_101136.F01.CEL.gz	54715	52	Ulcerative Colitis (UC)	9	7213-00010	colon mucosa	golimumab	Week 6	No
GSM2429430	UC	T17p1_A1	GSM2429430	Public on Dec 03 2018	Dec 14 2016	Dec 03 2018	RNA	1	tissue biopsy	Homo sapiens	tissue: colon mucosa	subject: 7213-00005	disease: Ulcerative Colitis (UC)	age: 35	treatment: golimumab	visit: Week 6	wk6response: No	mayo score: 7	Mucosal biopsies (n=162) were collected 15 to 20 cm from the anal verge at screening during endoscopies from a subset of 87 patients who participated in the PURSUIT study. The Mayo score ranges from 0-12, with higher scores indicating more severe disease. More information on the score can be found at: http://www.globalrph.com/mayo_clinic_score.htm Independent of the PURSUIT study , biopsies were …	total RNA	Total RNA was isolated with Qiagen's RNeasy mini kit according to the manufacturer鈥檚 instructions.	biotin	Target was prepared from 100ng total RNA using the NuGEN Ovation V2 kit, followed by NuGEN Encore biotin labeling module, using the manufacturer鈥檚 protocol.	9606	Following fragmentation, 1.875ug of cDNA was hybridized for 16 hr at 45oC on GeneChip HT HG-U133+ PM 96 array plates. GeneChips were washed and stained in the Affymetrix GeneChip Array Station.	GeneChips were scanned using the GeneChipHT Scanner.	The data was normalized by RMA using ArrayStudio version 9.	GPL13158	K,,Li	kli@its.jnj.com	Janssen R&D	1400 McKean Road	Spring House	PA	19477	USA	ftp://ftp.ncbi.nlm.nih.gov/geo/samples/GSM2429nnn/GSM2429430/suppl/GSM2429430_5500254131236090112258_101136.F03.CEL.gz	54715	35	Ulcerative Colitis (UC)	7	7213-00005	colon mucosa	golimumab	Week 6	No
GSM2429431	UC	T17p1_C1	GSM2429431	Public on Dec 03 2018	Dec 14 2016	Dec 03 2018	RNA	1	tissue biopsy	Homo sapiens	tissue: colon mucosa	subject: 7213-00006	disease: Ulcerative Colitis (UC)	age: 58	treatment: golimumab	visit: Week 6	wk6response: Yes	mayo score: 5	Mucosal biopsies (n=162) were collected 15 to 20 cm from the anal verge at screening during endoscopies from a subset of 87 patients who participated in the PURSUIT study. The Mayo score ranges from 0-12, with higher scores indicating more severe disease. More information on the score can be found at: http://www.globalrph.com/mayo_clinic_score.htm Independent of the PURSUIT study , biopsies were …	total RNA	Total RNA was isolated with Qiagen's RNeasy mini kit according to the manufacturer鈥檚 instructions.	biotin	Target was prepared from 100ng total RNA using the NuGEN Ovation V2 kit, followed by NuGEN Encore biotin labeling module, using the manufacturer鈥檚 protocol.	9606	Following fragmentation, 1.875ug of cDNA was hybridized for 16 hr at 45oC on GeneChip HT HG-U133+ PM 96 array plates. GeneChips were washed and stained in the Affymetrix GeneChip Array Station.	GeneChips were scanned using the GeneChipHT Scanner.	The data was normalized by RMA using ArrayStudio version 9.	GPL13158	K,,Li	kli@its.jnj.com	Janssen R&D	1400 McKean Road	Spring House	PA	19477	USA	ftp://ftp.ncbi.nlm.nih.gov/geo/samples/GSM2429nnn/GSM2429431/suppl/GSM2429431_5500254131236090112258_101136.F06.CEL.gz	54715	58	Ulcerative Colitis (UC)	5	7213-00006	colon mucosa	golimumab	Week 6	Yes
GSM2429432	UC	T17p1_F12	GSM2429432	Public on Dec 03 2018	Dec 14 2016	Dec 03 2018	RNA	1	tissue biopsy	Homo sapiens	tissue: colon mucosa	subject: 7746-00010	disease: Ulcerative Colitis (UC)	age: 69	treatment: golimumab	visit: Week 6	wk6response: No	mayo score: 9	Mucosal biopsies (n=162) were collected 15 to 20 cm from the anal verge at screening during endoscopies from a subset of 87 patients who participated in the PURSUIT study. The Mayo score ranges from 0-12, with higher scores indicating more severe disease. More information on the score can be found at: http://www.globalrph.com/mayo_clinic_score.htm Independent of the PURSUIT study , biopsies were …	total RNA	Total RNA was isolated with Qiagen's RNeasy mini kit according to the manufacturer鈥檚 instructions.	biotin	Target was prepared from 100ng total RNA using the NuGEN Ovation V2 kit, followed by NuGEN Encore biotin labeling module, using the manufacturer鈥檚 protocol.	9606	Following fragmentation, 1.875ug of cDNA was hybridized for 16 hr at 45oC on GeneChip HT HG-U133+ PM 96 array plates. GeneChips were washed and stained in the Affymetrix GeneChip Array Station.	GeneChips were scanned using the GeneChipHT Scanner.	The data was normalized by RMA using ArrayStudio version 9.	GPL13158	K,,Li	kli@its.jnj.com	Janssen R&D	1400 McKean Road	Spring House	PA	19477	USA	ftp://ftp.ncbi.nlm.nih.gov/geo/samples/GSM2429nnn/GSM2429432/suppl/GSM2429432_5500254131236090112258_101136.F09.CEL.gz	54715	69	Ulcerative Colitis (UC)	9	7746-00010	colon mucosa	golimumab	Week 6	No
GSM2429433	UC	T17p1_C2	GSM2429433	Public on Dec 03 2018	Dec 14 2016	Dec 03 2018	RNA	1	tissue biopsy	Homo sapiens	tissue: colon mucosa	subject: 6404-00017	disease: Ulcerative Colitis (UC)	age: 63	treatment: golimumab	visit: Week 6	wk6response: Yes	mayo score: 4	Mucosal biopsies (n=162) were collected 15 to 20 cm from the anal verge at screening during endoscopies from a subset of 87 patients who participated in the PURSUIT study. The Mayo score ranges from 0-12, with higher scores indicating more severe disease. More information on the score can be found at: http://www.globalrph.com/mayo_clinic_score.htm Independent of the PURSUIT study , biopsies were …	total RNA	Total RNA was isolated with Qiagen's RNeasy mini kit according to the manufacturer鈥檚 instructions.	biotin	Target was prepared from 100ng total RNA using the NuGEN Ovation V2 kit, followed by NuGEN Encore biotin labeling module, using the manufacturer鈥檚 protocol.	9606	Following fragmentation, 1.875ug of cDNA was hybridized for 16 hr at 45oC on GeneChip HT HG-U133+ PM 96 array plates. GeneChips were washed and stained in the Affymetrix GeneChip Array Station.	GeneChips were scanned using the GeneChipHT Scanner.	The data was normalized by RMA using ArrayStudio version 9.	GPL13158	K,,Li	kli@its.jnj.com	Janssen R&D	1400 McKean Road	Spring House	PA	19477	USA	ftp://ftp.ncbi.nlm.nih.gov/geo/samples/GSM2429nnn/GSM2429433/suppl/GSM2429433_5500254131236090112258_101136.G12.CEL.gz	54715	63	Ulcerative Colitis (UC)	4	6404-00017	colon mucosa	golimumab	Week 6	Yes
GSM2429434	UC	T17p2_C4	GSM2429434	Public on Dec 03 2018	Dec 14 2016	Dec 03 2018	RNA	1	tissue biopsy	Homo sapiens	tissue: colon mucosa	subject: 7530-00008	disease: Ulcerative Colitis (UC)	age: 56	treatment: golimumab	visit: Week 6	wk6response: No	mayo score: 4	Mucosal biopsies (n=162) were collected 15 to 20 cm from the anal verge at screening during endoscopies from a subset of 87 patients who participated in the PURSUIT study. The Mayo score ranges from 0-12, with higher scores indicating more severe disease. More information on the score can be found at: http://www.globalrph.com/mayo_clinic_score.htm Independent of the PURSUIT study , biopsies were …	total RNA	Total RNA was isolated with Qiagen's RNeasy mini kit according to the manufacturer鈥檚 instructions.	biotin	Target was prepared from 100ng total RNA using the NuGEN Ovation V2 kit, followed by NuGEN Encore biotin labeling module, using the manufacturer鈥檚 protocol.	9606	Following fragmentation, 1.875ug of cDNA was hybridized for 16 hr at 45oC on GeneChip HT HG-U133+ PM 96 array plates. GeneChips were washed and stained in the Affymetrix GeneChip Array Station.	GeneChips were scanned using the GeneChipHT Scanner.	The data was normalized by RMA using ArrayStudio version 9.	GPL13158	K,,Li	kli@its.jnj.com	Janssen R&D	1400 McKean Road	Spring House	PA	19477	USA	ftp://ftp.ncbi.nlm.nih.gov/geo/samples/GSM2429nnn/GSM2429434/suppl/GSM2429434_5500254131236090112258_101136.H07.CEL.gz	54715	56	Ulcerative Colitis (UC)	4	7530-00008	colon mucosa	golimumab	Week 6	No
GSM2429435	UC	T17p2_C8	GSM2429435	Public on Dec 03 2018	Dec 14 2016	Dec 03 2018	RNA	1	tissue biopsy	Homo sapiens	tissue: colon mucosa	subject: 7796-00003	disease: Ulcerative Colitis (UC)	age: 63	treatment: golimumab	visit: Week 6	wk6response: No	mayo score: 6	Mucosal biopsies (n=162) were collected 15 to 20 cm from the anal verge at screening during endoscopies from a subset of 87 patients who participated in the PURSUIT study. The Mayo score ranges from 0-12, with higher scores indicating more severe disease. More information on the score can be found at: http://www.globalrph.com/mayo_clinic_score.htm Independent of the PURSUIT study , biopsies were …	total RNA	Total RNA was isolated with Qiagen's RNeasy mini kit according to the manufacturer鈥檚 instructions.	biotin	Target was prepared from 100ng total RNA using the NuGEN Ovation V2 kit, followed by NuGEN Encore biotin labeling module, using the manufacturer鈥檚 protocol.	9606	Following fragmentation, 1.875ug of cDNA was hybridized for 16 hr at 45oC on GeneChip HT HG-U133+ PM 96 array plates. GeneChips were washed and stained in the Affymetrix GeneChip Array Station.	GeneChips were scanned using the GeneChipHT Scanner.	The data was normalized by RMA using ArrayStudio version 9.	GPL13158	K,,Li	kli@its.jnj.com	Janssen R&D	1400 McKean Road	Spring House	PA	19477	USA	ftp://ftp.ncbi.nlm.nih.gov/geo/samples/GSM2429nnn/GSM2429435/suppl/GSM2429435_5500254131236090112259_101136.C01.CEL.gz	54715	63	Ulcerative Colitis (UC)	6	7796-00003	colon mucosa	golimumab	Week 6	No
GSM2429436	UC	T17p1_D3	GSM2429436	Public on Dec 03 2018	Dec 14 2016	Dec 03 2018	RNA	1	tissue biopsy	Homo sapiens	tissue: colon mucosa	subject: 7179-00002	disease: Ulcerative Colitis (UC)	age: 46	treatment: golimumab	visit: Week 6	wk6response: Yes	mayo score: 3	Mucosal biopsies (n=162) were collected 15 to 20 cm from the anal verge at screening during endoscopies from a subset of 87 patients who participated in the PURSUIT study. The Mayo score ranges from 0-12, with higher scores indicating more severe disease. More information on the score can be found at: http://www.globalrph.com/mayo_clinic_score.htm Independent of the PURSUIT study , biopsies were …	total RNA	Total RNA was isolated with Qiagen's RNeasy mini kit according to the manufacturer鈥檚 instructions.	biotin	Target was prepared from 100ng total RNA using the NuGEN Ovation V2 kit, followed by NuGEN Encore biotin labeling module, using the manufacturer鈥檚 protocol.	9606	Following fragmentation, 1.875ug of cDNA was hybridized for 16 hr at 45oC on GeneChip HT HG-U133+ PM 96 array plates. GeneChips were washed and stained in the Affymetrix GeneChip Array Station.	GeneChips were scanned using the GeneChipHT Scanner.	The data was normalized by RMA using ArrayStudio version 9.	GPL13158	K,,Li	kli@its.jnj.com	Janssen R&D	1400 McKean Road	Spring House	PA	19477	USA	ftp://ftp.ncbi.nlm.nih.gov/geo/samples/GSM2429nnn/GSM2429436/suppl/GSM2429436_5500254131236090112259_101136.C12.CEL.gz	54715	46	Ulcerative Colitis (UC)	3	7179-00002	colon mucosa	golimumab	Week 6	Yes
GSM2429437	UC	T17p1_C5	GSM2429437	Public on Dec 03 2018	Dec 14 2016	Dec 03 2018	RNA	1	tissue biopsy	Homo sapiens	tissue: colon mucosa	subject: 6705-00017	disease: Ulcerative Colitis (UC)	age: 36	treatment: golimumab	visit: Week 6	wk6response: No	mayo score: 8	Mucosal biopsies (n=162) were collected 15 to 20 cm from the anal verge at screening during endoscopies from a subset of 87 patients who participated in the PURSUIT study. The Mayo score ranges from 0-12, with higher scores indicating more severe disease. More information on the score can be found at: http://www.globalrph.com/mayo_clinic_score.htm Independent of the PURSUIT study , biopsies were …	total RNA	Total RNA was isolated with Qiagen's RNeasy mini kit according to the manufacturer鈥檚 instructions.	biotin	Target was prepared from 100ng total RNA using the NuGEN Ovation V2 kit, followed by NuGEN Encore biotin labeling module, using the manufacturer鈥檚 protocol.	9606	Following fragmentation, 1.875ug of cDNA was hybridized for 16 hr at 45oC on GeneChip HT HG-U133+ PM 96 array plates. GeneChips were washed and stained in the Affymetrix GeneChip Array Station.	GeneChips were scanned using the GeneChipHT Scanner.	The data was normalized by RMA using ArrayStudio version 9.	GPL13158	K,,Li	kli@its.jnj.com	Janssen R&D	1400 McKean Road	Spring House	PA	19477	USA	ftp://ftp.ncbi.nlm.nih.gov/geo/samples/GSM2429nnn/GSM2429437/suppl/GSM2429437_5500254131236090112259_101136.D08.CEL.gz	54715	36	Ulcerative Colitis (UC)	8	6705-00017	colon mucosa	golimumab	Week 6	No
GSM2429438	UC	T17p1_D10	GSM2429438	Public on Dec 03 2018	Dec 14 2016	Dec 03 2018	RNA	1	tissue biopsy	Homo sapiens	tissue: colon mucosa	subject: 6404-00031	disease: Ulcerative Colitis (UC)	age: 46	treatment: golimumab	visit: Week 6	wk6response: Yes	mayo score: 4	Mucosal biopsies (n=162) were collected 15 to 20 cm from the anal verge at screening during endoscopies from a subset of 87 patients who participated in the PURSUIT study. The Mayo score ranges from 0-12, with higher scores indicating more severe disease. More information on the score can be found at: http://www.globalrph.com/mayo_clinic_score.htm Independent of the PURSUIT study , biopsies were …	total RNA	Total RNA was isolated with Qiagen's RNeasy mini kit according to the manufacturer鈥檚 instructions.	biotin	Target was prepared from 100ng total RNA using the NuGEN Ovation V2 kit, followed by NuGEN Encore biotin labeling module, using the manufacturer鈥檚 protocol.	9606	Following fragmentation, 1.875ug of cDNA was hybridized for 16 hr at 45oC on GeneChip HT HG-U133+ PM 96 array plates. GeneChips were washed and stained in the Affymetrix GeneChip Array Station.	GeneChips were scanned using the GeneChipHT Scanner.	The data was normalized by RMA using ArrayStudio version 9.	GPL13158	K,,Li	kli@its.jnj.com	Janssen R&D	1400 McKean Road	Spring House	PA	19477	USA	ftp://ftp.ncbi.nlm.nih.gov/geo/samples/GSM2429nnn/GSM2429438/suppl/GSM2429438_5500254131236090112259_101136.D11.CEL.gz	54715	46	Ulcerative Colitis (UC)	4	6404-00031	colon mucosa	golimumab	Week 6	Yes
GSM2429439	UC	T17p1_F10	GSM2429439	Public on Dec 03 2018	Dec 14 2016	Dec 03 2018	RNA	1	tissue biopsy	Homo sapiens	tissue: colon mucosa	subject: 7204-00011	disease: Ulcerative Colitis (UC)	age: 38	treatment: golimumab	visit: Week 6	wk6response: No	mayo score: 8	Mucosal biopsies (n=162) were collected 15 to 20 cm from the anal verge at screening during endoscopies from a subset of 87 patients who participated in the PURSUIT study. The Mayo score ranges from 0-12, with higher scores indicating more severe disease. More information on the score can be found at: http://www.globalrph.com/mayo_clinic_score.htm Independent of the PURSUIT study , biopsies were …	total RNA	Total RNA was isolated with Qiagen's RNeasy mini kit according to the manufacturer鈥檚 instructions.	biotin	Target was prepared from 100ng total RNA using the NuGEN Ovation V2 kit, followed by NuGEN Encore biotin labeling module, using the manufacturer鈥檚 protocol.	9606	Following fragmentation, 1.875ug of cDNA was hybridized for 16 hr at 45oC on GeneChip HT HG-U133+ PM 96 array plates. GeneChips were washed and stained in the Affymetrix GeneChip Array Station.	GeneChips were scanned using the GeneChipHT Scanner.	The data was normalized by RMA using ArrayStudio version 9.	GPL13158	K,,Li	kli@its.jnj.com	Janssen R&D	1400 McKean Road	Spring House	PA	19477	USA	ftp://ftp.ncbi.nlm.nih.gov/geo/samples/GSM2429nnn/GSM2429439/suppl/GSM2429439_5500254131236090112259_101136.G02.CEL.gz	54715	38	Ulcerative Colitis (UC)	8	7204-00011	colon mucosa	golimumab	Week 6	No
GSM2429440	UC	T17p1_G2	GSM2429440	Public on Dec 03 2018	Dec 14 2016	Dec 03 2018	RNA	1	tissue biopsy	Homo sapiens	tissue: colon mucosa	subject: 7213-00008	disease: Ulcerative Colitis (UC)	age: 25	treatment: golimumab	visit: Week 6	wk6response: No	mayo score: 9	Mucosal biopsies (n=162) were collected 15 to 20 cm from the anal verge at screening during endoscopies from a subset of 87 patients who participated in the PURSUIT study. The Mayo score ranges from 0-12, with higher scores indicating more severe disease. More information on the score can be found at: http://www.globalrph.com/mayo_clinic_score.htm Independent of the PURSUIT study , biopsies were …	total RNA	Total RNA was isolated with Qiagen's RNeasy mini kit according to the manufacturer鈥檚 instructions.	biotin	Target was prepared from 100ng total RNA using the NuGEN Ovation V2 kit, followed by NuGEN Encore biotin labeling module, using the manufacturer鈥檚 protocol.	9606	Following fragmentation, 1.875ug of cDNA was hybridized for 16 hr at 45oC on GeneChip HT HG-U133+ PM 96 array plates. GeneChips were washed and stained in the Affymetrix GeneChip Array Station.	GeneChips were scanned using the GeneChipHT Scanner.	The data was normalized by RMA using ArrayStudio version 9.	GPL13158	K,,Li	kli@its.jnj.com	Janssen R&D	1400 McKean Road	Spring House	PA	19477	USA	ftp://ftp.ncbi.nlm.nih.gov/geo/samples/GSM2429nnn/GSM2429440/suppl/GSM2429440_5500254131236090112259_101136.G04.CEL.gz	54715	25	Ulcerative Colitis (UC)	9	7213-00008	colon mucosa	golimumab	Week 6	No
GSM2429441	UC	T17p1_B12	GSM2429441	Public on Dec 03 2018	Dec 14 2016	Dec 03 2018	RNA	1	tissue biopsy	Homo sapiens	tissue: colon mucosa	subject: 7783-00003	disease: Ulcerative Colitis (UC)	age: 71	treatment: golimumab	visit: Week 6	wk6response: No	mayo score: 8	Mucosal biopsies (n=162) were collected 15 to 20 cm from the anal verge at screening during endoscopies from a subset of 87 patients who participated in the PURSUIT study. The Mayo score ranges from 0-12, with higher scores indicating more severe disease. More information on the score can be found at: http://www.globalrph.com/mayo_clinic_score.htm Independent of the PURSUIT study , biopsies were …	total RNA	Total RNA was isolated with Qiagen's RNeasy mini kit according to the manufacturer鈥檚 instructions.	biotin	Target was prepared from 100ng total RNA using the NuGEN Ovation V2 kit, followed by NuGEN Encore biotin labeling module, using the manufacturer鈥檚 protocol.	9606	Following fragmentation, 1.875ug of cDNA was hybridized for 16 hr at 45oC on GeneChip HT HG-U133+ PM 96 array plates. GeneChips were washed and stained in the Affymetrix GeneChip Array Station.	GeneChips were scanned using the GeneChipHT Scanner.	The data was normalized by RMA using ArrayStudio version 9.	GPL13158	K,,Li	kli@its.jnj.com	Janssen R&D	1400 McKean Road	Spring House	PA	19477	USA	ftp://ftp.ncbi.nlm.nih.gov/geo/samples/GSM2429nnn/GSM2429441/suppl/GSM2429441_5500254131236090112259_101136.H07.CEL.gz	54715	71	Ulcerative Colitis (UC)	8	7783-00003	colon mucosa	golimumab	Week 6	No
GSM2429442	UC	T17p1_H9	GSM2429442	Public on Dec 03 2018	Dec 14 2016	Dec 03 2018	RNA	1	tissue biopsy	Homo sapiens	tissue: colon mucosa	subject: 7204-00013	disease: Ulcerative Colitis (UC)	age: 39	treatment: golimumab	visit: Week 6	wk6response: No	mayo score: 10	Mucosal biopsies (n=162) were collected 15 to 20 cm from the anal verge at screening during endoscopies from a subset of 87 patients who participated in the PURSUIT study. The Mayo score ranges from 0-12, with higher scores indicating more severe disease. More information on the score can be found at: http://www.globalrph.com/mayo_clinic_score.htm Independent of the PURSUIT study , biopsies were …	total RNA	Total RNA was isolated with Qiagen's RNeasy mini kit according to the manufacturer鈥檚 instructions.	biotin	Target was prepared from 100ng total RNA using the NuGEN Ovation V2 kit, followed by NuGEN Encore biotin labeling module, using the manufacturer鈥檚 protocol.	9606	Following fragmentation, 1.875ug of cDNA was hybridized for 16 hr at 45oC on GeneChip HT HG-U133+ PM 96 array plates. GeneChips were washed and stained in the Affymetrix GeneChip Array Station.	GeneChips were scanned using the GeneChipHT Scanner.	The data was normalized by RMA using ArrayStudio version 9.	GPL13158	K,,Li	kli@its.jnj.com	Janssen R&D	1400 McKean Road	Spring House	PA	19477	USA	ftp://ftp.ncbi.nlm.nih.gov/geo/samples/GSM2429nnn/GSM2429442/suppl/GSM2429442_5500254131236090112259_101136.H09.CEL.gz	54715	39	Ulcerative Colitis (UC)	10	7204-00013	colon mucosa	golimumab	Week 6	No
GSM2429443	UC	T17p2_A9	GSM2429443	Public on Dec 03 2018	Dec 14 2016	Dec 03 2018	RNA	1	tissue biopsy	Homo sapiens	tissue: colon mucosa	subject: 7460-00004	disease: Ulcerative Colitis (UC)	age: 45	treatment: golimumab	visit: Week 6	wk6response: Yes	mayo score: 2	Mucosal biopsies (n=162) were collected 15 to 20 cm from the anal verge at screening during endoscopies from a subset of 87 patients who participated in the PURSUIT study. The Mayo score ranges from 0-12, with higher scores indicating more severe disease. More information on the score can be found at: http://www.globalrph.com/mayo_clinic_score.htm Independent of the PURSUIT study , biopsies were …	total RNA	Total RNA was isolated with Qiagen's RNeasy mini kit according to the manufacturer鈥檚 instructions.	biotin	Target was prepared from 100ng total RNA using the NuGEN Ovation V2 kit, followed by NuGEN Encore biotin labeling module, using the manufacturer鈥檚 protocol.	9606	Following fragmentation, 1.875ug of cDNA was hybridized for 16 hr at 45oC on GeneChip HT HG-U133+ PM 96 array plates. GeneChips were washed and stained in the Affymetrix GeneChip Array Station.	GeneChips were scanned using the GeneChipHT Scanner.	The data was normalized by RMA using ArrayStudio version 9.	GPL13158	K,,Li	kli@its.jnj.com	Janssen R&D	1400 McKean Road	Spring House	PA	19477	USA	ftp://ftp.ncbi.nlm.nih.gov/geo/samples/GSM2429nnn/GSM2429443/suppl/GSM2429443_5500254131236090112251_101136.B03.CEL.gz	54715	45	Ulcerative Colitis (UC)	2	7460-00004	colon mucosa	golimumab	Week 6	Yes
GSM2429444	UC	T17p2_B2	GSM2429444	Public on Dec 03 2018	Dec 14 2016	Dec 03 2018	RNA	1	tissue biopsy	Homo sapiens	tissue: colon mucosa	subject: 7530-00004	disease: Ulcerative Colitis (UC)	age: 42	treatment: golimumab	visit: Week 6	wk6response: Yes	mayo score: 0	Mucosal biopsies (n=162) were collected 15 to 20 cm from the anal verge at screening during endoscopies from a subset of 87 patients who participated in the PURSUIT study. The Mayo score ranges from 0-12, with higher scores indicating more severe disease. More information on the score can be found at: http://www.globalrph.com/mayo_clinic_score.htm Independent of the PURSUIT study , biopsies were …	total RNA	Total RNA was isolated with Qiagen's RNeasy mini kit according to the manufacturer鈥檚 instructions.	biotin	Target was prepared from 100ng total RNA using the NuGEN Ovation V2 kit, followed by NuGEN Encore biotin labeling module, using the manufacturer鈥檚 protocol.	9606	Following fragmentation, 1.875ug of cDNA was hybridized for 16 hr at 45oC on GeneChip HT HG-U133+ PM 96 array plates. GeneChips were washed and stained in the Affymetrix GeneChip Array Station.	GeneChips were scanned using the GeneChipHT Scanner.	The data was normalized by RMA using ArrayStudio version 9.	GPL13158	K,,Li	kli@its.jnj.com	Janssen R&D	1400 McKean Road	Spring House	PA	19477	USA	ftp://ftp.ncbi.nlm.nih.gov/geo/samples/GSM2429nnn/GSM2429444/suppl/GSM2429444_5500254131236090112251_101136.B04.CEL.gz	54715	42	Ulcerative Colitis (UC)	0	7530-00004	colon mucosa	golimumab	Week 6	Yes
GSM2429445	UC	T17p1_G5	GSM2429445	Public on Dec 03 2018	Dec 14 2016	Dec 03 2018	RNA	1	tissue biopsy	Homo sapiens	tissue: colon mucosa	subject: 6404-00021	disease: Ulcerative Colitis (UC)	age: 63	treatment: golimumab	visit: Week 6	wk6response: Yes	mayo score: 2	Mucosal biopsies (n=162) were collected 15 to 20 cm from the anal verge at screening during endoscopies from a subset of 87 patients who participated in the PURSUIT study. The Mayo score ranges from 0-12, with higher scores indicating more severe disease. More information on the score can be found at: http://www.globalrph.com/mayo_clinic_score.htm Independent of the PURSUIT study , biopsies were …	total RNA	Total RNA was isolated with Qiagen's RNeasy mini kit according to the manufacturer鈥檚 instructions.	biotin	Target was prepared from 100ng total RNA using the NuGEN Ovation V2 kit, followed by NuGEN Encore biotin labeling module, using the manufacturer鈥檚 protocol.	9606	Following fragmentation, 1.875ug of cDNA was hybridized for 16 hr at 45oC on GeneChip HT HG-U133+ PM 96 array plates. GeneChips were washed and stained in the Affymetrix GeneChip Array Station.	GeneChips were scanned using the GeneChipHT Scanner.	The data was normalized by RMA using ArrayStudio version 9.	GPL13158	K,,Li	kli@its.jnj.com	Janssen R&D	1400 McKean Road	Spring House	PA	19477	USA	ftp://ftp.ncbi.nlm.nih.gov/geo/samples/GSM2429nnn/GSM2429445/suppl/GSM2429445_5500254131236090112252_101136.B03.CEL.gz	54715	63	Ulcerative Colitis (UC)	2	6404-00021	colon mucosa	golimumab	Week 6	Yes
GSM2429446	UC	T17p2_C9	GSM2429446	Public on Dec 03 2018	Dec 14 2016	Dec 03 2018	RNA	1	tissue biopsy	Homo sapiens	tissue: colon mucosa	subject: 7460-00006	disease: Ulcerative Colitis (UC)	age: 40	treatment: golimumab	visit: Week 6	wk6response: Yes	mayo score: 2	Mucosal biopsies (n=162) were collected 15 to 20 cm from the anal verge at screening during endoscopies from a subset of 87 patients who participated in the PURSUIT study. The Mayo score ranges from 0-12, with higher scores indicating more severe disease. More information on the score can be found at: http://www.globalrph.com/mayo_clinic_score.htm Independent of the PURSUIT study , biopsies were …	total RNA	Total RNA was isolated with Qiagen's RNeasy mini kit according to the manufacturer鈥檚 instructions.	biotin	Target was prepared from 100ng total RNA using the NuGEN Ovation V2 kit, followed by NuGEN Encore biotin labeling module, using the manufacturer鈥檚 protocol.	9606	Following fragmentation, 1.875ug of cDNA was hybridized for 16 hr at 45oC on GeneChip HT HG-U133+ PM 96 array plates. GeneChips were washed and stained in the Affymetrix GeneChip Array Station.	GeneChips were scanned using the GeneChipHT Scanner.	The data was normalized by RMA using ArrayStudio version 9.	GPL13158	K,,Li	kli@its.jnj.com	Janssen R&D	1400 McKean Road	Spring House	PA	19477	USA	ftp://ftp.ncbi.nlm.nih.gov/geo/samples/GSM2429nnn/GSM2429446/suppl/GSM2429446_5500254131236090112252_101136.D09.CEL.gz	54715	40	Ulcerative Colitis (UC)	2	7460-00006	colon mucosa	golimumab	Week 6	Yes
GSM2429447	UC	T17p2_D5	GSM2429447	Public on Dec 03 2018	Dec 14 2016	Dec 03 2018	RNA	1	tissue biopsy	Homo sapiens	tissue: colon mucosa	subject: 7530-00009	disease: Ulcerative Colitis (UC)	age: 33	treatment: golimumab	visit: Week 6	wk6response: Yes	mayo score: 0	Mucosal biopsies (n=162) were collected 15 to 20 cm from the anal verge at screening during endoscopies from a subset of 87 patients who participated in the PURSUIT study. The Mayo score ranges from 0-12, with higher scores indicating more severe disease. More information on the score can be found at: http://www.globalrph.com/mayo_clinic_score.htm Independent of the PURSUIT study , biopsies were …	total RNA	Total RNA was isolated with Qiagen's RNeasy mini kit according to the manufacturer鈥檚 instructions.	biotin	Target was prepared from 100ng total RNA using the NuGEN Ovation V2 kit, followed by NuGEN Encore biotin labeling module, using the manufacturer鈥檚 protocol.	9606	Following fragmentation, 1.875ug of cDNA was hybridized for 16 hr at 45oC on GeneChip HT HG-U133+ PM 96 array plates. GeneChips were washed and stained in the Affymetrix GeneChip Array Station.	GeneChips were scanned using the GeneChipHT Scanner.	The data was normalized by RMA using ArrayStudio version 9.	GPL13158	K,,Li	kli@its.jnj.com	Janssen R&D	1400 McKean Road	Spring House	PA	19477	USA	ftp://ftp.ncbi.nlm.nih.gov/geo/samples/GSM2429nnn/GSM2429447/suppl/GSM2429447_5500254131236090112252_101136.F02.CEL.gz	54715	33	Ulcerative Colitis (UC)	0	7530-00009	colon mucosa	golimumab	Week 6	Yes
GSM2429448	UC	T17p2_E9	GSM2429448	Public on Dec 03 2018	Dec 14 2016	Dec 03 2018	RNA	1	tissue biopsy	Homo sapiens	tissue: colon mucosa	subject: 7460-00005	disease: Ulcerative Colitis (UC)	age: 47	treatment: golimumab	visit: Week 6	wk6response: Yes	mayo score: 1	Mucosal biopsies (n=162) were collected 15 to 20 cm from the anal verge at screening during endoscopies from a subset of 87 patients who participated in the PURSUIT study. The Mayo score ranges from 0-12, with higher scores indicating more severe disease. More information on the score can be found at: http://www.globalrph.com/mayo_clinic_score.htm Independent of the PURSUIT study , biopsies were …	total RNA	Total RNA was isolated with Qiagen's RNeasy mini kit according to the manufacturer鈥檚 instructions.	biotin	Target was prepared from 100ng total RNA using the NuGEN Ovation V2 kit, followed by NuGEN Encore biotin labeling module, using the manufacturer鈥檚 protocol.	9606	Following fragmentation, 1.875ug of cDNA was hybridized for 16 hr at 45oC on GeneChip HT HG-U133+ PM 96 array plates. GeneChips were washed and stained in the Affymetrix GeneChip Array Station.	GeneChips were scanned using the GeneChipHT Scanner.	The data was normalized by RMA using ArrayStudio version 9.	GPL13158	K,,Li	kli@its.jnj.com	Janssen R&D	1400 McKean Road	Spring House	PA	19477	USA	ftp://ftp.ncbi.nlm.nih.gov/geo/samples/GSM2429nnn/GSM2429448/suppl/GSM2429448_5500254131236090112252_101136.G12.CEL.gz	54715	47	Ulcerative Colitis (UC)	1	7460-00005	colon mucosa	golimumab	Week 6	Yes
GSM2429449	UC	T17p1_A2	GSM2429449	Public on Dec 03 2018	Dec 14 2016	Dec 03 2018	RNA	1	tissue biopsy	Homo sapiens	tissue: colon mucosa	subject: 6716-00010	disease: Ulcerative Colitis (UC)	age: 69	treatment: golimumab	visit: Week 6	wk6response: Yes	mayo score: 1	Mucosal biopsies (n=162) were collected 15 to 20 cm from the anal verge at screening during endoscopies from a subset of 87 patients who participated in the PURSUIT study. The Mayo score ranges from 0-12, with higher scores indicating more severe disease. More information on the score can be found at: http://www.globalrph.com/mayo_clinic_score.htm Independent of the PURSUIT study , biopsies were …	total RNA	Total RNA was isolated with Qiagen's RNeasy mini kit according to the manufacturer鈥檚 instructions.	biotin	Target was prepared from 100ng total RNA using the NuGEN Ovation V2 kit, followed by NuGEN Encore biotin labeling module, using the manufacturer鈥檚 protocol.	9606	Following fragmentation, 1.875ug of cDNA was hybridized for 16 hr at 45oC on GeneChip HT HG-U133+ PM 96 array plates. GeneChips were washed and stained in the Affymetrix GeneChip Array Station.	GeneChips were scanned using the GeneChipHT Scanner.	The data was normalized by RMA using ArrayStudio version 9.	GPL13158	K,,Li	kli@its.jnj.com	Janssen R&D	1400 McKean Road	Spring House	PA	19477	USA	ftp://ftp.ncbi.nlm.nih.gov/geo/samples/GSM2429nnn/GSM2429449/suppl/GSM2429449_5500254131236090112256_101136.C03.CEL.gz	54715	69	Ulcerative Colitis (UC)	1	6716-00010	colon mucosa	golimumab	Week 6	Yes
GSM2429450	UC	T17p1_F3	GSM2429450	Public on Dec 03 2018	Dec 14 2016	Dec 03 2018	RNA	1	tissue biopsy	Homo sapiens	tissue: colon mucosa	subject: 6501-00019	disease: Ulcerative Colitis (UC)	age: 20	treatment: golimumab	visit: Week 6	wk6response: Yes	mayo score: 2	Mucosal biopsies (n=162) were collected 15 to 20 cm from the anal verge at screening during endoscopies from a subset of 87 patients who participated in the PURSUIT study. The Mayo score ranges from 0-12, with higher scores indicating more severe disease. More information on the score can be found at: http://www.globalrph.com/mayo_clinic_score.htm Independent of the PURSUIT study , biopsies were …	total RNA	Total RNA was isolated with Qiagen's RNeasy mini kit according to the manufacturer鈥檚 instructions.	biotin	Target was prepared from 100ng total RNA using the NuGEN Ovation V2 kit, followed by NuGEN Encore biotin labeling module, using the manufacturer鈥檚 protocol.	9606	Following fragmentation, 1.875ug of cDNA was hybridized for 16 hr at 45oC on GeneChip HT HG-U133+ PM 96 array plates. GeneChips were washed and stained in the Affymetrix GeneChip Array Station.	GeneChips were scanned using the GeneChipHT Scanner.	The data was normalized by RMA using ArrayStudio version 9.	GPL13158	K,,Li	kli@its.jnj.com	Janssen R&D	1400 McKean Road	Spring House	PA	19477	USA	ftp://ftp.ncbi.nlm.nih.gov/geo/samples/GSM2429nnn/GSM2429450/suppl/GSM2429450_5500254131236090112258_101136.B05.CEL.gz	54715	20	Ulcerative Colitis (UC)	2	6501-00019	colon mucosa	golimumab	Week 6	Yes
GSM2429451	UC	T17p2_E7	GSM2429451	Public on Dec 03 2018	Dec 14 2016	Dec 03 2018	RNA	1	tissue biopsy	Homo sapiens	tissue: colon mucosa	subject: 7602-00004	disease: Ulcerative Colitis (UC)	age: 36	treatment: golimumab	visit: Week 6	wk6response: Yes	mayo score: 2	Mucosal biopsies (n=162) were collected 15 to 20 cm from the anal verge at screening during endoscopies from a subset of 87 patients who participated in the PURSUIT study. The Mayo score ranges from 0-12, with higher scores indicating more severe disease. More information on the score can be found at: http://www.globalrph.com/mayo_clinic_score.htm Independent of the PURSUIT study , biopsies were …	total RNA	Total RNA was isolated with Qiagen's RNeasy mini kit according to the manufacturer鈥檚 instructions.	biotin	Target was prepared from 100ng total RNA using the NuGEN Ovation V2 kit, followed by NuGEN Encore biotin labeling module, using the manufacturer鈥檚 protocol.	9606	Following fragmentation, 1.875ug of cDNA was hybridized for 16 hr at 45oC on GeneChip HT HG-U133+ PM 96 array plates. GeneChips were washed and stained in the Affymetrix GeneChip Array Station.	GeneChips were scanned using the GeneChipHT Scanner.	The data was normalized by RMA using ArrayStudio version 9.	GPL13158	K,,Li	kli@its.jnj.com	Janssen R&D	1400 McKean Road	Spring House	PA	19477	USA	ftp://ftp.ncbi.nlm.nih.gov/geo/samples/GSM2429nnn/GSM2429451/suppl/GSM2429451_5500254131236090112258_101136.D01.CEL.gz	54715	36	Ulcerative Colitis (UC)	2	7602-00004	colon mucosa	golimumab	Week 6	Yes
GSM2429452	UC	T17p1_D6	GSM2429452	Public on Dec 03 2018	Dec 14 2016	Dec 03 2018	RNA	1	tissue biopsy	Homo sapiens	tissue: colon mucosa	subject: 6177-00016	disease: Ulcerative Colitis (UC)	age: 47	treatment: golimumab	visit: Week 6	wk6response: Yes	mayo score: 2	Mucosal biopsies (n=162) were collected 15 to 20 cm from the anal verge at screening during endoscopies from a subset of 87 patients who participated in the PURSUIT study. The Mayo score ranges from 0-12, with higher scores indicating more severe disease. More information on the score can be found at: http://www.globalrph.com/mayo_clinic_score.htm Independent of the PURSUIT study , biopsies were …	total RNA	Total RNA was isolated with Qiagen's RNeasy mini kit according to the manufacturer鈥檚 instructions.	biotin	Target was prepared from 100ng total RNA using the NuGEN Ovation V2 kit, followed by NuGEN Encore biotin labeling module, using the manufacturer鈥檚 protocol.	9606	Following fragmentation, 1.875ug of cDNA was hybridized for 16 hr at 45oC on GeneChip HT HG-U133+ PM 96 array plates. GeneChips were washed and stained in the Affymetrix GeneChip Array Station.	GeneChips were scanned using the GeneChipHT Scanner.	The data was normalized by RMA using ArrayStudio version 9.	GPL13158	K,,Li	kli@its.jnj.com	Janssen R&D	1400 McKean Road	Spring House	PA	19477	USA	ftp://ftp.ncbi.nlm.nih.gov/geo/samples/GSM2429nnn/GSM2429452/suppl/GSM2429452_5500254131236090112258_101136.D12.CEL.gz	54715	47	Ulcerative Colitis (UC)	2	6177-00016	colon mucosa	golimumab	Week 6	Yes
GSM2429453	UC	T17p1_C9	GSM2429453	Public on Dec 03 2018	Dec 14 2016	Dec 03 2018	RNA	1	tissue biopsy	Homo sapiens	tissue: colon mucosa	subject: 7407-00026	disease: Ulcerative Colitis (UC)	age: 53	treatment: golimumab	visit: Week 6	wk6response: Yes	mayo score: 2	Mucosal biopsies (n=162) were collected 15 to 20 cm from the anal verge at screening during endoscopies from a subset of 87 patients who participated in the PURSUIT study. The Mayo score ranges from 0-12, with higher scores indicating more severe disease. More information on the score can be found at: http://www.globalrph.com/mayo_clinic_score.htm Independent of the PURSUIT study , biopsies were …	total RNA	Total RNA was isolated with Qiagen's RNeasy mini kit according to the manufacturer鈥檚 instructions.	biotin	Target was prepared from 100ng total RNA using the NuGEN Ovation V2 kit, followed by NuGEN Encore biotin labeling module, using the manufacturer鈥檚 protocol.	9606	Following fragmentation, 1.875ug of cDNA was hybridized for 16 hr at 45oC on GeneChip HT HG-U133+ PM 96 array plates. GeneChips were washed and stained in the Affymetrix GeneChip Array Station.	GeneChips were scanned using the GeneChipHT Scanner.	The data was normalized by RMA using ArrayStudio version 9.	GPL13158	K,,Li	kli@its.jnj.com	Janssen R&D	1400 McKean Road	Spring House	PA	19477	USA	ftp://ftp.ncbi.nlm.nih.gov/geo/samples/GSM2429nnn/GSM2429453/suppl/GSM2429453_5500254131236090112259_101136.F06.CEL.gz	54715	53	Ulcerative Colitis (UC)	2	7407-00026	colon mucosa	golimumab	Week 6	Yes
GSM2429454	UC	T17p1_E11	GSM2429454	Public on Dec 03 2018	Dec 14 2016	Dec 03 2018	RNA	1	tissue biopsy	Homo sapiens	tissue: colon mucosa	subject: 7783-00001	disease: Ulcerative Colitis (UC)	age: 25	treatment: golimumab	visit: Week 6	wk6response: Yes	mayo score: 0	Mucosal biopsies (n=162) were collected 15 to 20 cm from the anal verge at screening during endoscopies from a subset of 87 patients who participated in the PURSUIT study. The Mayo score ranges from 0-12, with higher scores indicating more severe disease. More information on the score can be found at: http://www.globalrph.com/mayo_clinic_score.htm Independent of the PURSUIT study , biopsies were …	total RNA	Total RNA was isolated with Qiagen's RNeasy mini kit according to the manufacturer鈥檚 instructions.	biotin	Target was prepared from 100ng total RNA using the NuGEN Ovation V2 kit, followed by NuGEN Encore biotin labeling module, using the manufacturer鈥檚 protocol.	9606	Following fragmentation, 1.875ug of cDNA was hybridized for 16 hr at 45oC on GeneChip HT HG-U133+ PM 96 array plates. GeneChips were washed and stained in the Affymetrix GeneChip Array Station.	GeneChips were scanned using the GeneChipHT Scanner.	The data was normalized by RMA using ArrayStudio version 9.	GPL13158	K,,Li	kli@its.jnj.com	Janssen R&D	1400 McKean Road	Spring House	PA	19477	USA	ftp://ftp.ncbi.nlm.nih.gov/geo/samples/GSM2429nnn/GSM2429454/suppl/GSM2429454_5500254131236090112259_101136.G06.CEL.gz	54715	25	Ulcerative Colitis (UC)	0	7783-00001	colon mucosa	golimumab	Week 6	Yes
GSM2429455	Normal	Colon-NHC-UC_E1	GSM2429455	Public on Dec 03 2018	Dec 14 2016	Dec 03 2018	RNA	1	tissue biopsy	Homo sapiens	tissue: colon mucosa	disease: Healthy	treatment: Healthy	visit: Healthy	wk6response: Healthy	mayo score: .			Mucosal biopsies (n=162) were collected 15 to 20 cm from the anal verge at screening during endoscopies from a subset of 87 patients who participated in the PURSUIT study. The Mayo score ranges from 0-12, with higher scores indicating more severe disease. More information on the score can be found at: http://www.globalrph.com/mayo_clinic_score.htm Independent of the PURSUIT study , biopsies were …	total RNA	Total RNA was isolated with Qiagen's RNeasy mini kit according to the manufacturer鈥檚 instructions.	biotin	Target was prepared from 100ng total RNA using the NuGEN Ovation V2 kit, followed by NuGEN Encore biotin labeling module, using the manufacturer鈥檚 protocol.	9606	Following fragmentation, 1.875ug of cDNA was hybridized for 16 hr at 45oC on GeneChip HT HG-U133+ PM 96 array plates. GeneChips were washed and stained in the Affymetrix GeneChip Array Station.	GeneChips were scanned using the GeneChipHT Scanner.	The data was normalized by RMA using ArrayStudio version 9.	GPL13158	K,,Li	kli@its.jnj.com	Janssen R&D	1400 McKean Road	Spring House	PA	19477	USA	ftp://ftp.ncbi.nlm.nih.gov/geo/samples/GSM2429nnn/GSM2429455/suppl/GSM2429455_5500254131236090112251_101136.F04.CEL.gz	54715	NA	Healthy	.	NA	colon mucosa	Healthy	Healthy	Healthy
GSM2429456	Normal	Colon-NHC-UC_G4	GSM2429456	Public on Dec 03 2018	Dec 14 2016	Dec 03 2018	RNA	1	tissue biopsy	Homo sapiens	tissue: colon mucosa	disease: Healthy	treatment: Healthy	visit: Healthy	wk6response: Healthy	mayo score: .			Mucosal biopsies (n=162) were collected 15 to 20 cm from the anal verge at screening during endoscopies from a subset of 87 patients who participated in the PURSUIT study. The Mayo score ranges from 0-12, with higher scores indicating more severe disease. More information on the score can be found at: http://www.globalrph.com/mayo_clinic_score.htm Independent of the PURSUIT study , biopsies were …	total RNA	Total RNA was isolated with Qiagen's RNeasy mini kit according to the manufacturer鈥檚 instructions.	biotin	Target was prepared from 100ng total RNA using the NuGEN Ovation V2 kit, followed by NuGEN Encore biotin labeling module, using the manufacturer鈥檚 protocol.	9606	Following fragmentation, 1.875ug of cDNA was hybridized for 16 hr at 45oC on GeneChip HT HG-U133+ PM 96 array plates. GeneChips were washed and stained in the Affymetrix GeneChip Array Station.	GeneChips were scanned using the GeneChipHT Scanner.	The data was normalized by RMA using ArrayStudio version 9.	GPL13158	K,,Li	kli@its.jnj.com	Janssen R&D	1400 McKean Road	Spring House	PA	19477	USA	ftp://ftp.ncbi.nlm.nih.gov/geo/samples/GSM2429nnn/GSM2429456/suppl/GSM2429456_5500254131236090112251_101136.H03.CEL.gz	54715	NA	Healthy	.	NA	colon mucosa	Healthy	Healthy	Healthy
GSM2429457	Normal	Colon-NHC-UC_A2	GSM2429457	Public on Dec 03 2018	Dec 14 2016	Dec 03 2018	RNA	1	tissue biopsy	Homo sapiens	tissue: colon mucosa	disease: Healthy	treatment: Healthy	visit: Healthy	wk6response: Healthy	mayo score: .			Mucosal biopsies (n=162) were collected 15 to 20 cm from the anal verge at screening during endoscopies from a subset of 87 patients who participated in the PURSUIT study. The Mayo score ranges from 0-12, with higher scores indicating more severe disease. More information on the score can be found at: http://www.globalrph.com/mayo_clinic_score.htm Independent of the PURSUIT study , biopsies were …	total RNA	Total RNA was isolated with Qiagen's RNeasy mini kit according to the manufacturer鈥檚 instructions.	biotin	Target was prepared from 100ng total RNA using the NuGEN Ovation V2 kit, followed by NuGEN Encore biotin labeling module, using the manufacturer鈥檚 protocol.	9606	Following fragmentation, 1.875ug of cDNA was hybridized for 16 hr at 45oC on GeneChip HT HG-U133+ PM 96 array plates. GeneChips were washed and stained in the Affymetrix GeneChip Array Station.	GeneChips were scanned using the GeneChipHT Scanner.	The data was normalized by RMA using ArrayStudio version 9.	GPL13158	K,,Li	kli@its.jnj.com	Janssen R&D	1400 McKean Road	Spring House	PA	19477	USA	ftp://ftp.ncbi.nlm.nih.gov/geo/samples/GSM2429nnn/GSM2429457/suppl/GSM2429457_5500254131236090112252_101136.A07.CEL.gz	54715	NA	Healthy	.	NA	colon mucosa	Healthy	Healthy	Healthy
GSM2429458	Normal	Colon-NHC-UC_A4	GSM2429458	Public on Dec 03 2018	Dec 14 2016	Dec 03 2018	RNA	1	tissue biopsy	Homo sapiens	tissue: colon mucosa	disease: Healthy	treatment: Healthy	visit: Healthy	wk6response: Healthy	mayo score: .			Mucosal biopsies (n=162) were collected 15 to 20 cm from the anal verge at screening during endoscopies from a subset of 87 patients who participated in the PURSUIT study. The Mayo score ranges from 0-12, with higher scores indicating more severe disease. More information on the score can be found at: http://www.globalrph.com/mayo_clinic_score.htm Independent of the PURSUIT study , biopsies were …	total RNA	Total RNA was isolated with Qiagen's RNeasy mini kit according to the manufacturer鈥檚 instructions.	biotin	Target was prepared from 100ng total RNA using the NuGEN Ovation V2 kit, followed by NuGEN Encore biotin labeling module, using the manufacturer鈥檚 protocol.	9606	Following fragmentation, 1.875ug of cDNA was hybridized for 16 hr at 45oC on GeneChip HT HG-U133+ PM 96 array plates. GeneChips were washed and stained in the Affymetrix GeneChip Array Station.	GeneChips were scanned using the GeneChipHT Scanner.	The data was normalized by RMA using ArrayStudio version 9.	GPL13158	K,,Li	kli@its.jnj.com	Janssen R&D	1400 McKean Road	Spring House	PA	19477	USA	ftp://ftp.ncbi.nlm.nih.gov/geo/samples/GSM2429nnn/GSM2429458/suppl/GSM2429458_5500254131236090112252_101136.C12.CEL.gz	54715	NA	Healthy	.	NA	colon mucosa	Healthy	Healthy	Healthy
GSM2429459	Normal	Colon-NHC-UC_D1	GSM2429459	Public on Dec 03 2018	Dec 14 2016	Dec 03 2018	RNA	1	tissue biopsy	Homo sapiens	tissue: colon mucosa	disease: Healthy	treatment: Healthy	visit: Healthy	wk6response: Healthy	mayo score: .			Mucosal biopsies (n=162) were collected 15 to 20 cm from the anal verge at screening during endoscopies from a subset of 87 patients who participated in the PURSUIT study. The Mayo score ranges from 0-12, with higher scores indicating more severe disease. More information on the score can be found at: http://www.globalrph.com/mayo_clinic_score.htm Independent of the PURSUIT study , biopsies were …	total RNA	Total RNA was isolated with Qiagen's RNeasy mini kit according to the manufacturer鈥檚 instructions.	biotin	Target was prepared from 100ng total RNA using the NuGEN Ovation V2 kit, followed by NuGEN Encore biotin labeling module, using the manufacturer鈥檚 protocol.	9606	Following fragmentation, 1.875ug of cDNA was hybridized for 16 hr at 45oC on GeneChip HT HG-U133+ PM 96 array plates. GeneChips were washed and stained in the Affymetrix GeneChip Array Station.	GeneChips were scanned using the GeneChipHT Scanner.	The data was normalized by RMA using ArrayStudio version 9.	GPL13158	K,,Li	kli@its.jnj.com	Janssen R&D	1400 McKean Road	Spring House	PA	19477	USA	ftp://ftp.ncbi.nlm.nih.gov/geo/samples/GSM2429nnn/GSM2429459/suppl/GSM2429459_5500254131236090112252_101136.G02.CEL.gz	54715	NA	Healthy	.	NA	colon mucosa	Healthy	Healthy	Healthy
GSM2429460	Normal	Colon-NHC-UC_H1	GSM2429460	Public on Dec 03 2018	Dec 14 2016	Dec 03 2018	RNA	1	tissue biopsy	Homo sapiens	tissue: colon mucosa	disease: Healthy	treatment: Healthy	visit: Healthy	wk6response: Healthy	mayo score: .			Mucosal biopsies (n=162) were collected 15 to 20 cm from the anal verge at screening during endoscopies from a subset of 87 patients who participated in the PURSUIT study. The Mayo score ranges from 0-12, with higher scores indicating more severe disease. More information on the score can be found at: http://www.globalrph.com/mayo_clinic_score.htm Independent of the PURSUIT study , biopsies were …	total RNA	Total RNA was isolated with Qiagen's RNeasy mini kit according to the manufacturer鈥檚 instructions.	biotin	Target was prepared from 100ng total RNA using the NuGEN Ovation V2 kit, followed by NuGEN Encore biotin labeling module, using the manufacturer鈥檚 protocol.	9606	Following fragmentation, 1.875ug of cDNA was hybridized for 16 hr at 45oC on GeneChip HT HG-U133+ PM 96 array plates. GeneChips were washed and stained in the Affymetrix GeneChip Array Station.	GeneChips were scanned using the GeneChipHT Scanner.	The data was normalized by RMA using ArrayStudio version 9.	GPL13158	K,,Li	kli@its.jnj.com	Janssen R&D	1400 McKean Road	Spring House	PA	19477	USA	ftp://ftp.ncbi.nlm.nih.gov/geo/samples/GSM2429nnn/GSM2429460/suppl/GSM2429460_5500254131236090112252_101136.G05.CEL.gz	54715	NA	Healthy	.	NA	colon mucosa	Healthy	Healthy	Healthy
GSM2429461	Normal	Colon-NHC-UC_B2	GSM2429461	Public on Dec 03 2018	Dec 14 2016	Dec 03 2018	RNA	1	tissue biopsy	Homo sapiens	tissue: colon mucosa	disease: Healthy	treatment: Healthy	visit: Healthy	wk6response: Healthy	mayo score: .			Mucosal biopsies (n=162) were collected 15 to 20 cm from the anal verge at screening during endoscopies from a subset of 87 patients who participated in the PURSUIT study. The Mayo score ranges from 0-12, with higher scores indicating more severe disease. More information on the score can be found at: http://www.globalrph.com/mayo_clinic_score.htm Independent of the PURSUIT study , biopsies were …	total RNA	Total RNA was isolated with Qiagen's RNeasy mini kit according to the manufacturer鈥檚 instructions.	biotin	Target was prepared from 100ng total RNA using the NuGEN Ovation V2 kit, followed by NuGEN Encore biotin labeling module, using the manufacturer鈥檚 protocol.	9606	Following fragmentation, 1.875ug of cDNA was hybridized for 16 hr at 45oC on GeneChip HT HG-U133+ PM 96 array plates. GeneChips were washed and stained in the Affymetrix GeneChip Array Station.	GeneChips were scanned using the GeneChipHT Scanner.	The data was normalized by RMA using ArrayStudio version 9.	GPL13158	K,,Li	kli@its.jnj.com	Janssen R&D	1400 McKean Road	Spring House	PA	19477	USA	ftp://ftp.ncbi.nlm.nih.gov/geo/samples/GSM2429nnn/GSM2429461/suppl/GSM2429461_5500254131236090112252_101136.H02.CEL.gz	54715	NA	Healthy	.	NA	colon mucosa	Healthy	Healthy	Healthy
GSM2429462	Normal	Colon-NHC-UC_G1	GSM2429462	Public on Dec 03 2018	Dec 14 2016	Dec 03 2018	RNA	1	tissue biopsy	Homo sapiens	tissue: colon mucosa	disease: Healthy	treatment: Healthy	visit: Healthy	wk6response: Healthy	mayo score: .			Mucosal biopsies (n=162) were collected 15 to 20 cm from the anal verge at screening during endoscopies from a subset of 87 patients who participated in the PURSUIT study. The Mayo score ranges from 0-12, with higher scores indicating more severe disease. More information on the score can be found at: http://www.globalrph.com/mayo_clinic_score.htm Independent of the PURSUIT study , biopsies were …	total RNA	Total RNA was isolated with Qiagen's RNeasy mini kit according to the manufacturer鈥檚 instructions.	biotin	Target was prepared from 100ng total RNA using the NuGEN Ovation V2 kit, followed by NuGEN Encore biotin labeling module, using the manufacturer鈥檚 protocol.	9606	Following fragmentation, 1.875ug of cDNA was hybridized for 16 hr at 45oC on GeneChip HT HG-U133+ PM 96 array plates. GeneChips were washed and stained in the Affymetrix GeneChip Array Station.	GeneChips were scanned using the GeneChipHT Scanner.	The data was normalized by RMA using ArrayStudio version 9.	GPL13158	K,,Li	kli@its.jnj.com	Janssen R&D	1400 McKean Road	Spring House	PA	19477	USA	ftp://ftp.ncbi.nlm.nih.gov/geo/samples/GSM2429nnn/GSM2429462/suppl/GSM2429462_5500254131236090112256_101136.A01.CEL.gz	54715	NA	Healthy	.	NA	colon mucosa	Healthy	Healthy	Healthy
GSM2429463	Normal	Colon-NHC-UC_F2	GSM2429463	Public on Dec 03 2018	Dec 14 2016	Dec 03 2018	RNA	1	tissue biopsy	Homo sapiens	tissue: colon mucosa	disease: Healthy	treatment: Healthy	visit: Healthy	wk6response: Healthy	mayo score: .			Mucosal biopsies (n=162) were collected 15 to 20 cm from the anal verge at screening during endoscopies from a subset of 87 patients who participated in the PURSUIT study. The Mayo score ranges from 0-12, with higher scores indicating more severe disease. More information on the score can be found at: http://www.globalrph.com/mayo_clinic_score.htm Independent of the PURSUIT study , biopsies were …	total RNA	Total RNA was isolated with Qiagen's RNeasy mini kit according to the manufacturer鈥檚 instructions.	biotin	Target was prepared from 100ng total RNA using the NuGEN Ovation V2 kit, followed by NuGEN Encore biotin labeling module, using the manufacturer鈥檚 protocol.	9606	Following fragmentation, 1.875ug of cDNA was hybridized for 16 hr at 45oC on GeneChip HT HG-U133+ PM 96 array plates. GeneChips were washed and stained in the Affymetrix GeneChip Array Station.	GeneChips were scanned using the GeneChipHT Scanner.	The data was normalized by RMA using ArrayStudio version 9.	GPL13158	K,,Li	kli@its.jnj.com	Janssen R&D	1400 McKean Road	Spring House	PA	19477	USA	ftp://ftp.ncbi.nlm.nih.gov/geo/samples/GSM2429nnn/GSM2429463/suppl/GSM2429463_5500254131236090112256_101136.A10.CEL.gz	54715	NA	Healthy	.	NA	colon mucosa	Healthy	Healthy	Healthy
GSM2429464	Normal	Colon-NHC-UC_D2	GSM2429464	Public on Dec 03 2018	Dec 14 2016	Dec 03 2018	RNA	1	tissue biopsy	Homo sapiens	tissue: colon mucosa	disease: Healthy	treatment: Healthy	visit: Healthy	wk6response: Healthy	mayo score: .			Mucosal biopsies (n=162) were collected 15 to 20 cm from the anal verge at screening during endoscopies from a subset of 87 patients who participated in the PURSUIT study. The Mayo score ranges from 0-12, with higher scores indicating more severe disease. More information on the score can be found at: http://www.globalrph.com/mayo_clinic_score.htm Independent of the PURSUIT study , biopsies were …	total RNA	Total RNA was isolated with Qiagen's RNeasy mini kit according to the manufacturer鈥檚 instructions.	biotin	Target was prepared from 100ng total RNA using the NuGEN Ovation V2 kit, followed by NuGEN Encore biotin labeling module, using the manufacturer鈥檚 protocol.	9606	Following fragmentation, 1.875ug of cDNA was hybridized for 16 hr at 45oC on GeneChip HT HG-U133+ PM 96 array plates. GeneChips were washed and stained in the Affymetrix GeneChip Array Station.	GeneChips were scanned using the GeneChipHT Scanner.	The data was normalized by RMA using ArrayStudio version 9.	GPL13158	K,,Li	kli@its.jnj.com	Janssen R&D	1400 McKean Road	Spring House	PA	19477	USA	ftp://ftp.ncbi.nlm.nih.gov/geo/samples/GSM2429nnn/GSM2429464/suppl/GSM2429464_5500254131236090112256_101136.D03.CEL.gz	54715	NA	Healthy	.	NA	colon mucosa	Healthy	Healthy	Healthy
GSM2429465	Normal	Colon-NHC-UC_D4	GSM2429465	Public on Dec 03 2018	Dec 14 2016	Dec 03 2018	RNA	1	tissue biopsy	Homo sapiens	tissue: colon mucosa	disease: Healthy	treatment: Healthy	visit: Healthy	wk6response: Healthy	mayo score: .			Mucosal biopsies (n=162) were collected 15 to 20 cm from the anal verge at screening during endoscopies from a subset of 87 patients who participated in the PURSUIT study. The Mayo score ranges from 0-12, with higher scores indicating more severe disease. More information on the score can be found at: http://www.globalrph.com/mayo_clinic_score.htm Independent of the PURSUIT study , biopsies were …	total RNA	Total RNA was isolated with Qiagen's RNeasy mini kit according to the manufacturer鈥檚 instructions.	biotin	Target was prepared from 100ng total RNA using the NuGEN Ovation V2 kit, followed by NuGEN Encore biotin labeling module, using the manufacturer鈥檚 protocol.	9606	Following fragmentation, 1.875ug of cDNA was hybridized for 16 hr at 45oC on GeneChip HT HG-U133+ PM 96 array plates. GeneChips were washed and stained in the Affymetrix GeneChip Array Station.	GeneChips were scanned using the GeneChipHT Scanner.	The data was normalized by RMA using ArrayStudio version 9.	GPL13158	K,,Li	kli@its.jnj.com	Janssen R&D	1400 McKean Road	Spring House	PA	19477	USA	ftp://ftp.ncbi.nlm.nih.gov/geo/samples/GSM2429nnn/GSM2429465/suppl/GSM2429465_5500254131236090112258_101136.A05.CEL.gz	54715	NA	Healthy	.	NA	colon mucosa	Healthy	Healthy	Healthy
GSM2429466	Normal	Colon-NHC-UC_B1	GSM2429466	Public on Dec 03 2018	Dec 14 2016	Dec 03 2018	RNA	1	tissue biopsy	Homo sapiens	tissue: colon mucosa	disease: Healthy	treatment: Healthy	visit: Healthy	wk6response: Healthy	mayo score: .			Mucosal biopsies (n=162) were collected 15 to 20 cm from the anal verge at screening during endoscopies from a subset of 87 patients who participated in the PURSUIT study. The Mayo score ranges from 0-12, with higher scores indicating more severe disease. More information on the score can be found at: http://www.globalrph.com/mayo_clinic_score.htm Independent of the PURSUIT study , biopsies were …	total RNA	Total RNA was isolated with Qiagen's RNeasy mini kit according to the manufacturer鈥檚 instructions.	biotin	Target was prepared from 100ng total RNA using the NuGEN Ovation V2 kit, followed by NuGEN Encore biotin labeling module, using the manufacturer鈥檚 protocol.	9606	Following fragmentation, 1.875ug of cDNA was hybridized for 16 hr at 45oC on GeneChip HT HG-U133+ PM 96 array plates. GeneChips were washed and stained in the Affymetrix GeneChip Array Station.	GeneChips were scanned using the GeneChipHT Scanner.	The data was normalized by RMA using ArrayStudio version 9.	GPL13158	K,,Li	kli@its.jnj.com	Janssen R&D	1400 McKean Road	Spring House	PA	19477	USA	ftp://ftp.ncbi.nlm.nih.gov/geo/samples/GSM2429nnn/GSM2429466/suppl/GSM2429466_5500254131236090112258_101136.A11.CEL.gz	54715	NA	Healthy	.	NA	colon mucosa	Healthy	Healthy	Healthy
GSM2429467	Normal	Colon-NHC-UC_H4	GSM2429467	Public on Dec 03 2018	Dec 14 2016	Dec 03 2018	RNA	1	tissue biopsy	Homo sapiens	tissue: colon mucosa	disease: Healthy	treatment: Healthy	visit: Healthy	wk6response: Healthy	mayo score: .			Mucosal biopsies (n=162) were collected 15 to 20 cm from the anal verge at screening during endoscopies from a subset of 87 patients who participated in the PURSUIT study. The Mayo score ranges from 0-12, with higher scores indicating more severe disease. More information on the score can be found at: http://www.globalrph.com/mayo_clinic_score.htm Independent of the PURSUIT study , biopsies were …	total RNA	Total RNA was isolated with Qiagen's RNeasy mini kit according to the manufacturer鈥檚 instructions.	biotin	Target was prepared from 100ng total RNA using the NuGEN Ovation V2 kit, followed by NuGEN Encore biotin labeling module, using the manufacturer鈥檚 protocol.	9606	Following fragmentation, 1.875ug of cDNA was hybridized for 16 hr at 45oC on GeneChip HT HG-U133+ PM 96 array plates. GeneChips were washed and stained in the Affymetrix GeneChip Array Station.	GeneChips were scanned using the GeneChipHT Scanner.	The data was normalized by RMA using ArrayStudio version 9.	GPL13158	K,,Li	kli@its.jnj.com	Janssen R&D	1400 McKean Road	Spring House	PA	19477	USA	ftp://ftp.ncbi.nlm.nih.gov/geo/samples/GSM2429nnn/GSM2429467/suppl/GSM2429467_5500254131236090112258_101136.C02.CEL.gz	54715	NA	Healthy	.	NA	colon mucosa	Healthy	Healthy	Healthy
GSM2429468	Normal	Colon-NHC-UC_C1	GSM2429468	Public on Dec 03 2018	Dec 14 2016	Dec 03 2018	RNA	1	tissue biopsy	Homo sapiens	tissue: colon mucosa	disease: Healthy	treatment: Healthy	visit: Healthy	wk6response: Healthy	mayo score: .			Mucosal biopsies (n=162) were collected 15 to 20 cm from the anal verge at screening during endoscopies from a subset of 87 patients who participated in the PURSUIT study. The Mayo score ranges from 0-12, with higher scores indicating more severe disease. More information on the score can be found at: http://www.globalrph.com/mayo_clinic_score.htm Independent of the PURSUIT study , biopsies were …	total RNA	Total RNA was isolated with Qiagen's RNeasy mini kit according to the manufacturer鈥檚 instructions.	biotin	Target was prepared from 100ng total RNA using the NuGEN Ovation V2 kit, followed by NuGEN Encore biotin labeling module, using the manufacturer鈥檚 protocol.	9606	Following fragmentation, 1.875ug of cDNA was hybridized for 16 hr at 45oC on GeneChip HT HG-U133+ PM 96 array plates. GeneChips were washed and stained in the Affymetrix GeneChip Array Station.	GeneChips were scanned using the GeneChipHT Scanner.	The data was normalized by RMA using ArrayStudio version 9.	GPL13158	K,,Li	kli@its.jnj.com	Janssen R&D	1400 McKean Road	Spring House	PA	19477	USA	ftp://ftp.ncbi.nlm.nih.gov/geo/samples/GSM2429nnn/GSM2429468/suppl/GSM2429468_5500254131236090112258_101136.G05.CEL.gz	54715	NA	Healthy	.	NA	colon mucosa	Healthy	Healthy	Healthy
GSM2429469	Normal	Colon-NHC-UC_F1	GSM2429469	Public on Dec 03 2018	Dec 14 2016	Dec 03 2018	RNA	1	tissue biopsy	Homo sapiens	tissue: colon mucosa	disease: Healthy	treatment: Healthy	visit: Healthy	wk6response: Healthy	mayo score: .			Mucosal biopsies (n=162) were collected 15 to 20 cm from the anal verge at screening during endoscopies from a subset of 87 patients who participated in the PURSUIT study. The Mayo score ranges from 0-12, with higher scores indicating more severe disease. More information on the score can be found at: http://www.globalrph.com/mayo_clinic_score.htm Independent of the PURSUIT study , biopsies were …	total RNA	Total RNA was isolated with Qiagen's RNeasy mini kit according to the manufacturer鈥檚 instructions.	biotin	Target was prepared from 100ng total RNA using the NuGEN Ovation V2 kit, followed by NuGEN Encore biotin labeling module, using the manufacturer鈥檚 protocol.	9606	Following fragmentation, 1.875ug of cDNA was hybridized for 16 hr at 45oC on GeneChip HT HG-U133+ PM 96 array plates. GeneChips were washed and stained in the Affymetrix GeneChip Array Station.	GeneChips were scanned using the GeneChipHT Scanner.	The data was normalized by RMA using ArrayStudio version 9.	GPL13158	K,,Li	kli@its.jnj.com	Janssen R&D	1400 McKean Road	Spring House	PA	19477	USA	ftp://ftp.ncbi.nlm.nih.gov/geo/samples/GSM2429nnn/GSM2429469/suppl/GSM2429469_5500254131236090112258_101136.H04.CEL.gz	54715	NA	Healthy	.	NA	colon mucosa	Healthy	Healthy	Healthy
GSM2429470	Normal	Colon-NHC-UC_B4	GSM2429470	Public on Dec 03 2018	Dec 14 2016	Dec 03 2018	RNA	1	tissue biopsy	Homo sapiens	tissue: colon mucosa	disease: Healthy	treatment: Healthy	visit: Healthy	wk6response: Healthy	mayo score: .			Mucosal biopsies (n=162) were collected 15 to 20 cm from the anal verge at screening during endoscopies from a subset of 87 patients who participated in the PURSUIT study. The Mayo score ranges from 0-12, with higher scores indicating more severe disease. More information on the score can be found at: http://www.globalrph.com/mayo_clinic_score.htm Independent of the PURSUIT study , biopsies were …	total RNA	Total RNA was isolated with Qiagen's RNeasy mini kit according to the manufacturer鈥檚 instructions.	biotin	Target was prepared from 100ng total RNA using the NuGEN Ovation V2 kit, followed by NuGEN Encore biotin labeling module, using the manufacturer鈥檚 protocol.	9606	Following fragmentation, 1.875ug of cDNA was hybridized for 16 hr at 45oC on GeneChip HT HG-U133+ PM 96 array plates. GeneChips were washed and stained in the Affymetrix GeneChip Array Station.	GeneChips were scanned using the GeneChipHT Scanner.	The data was normalized by RMA using ArrayStudio version 9.	GPL13158	K,,Li	kli@its.jnj.com	Janssen R&D	1400 McKean Road	Spring House	PA	19477	USA	ftp://ftp.ncbi.nlm.nih.gov/geo/samples/GSM2429nnn/GSM2429470/suppl/GSM2429470_5500254131236090112258_101136.H05.CEL.gz	54715	NA	Healthy	.	NA	colon mucosa	Healthy	Healthy	Healthy
GSM2429471	Normal	Colon-NHC-UC_C4	GSM2429471	Public on Dec 03 2018	Dec 14 2016	Dec 03 2018	RNA	1	tissue biopsy	Homo sapiens	tissue: colon mucosa	disease: Healthy	treatment: Healthy	visit: Healthy	wk6response: Healthy	mayo score: .			Mucosal biopsies (n=162) were collected 15 to 20 cm from the anal verge at screening during endoscopies from a subset of 87 patients who participated in the PURSUIT study. The Mayo score ranges from 0-12, with higher scores indicating more severe disease. More information on the score can be found at: http://www.globalrph.com/mayo_clinic_score.htm Independent of the PURSUIT study , biopsies were …	total RNA	Total RNA was isolated with Qiagen's RNeasy mini kit according to the manufacturer鈥檚 instructions.	biotin	Target was prepared from 100ng total RNA using the NuGEN Ovation V2 kit, followed by NuGEN Encore biotin labeling module, using the manufacturer鈥檚 protocol.	9606	Following fragmentation, 1.875ug of cDNA was hybridized for 16 hr at 45oC on GeneChip HT HG-U133+ PM 96 array plates. GeneChips were washed and stained in the Affymetrix GeneChip Array Station.	GeneChips were scanned using the GeneChipHT Scanner.	The data was normalized by RMA using ArrayStudio version 9.	GPL13158	K,,Li	kli@its.jnj.com	Janssen R&D	1400 McKean Road	Spring House	PA	19477	USA	ftp://ftp.ncbi.nlm.nih.gov/geo/samples/GSM2429nnn/GSM2429471/suppl/GSM2429471_5500254131236090112259_101136.B10.CEL.gz	54715	NA	Healthy	.	NA	colon mucosa	Healthy	Healthy	Healthy
GSM2429472	Normal	Colon-NHC-UC_A1	GSM2429472	Public on Dec 03 2018	Dec 14 2016	Dec 03 2018	RNA	1	tissue biopsy	Homo sapiens	tissue: colon mucosa	disease: Healthy	treatment: Healthy	visit: Healthy	wk6response: Healthy	mayo score: .			Mucosal biopsies (n=162) were collected 15 to 20 cm from the anal verge at screening during endoscopies from a subset of 87 patients who participated in the PURSUIT study. The Mayo score ranges from 0-12, with higher scores indicating more severe disease. More information on the score can be found at: http://www.globalrph.com/mayo_clinic_score.htm Independent of the PURSUIT study , biopsies were …	total RNA	Total RNA was isolated with Qiagen's RNeasy mini kit according to the manufacturer鈥檚 instructions.	biotin	Target was prepared from 100ng total RNA using the NuGEN Ovation V2 kit, followed by NuGEN Encore biotin labeling module, using the manufacturer鈥檚 protocol.	9606	Following fragmentation, 1.875ug of cDNA was hybridized for 16 hr at 45oC on GeneChip HT HG-U133+ PM 96 array plates. GeneChips were washed and stained in the Affymetrix GeneChip Array Station.	GeneChips were scanned using the GeneChipHT Scanner.	The data was normalized by RMA using ArrayStudio version 9.	GPL13158	K,,Li	kli@its.jnj.com	Janssen R&D	1400 McKean Road	Spring House	PA	19477	USA	ftp://ftp.ncbi.nlm.nih.gov/geo/samples/GSM2429nnn/GSM2429472/suppl/GSM2429472_5500254131236090112259_101136.C11.CEL.gz	54715	NA	Healthy	.	NA	colon mucosa	Healthy	Healthy	Healthy
GSM2429473	Normal	Colon-NHC-UC_F4	GSM2429473	Public on Dec 03 2018	Dec 14 2016	Dec 03 2018	RNA	1	tissue biopsy	Homo sapiens	tissue: colon mucosa	disease: Healthy	treatment: Healthy	visit: Healthy	wk6response: Healthy	mayo score: .			Mucosal biopsies (n=162) were collected 15 to 20 cm from the anal verge at screening during endoscopies from a subset of 87 patients who participated in the PURSUIT study. The Mayo score ranges from 0-12, with higher scores indicating more severe disease. More information on the score can be found at: http://www.globalrph.com/mayo_clinic_score.htm Independent of the PURSUIT study , biopsies were …	total RNA	Total RNA was isolated with Qiagen's RNeasy mini kit according to the manufacturer鈥檚 instructions.	biotin	Target was prepared from 100ng total RNA using the NuGEN Ovation V2 kit, followed by NuGEN Encore biotin labeling module, using the manufacturer鈥檚 protocol.	9606	Following fragmentation, 1.875ug of cDNA was hybridized for 16 hr at 45oC on GeneChip HT HG-U133+ PM 96 array plates. GeneChips were washed and stained in the Affymetrix GeneChip Array Station.	GeneChips were scanned using the GeneChipHT Scanner.	The data was normalized by RMA using ArrayStudio version 9.	GPL13158	K,,Li	kli@its.jnj.com	Janssen R&D	1400 McKean Road	Spring House	PA	19477	USA	ftp://ftp.ncbi.nlm.nih.gov/geo/samples/GSM2429nnn/GSM2429473/suppl/GSM2429473_5500254131236090112259_101136.D06.CEL.gz	54715	NA	Healthy	.	NA	colon mucosa	Healthy	Healthy	Healthy
GSM2429474	Normal	Colon-NHC-UC_C2	GSM2429474	Public on Dec 03 2018	Dec 14 2016	Dec 03 2018	RNA	1	tissue biopsy	Homo sapiens	tissue: colon mucosa	disease: Healthy	treatment: Healthy	visit: Healthy	wk6response: Healthy	mayo score: .			Mucosal biopsies (n=162) were collected 15 to 20 cm from the anal verge at screening during endoscopies from a subset of 87 patients who participated in the PURSUIT study. The Mayo score ranges from 0-12, with higher scores indicating more severe disease. More information on the score can be found at: http://www.globalrph.com/mayo_clinic_score.htm Independent of the PURSUIT study , biopsies were …	total RNA	Total RNA was isolated with Qiagen's RNeasy mini kit according to the manufacturer鈥檚 instructions.	biotin	Target was prepared from 100ng total RNA using the NuGEN Ovation V2 kit, followed by NuGEN Encore biotin labeling module, using the manufacturer鈥檚 protocol.	9606	Following fragmentation, 1.875ug of cDNA was hybridized for 16 hr at 45oC on GeneChip HT HG-U133+ PM 96 array plates. GeneChips were washed and stained in the Affymetrix GeneChip Array Station.	GeneChips were scanned using the GeneChipHT Scanner.	The data was normalized by RMA using ArrayStudio version 9.	GPL13158	K,,Li	kli@its.jnj.com	Janssen R&D	1400 McKean Road	Spring House	PA	19477	USA	ftp://ftp.ncbi.nlm.nih.gov/geo/samples/GSM2429nnn/GSM2429474/suppl/GSM2429474_5500254131236090112259_101136.E10.CEL.gz	54715	NA	Healthy	.	NA	colon mucosa	Healthy	Healthy	Healthy
GSM2429475	Normal	Colon-NHC-UC_E4	GSM2429475	Public on Dec 03 2018	Dec 14 2016	Dec 03 2018	RNA	1	tissue biopsy	Homo sapiens	tissue: colon mucosa	disease: Healthy	treatment: Healthy	visit: Healthy	wk6response: Healthy	mayo score: .			Mucosal biopsies (n=162) were collected 15 to 20 cm from the anal verge at screening during endoscopies from a subset of 87 patients who participated in the PURSUIT study. The Mayo score ranges from 0-12, with higher scores indicating more severe disease. More information on the score can be found at: http://www.globalrph.com/mayo_clinic_score.htm Independent of the PURSUIT study , biopsies were …	total RNA	Total RNA was isolated with Qiagen's RNeasy mini kit according to the manufacturer鈥檚 instructions.	biotin	Target was prepared from 100ng total RNA using the NuGEN Ovation V2 kit, followed by NuGEN Encore biotin labeling module, using the manufacturer鈥檚 protocol.	9606	Following fragmentation, 1.875ug of cDNA was hybridized for 16 hr at 45oC on GeneChip HT HG-U133+ PM 96 array plates. GeneChips were washed and stained in the Affymetrix GeneChip Array Station.	GeneChips were scanned using the GeneChipHT Scanner.	The data was normalized by RMA using ArrayStudio version 9.	GPL13158	K,,Li	kli@its.jnj.com	Janssen R&D	1400 McKean Road	Spring House	PA	19477	USA	ftp://ftp.ncbi.nlm.nih.gov/geo/samples/GSM2429nnn/GSM2429475/suppl/GSM2429475_5500254131236090112259_101136.H05.CEL.gz	54715	NA	Healthy	.	NA	colon mucosa	Healthy	Healthy	Healthy
GSM2429476	UC	T17p2_G2	GSM2429476	Public on Dec 03 2018	Dec 14 2016	Dec 03 2018	RNA	1	tissue biopsy	Homo sapiens	tissue: colon mucosa	subject: 7532-00001	disease: Ulcerative Colitis (UC)	age: 44	treatment: Placebo	visit: Week 0	wk6response: Yes	mayo score: 12	Mucosal biopsies (n=162) were collected 15 to 20 cm from the anal verge at screening during endoscopies from a subset of 87 patients who participated in the PURSUIT study. The Mayo score ranges from 0-12, with higher scores indicating more severe disease. More information on the score can be found at: http://www.globalrph.com/mayo_clinic_score.htm Independent of the PURSUIT study , biopsies were …	total RNA	Total RNA was isolated with Qiagen's RNeasy mini kit according to the manufacturer鈥檚 instructions.	biotin	Target was prepared from 100ng total RNA using the NuGEN Ovation V2 kit, followed by NuGEN Encore biotin labeling module, using the manufacturer鈥檚 protocol.	9606	Following fragmentation, 1.875ug of cDNA was hybridized for 16 hr at 45oC on GeneChip HT HG-U133+ PM 96 array plates. GeneChips were washed and stained in the Affymetrix GeneChip Array Station.	GeneChips were scanned using the GeneChipHT Scanner.	The data was normalized by RMA using ArrayStudio version 9.	GPL13158	K,,Li	kli@its.jnj.com	Janssen R&D	1400 McKean Road	Spring House	PA	19477	USA	ftp://ftp.ncbi.nlm.nih.gov/geo/samples/GSM2429nnn/GSM2429476/suppl/GSM2429476_5500254131236090112251_101136.A02.CEL.gz	54715	44	Ulcerative Colitis (UC)	12	7532-00001	colon mucosa	Placebo	Week 0	Yes
GSM2429477	UC	T17p1_H8	GSM2429477	Public on Dec 03 2018	Dec 14 2016	Dec 03 2018	RNA	1	tissue biopsy	Homo sapiens	tissue: colon mucosa	subject: 7407-00025	disease: Ulcerative Colitis (UC)	age: 41	treatment: Placebo	visit: Week 0	wk6response: No	mayo score: 10	Mucosal biopsies (n=162) were collected 15 to 20 cm from the anal verge at screening during endoscopies from a subset of 87 patients who participated in the PURSUIT study. The Mayo score ranges from 0-12, with higher scores indicating more severe disease. More information on the score can be found at: http://www.globalrph.com/mayo_clinic_score.htm Independent of the PURSUIT study , biopsies were …	total RNA	Total RNA was isolated with Qiagen's RNeasy mini kit according to the manufacturer鈥檚 instructions.	biotin	Target was prepared from 100ng total RNA using the NuGEN Ovation V2 kit, followed by NuGEN Encore biotin labeling module, using the manufacturer鈥檚 protocol.	9606	Following fragmentation, 1.875ug of cDNA was hybridized for 16 hr at 45oC on GeneChip HT HG-U133+ PM 96 array plates. GeneChips were washed and stained in the Affymetrix GeneChip Array Station.	GeneChips were scanned using the GeneChipHT Scanner.	The data was normalized by RMA using ArrayStudio version 9.	GPL13158	K,,Li	kli@its.jnj.com	Janssen R&D	1400 McKean Road	Spring House	PA	19477	USA	ftp://ftp.ncbi.nlm.nih.gov/geo/samples/GSM2429nnn/GSM2429477/suppl/GSM2429477_5500254131236090112251_101136.A03.CEL.gz	54715	41	Ulcerative Colitis (UC)	10	7407-00025	colon mucosa	Placebo	Week 0	No
GSM2429478	UC	T17p2_G9	GSM2429478	Public on Dec 03 2018	Dec 14 2016	Dec 03 2018	RNA	1	tissue biopsy	Homo sapiens	tissue: colon mucosa	subject: 7781-00002	disease: Ulcerative Colitis (UC)	age: 27	treatment: Placebo	visit: Week 0	wk6response: No	mayo score: 7	Mucosal biopsies (n=162) were collected 15 to 20 cm from the anal verge at screening during endoscopies from a subset of 87 patients who participated in the PURSUIT study. The Mayo score ranges from 0-12, with higher scores indicating more severe disease. More information on the score can be found at: http://www.globalrph.com/mayo_clinic_score.htm Independent of the PURSUIT study , biopsies were …	total RNA	Total RNA was isolated with Qiagen's RNeasy mini kit according to the manufacturer鈥檚 instructions.	biotin	Target was prepared from 100ng total RNA using the NuGEN Ovation V2 kit, followed by NuGEN Encore biotin labeling module, using the manufacturer鈥檚 protocol.	9606	Following fragmentation, 1.875ug of cDNA was hybridized for 16 hr at 45oC on GeneChip HT HG-U133+ PM 96 array plates. GeneChips were washed and stained in the Affymetrix GeneChip Array Station.	GeneChips were scanned using the GeneChipHT Scanner.	The data was normalized by RMA using ArrayStudio version 9.	GPL13158	K,,Li	kli@its.jnj.com	Janssen R&D	1400 McKean Road	Spring House	PA	19477	USA	ftp://ftp.ncbi.nlm.nih.gov/geo/samples/GSM2429nnn/GSM2429478/suppl/GSM2429478_5500254131236090112251_101136.B06.CEL.gz	54715	27	Ulcerative Colitis (UC)	7	7781-00002	colon mucosa	Placebo	Week 0	No
GSM2429479	UC	T17p2_F8	GSM2429479	Public on Dec 03 2018	Dec 14 2016	Dec 03 2018	RNA	1	tissue biopsy	Homo sapiens	tissue: colon mucosa	subject: 7460-00003	disease: Ulcerative Colitis (UC)	age: 28	treatment: Placebo	visit: Week 0	wk6response: No	mayo score: 7	Mucosal biopsies (n=162) were collected 15 to 20 cm from the anal verge at screening during endoscopies from a subset of 87 patients who participated in the PURSUIT study. The Mayo score ranges from 0-12, with higher scores indicating more severe disease. More information on the score can be found at: http://www.globalrph.com/mayo_clinic_score.htm Independent of the PURSUIT study , biopsies were …	total RNA	Total RNA was isolated with Qiagen's RNeasy mini kit according to the manufacturer鈥檚 instructions.	biotin	Target was prepared from 100ng total RNA using the NuGEN Ovation V2 kit, followed by NuGEN Encore biotin labeling module, using the manufacturer鈥檚 protocol.	9606	Following fragmentation, 1.875ug of cDNA was hybridized for 16 hr at 45oC on GeneChip HT HG-U133+ PM 96 array plates. GeneChips were washed and stained in the Affymetrix GeneChip Array Station.	GeneChips were scanned using the GeneChipHT Scanner.	The data was normalized by RMA using ArrayStudio version 9.	GPL13158	K,,Li	kli@its.jnj.com	Janssen R&D	1400 McKean Road	Spring House	PA	19477	USA	ftp://ftp.ncbi.nlm.nih.gov/geo/samples/GSM2429nnn/GSM2429479/suppl/GSM2429479_5500254131236090112251_101136.E04.CEL.gz	54715	28	Ulcerative Colitis (UC)	7	7460-00003	colon mucosa	Placebo	Week 0	No
GSM2429480	UC	T17p1_D2	GSM2429480	Public on Dec 03 2018	Dec 14 2016	Dec 03 2018	RNA	1	tissue biopsy	Homo sapiens	tissue: colon mucosa	subject: 7213-00007	disease: Ulcerative Colitis (UC)	age: 44	treatment: Placebo	visit: Week 0	wk6response: No	mayo score: 10	Mucosal biopsies (n=162) were collected 15 to 20 cm from the anal verge at screening during endoscopies from a subset of 87 patients who participated in the PURSUIT study. The Mayo score ranges from 0-12, with higher scores indicating more severe disease. More information on the score can be found at: http://www.globalrph.com/mayo_clinic_score.htm Independent of the PURSUIT study , biopsies were …	total RNA	Total RNA was isolated with Qiagen's RNeasy mini kit according to the manufacturer鈥檚 instructions.	biotin	Target was prepared from 100ng total RNA using the NuGEN Ovation V2 kit, followed by NuGEN Encore biotin labeling module, using the manufacturer鈥檚 protocol.	9606	Following fragmentation, 1.875ug of cDNA was hybridized for 16 hr at 45oC on GeneChip HT HG-U133+ PM 96 array plates. GeneChips were washed and stained in the Affymetrix GeneChip Array Station.	GeneChips were scanned using the GeneChipHT Scanner.	The data was normalized by RMA using ArrayStudio version 9.	GPL13158	K,,Li	kli@its.jnj.com	Janssen R&D	1400 McKean Road	Spring House	PA	19477	USA	ftp://ftp.ncbi.nlm.nih.gov/geo/samples/GSM2429nnn/GSM2429480/suppl/GSM2429480_5500254131236090112252_101136.C06.CEL.gz	54715	44	Ulcerative Colitis (UC)	10	7213-00007	colon mucosa	Placebo	Week 0	No
GSM2429481	UC	T17p1_G11	GSM2429481	Public on Dec 03 2018	Dec 14 2016	Dec 03 2018	RNA	1	tissue biopsy	Homo sapiens	tissue: colon mucosa	subject: 7783-00002	disease: Ulcerative Colitis (UC)	age: 51	treatment: Placebo	visit: Week 0	wk6response: No	mayo score: 9	Mucosal biopsies (n=162) were collected 15 to 20 cm from the anal verge at screening during endoscopies from a subset of 87 patients who participated in the PURSUIT study. The Mayo score ranges from 0-12, with higher scores indicating more severe disease. More information on the score can be found at: http://www.globalrph.com/mayo_clinic_score.htm Independent of the PURSUIT study , biopsies were …	total RNA	Total RNA was isolated with Qiagen's RNeasy mini kit according to the manufacturer鈥檚 instructions.	biotin	Target was prepared from 100ng total RNA using the NuGEN Ovation V2 kit, followed by NuGEN Encore biotin labeling module, using the manufacturer鈥檚 protocol.	9606	Following fragmentation, 1.875ug of cDNA was hybridized for 16 hr at 45oC on GeneChip HT HG-U133+ PM 96 array plates. GeneChips were washed and stained in the Affymetrix GeneChip Array Station.	GeneChips were scanned using the GeneChipHT Scanner.	The data was normalized by RMA using ArrayStudio version 9.	GPL13158	K,,Li	kli@its.jnj.com	Janssen R&D	1400 McKean Road	Spring House	PA	19477	USA	ftp://ftp.ncbi.nlm.nih.gov/geo/samples/GSM2429nnn/GSM2429481/suppl/GSM2429481_5500254131236090112252_101136.D02.CEL.gz	54715	51	Ulcerative Colitis (UC)	9	7783-00002	colon mucosa	Placebo	Week 0	No
GSM2429482	UC	T17p1_F8	GSM2429482	Public on Dec 03 2018	Dec 14 2016	Dec 03 2018	RNA	1	tissue biopsy	Homo sapiens	tissue: colon mucosa	subject: 6404-00029	disease: Ulcerative Colitis (UC)	age: 21	treatment: Placebo	visit: Week 0	wk6response: No	mayo score: 9	Mucosal biopsies (n=162) were collected 15 to 20 cm from the anal verge at screening during endoscopies from a subset of 87 patients who participated in the PURSUIT study. The Mayo score ranges from 0-12, with higher scores indicating more severe disease. More information on the score can be found at: http://www.globalrph.com/mayo_clinic_score.htm Independent of the PURSUIT study , biopsies were …	total RNA	Total RNA was isolated with Qiagen's RNeasy mini kit according to the manufacturer鈥檚 instructions.	biotin	Target was prepared from 100ng total RNA using the NuGEN Ovation V2 kit, followed by NuGEN Encore biotin labeling module, using the manufacturer鈥檚 protocol.	9606	Following fragmentation, 1.875ug of cDNA was hybridized for 16 hr at 45oC on GeneChip HT HG-U133+ PM 96 array plates. GeneChips were washed and stained in the Affymetrix GeneChip Array Station.	GeneChips were scanned using the GeneChipHT Scanner.	The data was normalized by RMA using ArrayStudio version 9.	GPL13158	K,,Li	kli@its.jnj.com	Janssen R&D	1400 McKean Road	Spring House	PA	19477	USA	ftp://ftp.ncbi.nlm.nih.gov/geo/samples/GSM2429nnn/GSM2429482/suppl/GSM2429482_5500254131236090112252_101136.D11.CEL.gz	54715	21	Ulcerative Colitis (UC)	9	6404-00029	colon mucosa	Placebo	Week 0	No
GSM2429483	UC	T17p1_F4	GSM2429483	Public on Dec 03 2018	Dec 14 2016	Dec 03 2018	RNA	1	tissue biopsy	Homo sapiens	tissue: colon mucosa	subject: 6207-00002	disease: Ulcerative Colitis (UC)	age: 19	treatment: Placebo	visit: Week 0	wk6response: No	mayo score: 7	Mucosal biopsies (n=162) were collected 15 to 20 cm from the anal verge at screening during endoscopies from a subset of 87 patients who participated in the PURSUIT study. The Mayo score ranges from 0-12, with higher scores indicating more severe disease. More information on the score can be found at: http://www.globalrph.com/mayo_clinic_score.htm Independent of the PURSUIT study , biopsies were …	total RNA	Total RNA was isolated with Qiagen's RNeasy mini kit according to the manufacturer鈥檚 instructions.	biotin	Target was prepared from 100ng total RNA using the NuGEN Ovation V2 kit, followed by NuGEN Encore biotin labeling module, using the manufacturer鈥檚 protocol.	9606	Following fragmentation, 1.875ug of cDNA was hybridized for 16 hr at 45oC on GeneChip HT HG-U133+ PM 96 array plates. GeneChips were washed and stained in the Affymetrix GeneChip Array Station.	GeneChips were scanned using the GeneChipHT Scanner.	The data was normalized by RMA using ArrayStudio version 9.	GPL13158	K,,Li	kli@its.jnj.com	Janssen R&D	1400 McKean Road	Spring House	PA	19477	USA	ftp://ftp.ncbi.nlm.nih.gov/geo/samples/GSM2429nnn/GSM2429483/suppl/GSM2429483_5500254131236090112252_101136.E08.CEL.gz	54715	19	Ulcerative Colitis (UC)	7	6207-00002	colon mucosa	Placebo	Week 0	No
GSM2429484	UC	T17p1_E8	GSM2429484	Public on Dec 03 2018	Dec 14 2016	Dec 03 2018	RNA	1	tissue biopsy	Homo sapiens	tissue: colon mucosa	subject: 6404-00028	disease: Ulcerative Colitis (UC)	age: 46	treatment: Placebo	visit: Week 0	wk6response: Yes	mayo score: 6	Mucosal biopsies (n=162) were collected 15 to 20 cm from the anal verge at screening during endoscopies from a subset of 87 patients who participated in the PURSUIT study. The Mayo score ranges from 0-12, with higher scores indicating more severe disease. More information on the score can be found at: http://www.globalrph.com/mayo_clinic_score.htm Independent of the PURSUIT study , biopsies were …	total RNA	Total RNA was isolated with Qiagen's RNeasy mini kit according to the manufacturer鈥檚 instructions.	biotin	Target was prepared from 100ng total RNA using the NuGEN Ovation V2 kit, followed by NuGEN Encore biotin labeling module, using the manufacturer鈥檚 protocol.	9606	Following fragmentation, 1.875ug of cDNA was hybridized for 16 hr at 45oC on GeneChip HT HG-U133+ PM 96 array plates. GeneChips were washed and stained in the Affymetrix GeneChip Array Station.	GeneChips were scanned using the GeneChipHT Scanner.	The data was normalized by RMA using ArrayStudio version 9.	GPL13158	K,,Li	kli@its.jnj.com	Janssen R&D	1400 McKean Road	Spring House	PA	19477	USA	ftp://ftp.ncbi.nlm.nih.gov/geo/samples/GSM2429nnn/GSM2429484/suppl/GSM2429484_5500254131236090112252_101136.F12.CEL.gz	54715	46	Ulcerative Colitis (UC)	6	6404-00028	colon mucosa	Placebo	Week 0	Yes
GSM2429485	UC	T17p2_F9	GSM2429485	Public on Dec 03 2018	Dec 14 2016	Dec 03 2018	RNA	1	tissue biopsy	Homo sapiens	tissue: colon mucosa	subject: 7085-00002	disease: Ulcerative Colitis (UC)	age: 63	treatment: Placebo	visit: Week 0	wk6response: No	mayo score: 7	Mucosal biopsies (n=162) were collected 15 to 20 cm from the anal verge at screening during endoscopies from a subset of 87 patients who participated in the PURSUIT study. The Mayo score ranges from 0-12, with higher scores indicating more severe disease. More information on the score can be found at: http://www.globalrph.com/mayo_clinic_score.htm Independent of the PURSUIT study , biopsies were …	total RNA	Total RNA was isolated with Qiagen's RNeasy mini kit according to the manufacturer鈥檚 instructions.	biotin	Target was prepared from 100ng total RNA using the NuGEN Ovation V2 kit, followed by NuGEN Encore biotin labeling module, using the manufacturer鈥檚 protocol.	9606	Following fragmentation, 1.875ug of cDNA was hybridized for 16 hr at 45oC on GeneChip HT HG-U133+ PM 96 array plates. GeneChips were washed and stained in the Affymetrix GeneChip Array Station.	GeneChips were scanned using the GeneChipHT Scanner.	The data was normalized by RMA using ArrayStudio version 9.	GPL13158	K,,Li	kli@its.jnj.com	Janssen R&D	1400 McKean Road	Spring House	PA	19477	USA	ftp://ftp.ncbi.nlm.nih.gov/geo/samples/GSM2429nnn/GSM2429485/suppl/GSM2429485_5500254131236090112252_101136.G06.CEL.gz	54715	63	Ulcerative Colitis (UC)	7	7085-00002	colon mucosa	Placebo	Week 0	No
GSM2429486	UC	T17p1_H2	GSM2429486	Public on Dec 03 2018	Dec 14 2016	Dec 03 2018	RNA	1	tissue biopsy	Homo sapiens	tissue: colon mucosa	subject: 6179-00007	disease: Ulcerative Colitis (UC)	age: 41	treatment: Placebo	visit: Week 0	wk6response: No	mayo score: 8	Mucosal biopsies (n=162) were collected 15 to 20 cm from the anal verge at screening during endoscopies from a subset of 87 patients who participated in the PURSUIT study. The Mayo score ranges from 0-12, with higher scores indicating more severe disease. More information on the score can be found at: http://www.globalrph.com/mayo_clinic_score.htm Independent of the PURSUIT study , biopsies were …	total RNA	Total RNA was isolated with Qiagen's RNeasy mini kit according to the manufacturer鈥檚 instructions.	biotin	Target was prepared from 100ng total RNA using the NuGEN Ovation V2 kit, followed by NuGEN Encore biotin labeling module, using the manufacturer鈥檚 protocol.	9606	Following fragmentation, 1.875ug of cDNA was hybridized for 16 hr at 45oC on GeneChip HT HG-U133+ PM 96 array plates. GeneChips were washed and stained in the Affymetrix GeneChip Array Station.	GeneChips were scanned using the GeneChipHT Scanner.	The data was normalized by RMA using ArrayStudio version 9.	GPL13158	K,,Li	kli@its.jnj.com	Janssen R&D	1400 McKean Road	Spring House	PA	19477	USA	ftp://ftp.ncbi.nlm.nih.gov/geo/samples/GSM2429nnn/GSM2429486/suppl/GSM2429486_5500254131236090112256_101136.B10.CEL.gz	54715	41	Ulcerative Colitis (UC)	8	6179-00007	colon mucosa	Placebo	Week 0	No
GSM2429487	UC	T17p1_A3	GSM2429487	Public on Dec 03 2018	Dec 14 2016	Dec 03 2018	RNA	1	tissue biopsy	Homo sapiens	tissue: colon mucosa	subject: 6402-00006	disease: Ulcerative Colitis (UC)	age: 52	treatment: Placebo	visit: Week 0	wk6response: Yes	mayo score: 10	Mucosal biopsies (n=162) were collected 15 to 20 cm from the anal verge at screening during endoscopies from a subset of 87 patients who participated in the PURSUIT study. The Mayo score ranges from 0-12, with higher scores indicating more severe disease. More information on the score can be found at: http://www.globalrph.com/mayo_clinic_score.htm Independent of the PURSUIT study , biopsies were …	total RNA	Total RNA was isolated with Qiagen's RNeasy mini kit according to the manufacturer鈥檚 instructions.	biotin	Target was prepared from 100ng total RNA using the NuGEN Ovation V2 kit, followed by NuGEN Encore biotin labeling module, using the manufacturer鈥檚 protocol.	9606	Following fragmentation, 1.875ug of cDNA was hybridized for 16 hr at 45oC on GeneChip HT HG-U133+ PM 96 array plates. GeneChips were washed and stained in the Affymetrix GeneChip Array Station.	GeneChips were scanned using the GeneChipHT Scanner.	The data was normalized by RMA using ArrayStudio version 9.	GPL13158	K,,Li	kli@its.jnj.com	Janssen R&D	1400 McKean Road	Spring House	PA	19477	USA	ftp://ftp.ncbi.nlm.nih.gov/geo/samples/GSM2429nnn/GSM2429487/suppl/GSM2429487_5500254131236090112256_101136.E05.CEL.gz	54715	52	Ulcerative Colitis (UC)	10	6402-00006	colon mucosa	Placebo	Week 0	Yes
GSM2429488	UC	T17p1_G7	GSM2429488	Public on Dec 03 2018	Dec 14 2016	Dec 03 2018	RNA	1	tissue biopsy	Homo sapiens	tissue: colon mucosa	subject: 7407-00024	disease: Ulcerative Colitis (UC)	age: 38	treatment: Placebo	visit: Week 0	wk6response: No	mayo score: 9	Mucosal biopsies (n=162) were collected 15 to 20 cm from the anal verge at screening during endoscopies from a subset of 87 patients who participated in the PURSUIT study. The Mayo score ranges from 0-12, with higher scores indicating more severe disease. More information on the score can be found at: http://www.globalrph.com/mayo_clinic_score.htm Independent of the PURSUIT study , biopsies were …	total RNA	Total RNA was isolated with Qiagen's RNeasy mini kit according to the manufacturer鈥檚 instructions.	biotin	Target was prepared from 100ng total RNA using the NuGEN Ovation V2 kit, followed by NuGEN Encore biotin labeling module, using the manufacturer鈥檚 protocol.	9606	Following fragmentation, 1.875ug of cDNA was hybridized for 16 hr at 45oC on GeneChip HT HG-U133+ PM 96 array plates. GeneChips were washed and stained in the Affymetrix GeneChip Array Station.	GeneChips were scanned using the GeneChipHT Scanner.	The data was normalized by RMA using ArrayStudio version 9.	GPL13158	K,,Li	kli@its.jnj.com	Janssen R&D	1400 McKean Road	Spring House	PA	19477	USA	ftp://ftp.ncbi.nlm.nih.gov/geo/samples/GSM2429nnn/GSM2429488/suppl/GSM2429488_5500254131236090112256_101136.F08.CEL.gz	54715	38	Ulcerative Colitis (UC)	9	7407-00024	colon mucosa	Placebo	Week 0	No
GSM2429489	UC	T17p1_A7	GSM2429489	Public on Dec 03 2018	Dec 14 2016	Dec 03 2018	RNA	1	tissue biopsy	Homo sapiens	tissue: colon mucosa	subject: 7376-00004	disease: Ulcerative Colitis (UC)	age: 42	treatment: Placebo	visit: Week 0	wk6response: No	mayo score: 7	Mucosal biopsies (n=162) were collected 15 to 20 cm from the anal verge at screening during endoscopies from a subset of 87 patients who participated in the PURSUIT study. The Mayo score ranges from 0-12, with higher scores indicating more severe disease. More information on the score can be found at: http://www.globalrph.com/mayo_clinic_score.htm Independent of the PURSUIT study , biopsies were …	total RNA	Total RNA was isolated with Qiagen's RNeasy mini kit according to the manufacturer鈥檚 instructions.	biotin	Target was prepared from 100ng total RNA using the NuGEN Ovation V2 kit, followed by NuGEN Encore biotin labeling module, using the manufacturer鈥檚 protocol.	9606	Following fragmentation, 1.875ug of cDNA was hybridized for 16 hr at 45oC on GeneChip HT HG-U133+ PM 96 array plates. GeneChips were washed and stained in the Affymetrix GeneChip Array Station.	GeneChips were scanned using the GeneChipHT Scanner.	The data was normalized by RMA using ArrayStudio version 9.	GPL13158	K,,Li	kli@its.jnj.com	Janssen R&D	1400 McKean Road	Spring House	PA	19477	USA	ftp://ftp.ncbi.nlm.nih.gov/geo/samples/GSM2429nnn/GSM2429489/suppl/GSM2429489_5500254131236090112256_101136.G11.CEL.gz	54715	42	Ulcerative Colitis (UC)	7	7376-00004	colon mucosa	Placebo	Week 0	No
GSM2429490	UC	T17p1_E9	GSM2429490	Public on Dec 03 2018	Dec 14 2016	Dec 03 2018	RNA	1	tissue biopsy	Homo sapiens	tissue: colon mucosa	subject: 7084-00001	disease: Ulcerative Colitis (UC)	age: 30	treatment: Placebo	visit: Week 0	wk6response: Yes	mayo score: 10	Mucosal biopsies (n=162) were collected 15 to 20 cm from the anal verge at screening during endoscopies from a subset of 87 patients who participated in the PURSUIT study. The Mayo score ranges from 0-12, with higher scores indicating more severe disease. More information on the score can be found at: http://www.globalrph.com/mayo_clinic_score.htm Independent of the PURSUIT study , biopsies were …	total RNA	Total RNA was isolated with Qiagen's RNeasy mini kit according to the manufacturer鈥檚 instructions.	biotin	Target was prepared from 100ng total RNA using the NuGEN Ovation V2 kit, followed by NuGEN Encore biotin labeling module, using the manufacturer鈥檚 protocol.	9606	Following fragmentation, 1.875ug of cDNA was hybridized for 16 hr at 45oC on GeneChip HT HG-U133+ PM 96 array plates. GeneChips were washed and stained in the Affymetrix GeneChip Array Station.	GeneChips were scanned using the GeneChipHT Scanner.	The data was normalized by RMA using ArrayStudio version 9.	GPL13158	K,,Li	kli@its.jnj.com	Janssen R&D	1400 McKean Road	Spring House	PA	19477	USA	ftp://ftp.ncbi.nlm.nih.gov/geo/samples/GSM2429nnn/GSM2429490/suppl/GSM2429490_5500254131236090112258_101136.A02.CEL.gz	54715	30	Ulcerative Colitis (UC)	10	7084-00001	colon mucosa	Placebo	Week 0	Yes
GSM2429491	UC	T17p2_D4	GSM2429491	Public on Dec 03 2018	Dec 14 2016	Dec 03 2018	RNA	1	tissue biopsy	Homo sapiens	tissue: colon mucosa	subject: 7430-00001	disease: Ulcerative Colitis (UC)	age: 40	treatment: Placebo	visit: Week 0	wk6response: No	mayo score: 6	Mucosal biopsies (n=162) were collected 15 to 20 cm from the anal verge at screening during endoscopies from a subset of 87 patients who participated in the PURSUIT study. The Mayo score ranges from 0-12, with higher scores indicating more severe disease. More information on the score can be found at: http://www.globalrph.com/mayo_clinic_score.htm Independent of the PURSUIT study , biopsies were …	total RNA	Total RNA was isolated with Qiagen's RNeasy mini kit according to the manufacturer鈥檚 instructions.	biotin	Target was prepared from 100ng total RNA using the NuGEN Ovation V2 kit, followed by NuGEN Encore biotin labeling module, using the manufacturer鈥檚 protocol.	9606	Following fragmentation, 1.875ug of cDNA was hybridized for 16 hr at 45oC on GeneChip HT HG-U133+ PM 96 array plates. GeneChips were washed and stained in the Affymetrix GeneChip Array Station.	GeneChips were scanned using the GeneChipHT Scanner.	The data was normalized by RMA using ArrayStudio version 9.	GPL13158	K,,Li	kli@its.jnj.com	Janssen R&D	1400 McKean Road	Spring House	PA	19477	USA	ftp://ftp.ncbi.nlm.nih.gov/geo/samples/GSM2429nnn/GSM2429491/suppl/GSM2429491_5500254131236090112258_101136.B07.CEL.gz	54715	40	Ulcerative Colitis (UC)	6	7430-00001	colon mucosa	Placebo	Week 0	No
GSM2429492	UC	T17p2_C2	GSM2429492	Public on Dec 03 2018	Dec 14 2016	Dec 03 2018	RNA	1	tissue biopsy	Homo sapiens	tissue: colon mucosa	subject: 7530-00007	disease: Ulcerative Colitis (UC)	age: 67	treatment: Placebo	visit: Week 0	wk6response: No	mayo score: 9	Mucosal biopsies (n=162) were collected 15 to 20 cm from the anal verge at screening during endoscopies from a subset of 87 patients who participated in the PURSUIT study. The Mayo score ranges from 0-12, with higher scores indicating more severe disease. More information on the score can be found at: http://www.globalrph.com/mayo_clinic_score.htm Independent of the PURSUIT study , biopsies were …	total RNA	Total RNA was isolated with Qiagen's RNeasy mini kit according to the manufacturer鈥檚 instructions.	biotin	Target was prepared from 100ng total RNA using the NuGEN Ovation V2 kit, followed by NuGEN Encore biotin labeling module, using the manufacturer鈥檚 protocol.	9606	Following fragmentation, 1.875ug of cDNA was hybridized for 16 hr at 45oC on GeneChip HT HG-U133+ PM 96 array plates. GeneChips were washed and stained in the Affymetrix GeneChip Array Station.	GeneChips were scanned using the GeneChipHT Scanner.	The data was normalized by RMA using ArrayStudio version 9.	GPL13158	K,,Li	kli@its.jnj.com	Janssen R&D	1400 McKean Road	Spring House	PA	19477	USA	ftp://ftp.ncbi.nlm.nih.gov/geo/samples/GSM2429nnn/GSM2429492/suppl/GSM2429492_5500254131236090112258_101136.D07.CEL.gz	54715	67	Ulcerative Colitis (UC)	9	7530-00007	colon mucosa	Placebo	Week 0	No
GSM2429493	UC	T17p1_H5	GSM2429493	Public on Dec 03 2018	Dec 14 2016	Dec 03 2018	RNA	1	tissue biopsy	Homo sapiens	tissue: colon mucosa	subject: 6404-00023	disease: Ulcerative Colitis (UC)	age: 38	treatment: Placebo	visit: Week 0	wk6response: Yes	mayo score: 7	Mucosal biopsies (n=162) were collected 15 to 20 cm from the anal verge at screening during endoscopies from a subset of 87 patients who participated in the PURSUIT study. The Mayo score ranges from 0-12, with higher scores indicating more severe disease. More information on the score can be found at: http://www.globalrph.com/mayo_clinic_score.htm Independent of the PURSUIT study , biopsies were …	total RNA	Total RNA was isolated with Qiagen's RNeasy mini kit according to the manufacturer鈥檚 instructions.	biotin	Target was prepared from 100ng total RNA using the NuGEN Ovation V2 kit, followed by NuGEN Encore biotin labeling module, using the manufacturer鈥檚 protocol.	9606	Following fragmentation, 1.875ug of cDNA was hybridized for 16 hr at 45oC on GeneChip HT HG-U133+ PM 96 array plates. GeneChips were washed and stained in the Affymetrix GeneChip Array Station.	GeneChips were scanned using the GeneChipHT Scanner.	The data was normalized by RMA using ArrayStudio version 9.	GPL13158	K,,Li	kli@its.jnj.com	Janssen R&D	1400 McKean Road	Spring House	PA	19477	USA	ftp://ftp.ncbi.nlm.nih.gov/geo/samples/GSM2429nnn/GSM2429493/suppl/GSM2429493_5500254131236090112258_101136.G07.CEL.gz	54715	38	Ulcerative Colitis (UC)	7	6404-00023	colon mucosa	Placebo	Week 0	Yes
GSM2429494	UC	T17p2_A3	GSM2429494	Public on Dec 03 2018	Dec 14 2016	Dec 03 2018	RNA	1	tissue biopsy	Homo sapiens	tissue: colon mucosa	subject: 7734-00011	disease: Ulcerative Colitis (UC)	age: 22	treatment: Placebo	visit: Week 0	wk6response: No	mayo score: 5	Mucosal biopsies (n=162) were collected 15 to 20 cm from the anal verge at screening during endoscopies from a subset of 87 patients who participated in the PURSUIT study. The Mayo score ranges from 0-12, with higher scores indicating more severe disease. More information on the score can be found at: http://www.globalrph.com/mayo_clinic_score.htm Independent of the PURSUIT study , biopsies were …	total RNA	Total RNA was isolated with Qiagen's RNeasy mini kit according to the manufacturer鈥檚 instructions.	biotin	Target was prepared from 100ng total RNA using the NuGEN Ovation V2 kit, followed by NuGEN Encore biotin labeling module, using the manufacturer鈥檚 protocol.	9606	Following fragmentation, 1.875ug of cDNA was hybridized for 16 hr at 45oC on GeneChip HT HG-U133+ PM 96 array plates. GeneChips were washed and stained in the Affymetrix GeneChip Array Station.	GeneChips were scanned using the GeneChipHT Scanner.	The data was normalized by RMA using ArrayStudio version 9.	GPL13158	K,,Li	kli@its.jnj.com	Janssen R&D	1400 McKean Road	Spring House	PA	19477	USA	ftp://ftp.ncbi.nlm.nih.gov/geo/samples/GSM2429nnn/GSM2429494/suppl/GSM2429494_5500254131236090112258_101136.H09.CEL.gz	54715	22	Ulcerative Colitis (UC)	5	7734-00011	colon mucosa	Placebo	Week 0	No
GSM2429495	UC	T17p1_G6	GSM2429495	Public on Dec 03 2018	Dec 14 2016	Dec 03 2018	RNA	1	tissue biopsy	Homo sapiens	tissue: colon mucosa	subject: 6404-00024	disease: Ulcerative Colitis (UC)	age: 51	treatment: Placebo	visit: Week 0	wk6response: Yes	mayo score: 7	Mucosal biopsies (n=162) were collected 15 to 20 cm from the anal verge at screening during endoscopies from a subset of 87 patients who participated in the PURSUIT study. The Mayo score ranges from 0-12, with higher scores indicating more severe disease. More information on the score can be found at: http://www.globalrph.com/mayo_clinic_score.htm Independent of the PURSUIT study , biopsies were …	total RNA	Total RNA was isolated with Qiagen's RNeasy mini kit according to the manufacturer鈥檚 instructions.	biotin	Target was prepared from 100ng total RNA using the NuGEN Ovation V2 kit, followed by NuGEN Encore biotin labeling module, using the manufacturer鈥檚 protocol.	9606	Following fragmentation, 1.875ug of cDNA was hybridized for 16 hr at 45oC on GeneChip HT HG-U133+ PM 96 array plates. GeneChips were washed and stained in the Affymetrix GeneChip Array Station.	GeneChips were scanned using the GeneChipHT Scanner.	The data was normalized by RMA using ArrayStudio version 9.	GPL13158	K,,Li	kli@its.jnj.com	Janssen R&D	1400 McKean Road	Spring House	PA	19477	USA	ftp://ftp.ncbi.nlm.nih.gov/geo/samples/GSM2429nnn/GSM2429495/suppl/GSM2429495_5500254131236090112259_101136.A06.CEL.gz	54715	51	Ulcerative Colitis (UC)	7	6404-00024	colon mucosa	Placebo	Week 0	Yes
GSM2429496	UC	T17p1_B6	GSM2429496	Public on Dec 03 2018	Dec 14 2016	Dec 03 2018	RNA	1	tissue biopsy	Homo sapiens	tissue: colon mucosa	subject: 7377-00009	disease: Ulcerative Colitis (UC)	age: 58	treatment: Placebo	visit: Week 0	wk6response: No	mayo score: 7	Mucosal biopsies (n=162) were collected 15 to 20 cm from the anal verge at screening during endoscopies from a subset of 87 patients who participated in the PURSUIT study. The Mayo score ranges from 0-12, with higher scores indicating more severe disease. More information on the score can be found at: http://www.globalrph.com/mayo_clinic_score.htm Independent of the PURSUIT study , biopsies were …	total RNA	Total RNA was isolated with Qiagen's RNeasy mini kit according to the manufacturer鈥檚 instructions.	biotin	Target was prepared from 100ng total RNA using the NuGEN Ovation V2 kit, followed by NuGEN Encore biotin labeling module, using the manufacturer鈥檚 protocol.	9606	Following fragmentation, 1.875ug of cDNA was hybridized for 16 hr at 45oC on GeneChip HT HG-U133+ PM 96 array plates. GeneChips were washed and stained in the Affymetrix GeneChip Array Station.	GeneChips were scanned using the GeneChipHT Scanner.	The data was normalized by RMA using ArrayStudio version 9.	GPL13158	K,,Li	kli@its.jnj.com	Janssen R&D	1400 McKean Road	Spring House	PA	19477	USA	ftp://ftp.ncbi.nlm.nih.gov/geo/samples/GSM2429nnn/GSM2429496/suppl/GSM2429496_5500254131236090112259_101136.A12.CEL.gz	54715	58	Ulcerative Colitis (UC)	7	7377-00009	colon mucosa	Placebo	Week 0	No
GSM2429497	UC	T17p1_G12	GSM2429497	Public on Dec 03 2018	Dec 14 2016	Dec 03 2018	RNA	1	tissue biopsy	Homo sapiens	tissue: colon mucosa	subject: 7753-00001	disease: Ulcerative Colitis (UC)	age: 47	treatment: Placebo	visit: Week 0	wk6response: No	mayo score: 11	Mucosal biopsies (n=162) were collected 15 to 20 cm from the anal verge at screening during endoscopies from a subset of 87 patients who participated in the PURSUIT study. The Mayo score ranges from 0-12, with higher scores indicating more severe disease. More information on the score can be found at: http://www.globalrph.com/mayo_clinic_score.htm Independent of the PURSUIT study , biopsies were …	total RNA	Total RNA was isolated with Qiagen's RNeasy mini kit according to the manufacturer鈥檚 instructions.	biotin	Target was prepared from 100ng total RNA using the NuGEN Ovation V2 kit, followed by NuGEN Encore biotin labeling module, using the manufacturer鈥檚 protocol.	9606	Following fragmentation, 1.875ug of cDNA was hybridized for 16 hr at 45oC on GeneChip HT HG-U133+ PM 96 array plates. GeneChips were washed and stained in the Affymetrix GeneChip Array Station.	GeneChips were scanned using the GeneChipHT Scanner.	The data was normalized by RMA using ArrayStudio version 9.	GPL13158	K,,Li	kli@its.jnj.com	Janssen R&D	1400 McKean Road	Spring House	PA	19477	USA	ftp://ftp.ncbi.nlm.nih.gov/geo/samples/GSM2429nnn/GSM2429497/suppl/GSM2429497_5500254131236090112259_101136.B07.CEL.gz	54715	47	Ulcerative Colitis (UC)	11	7753-00001	colon mucosa	Placebo	Week 0	No
GSM2429498	UC	T17p1_D12	GSM2429498	Public on Dec 03 2018	Dec 14 2016	Dec 03 2018	RNA	1	tissue biopsy	Homo sapiens	tissue: colon mucosa	subject: 7755-00003	disease: Ulcerative Colitis (UC)	age: 49	treatment: Placebo	visit: Week 0	wk6response: Yes	mayo score: 6	Mucosal biopsies (n=162) were collected 15 to 20 cm from the anal verge at screening during endoscopies from a subset of 87 patients who participated in the PURSUIT study. The Mayo score ranges from 0-12, with higher scores indicating more severe disease. More information on the score can be found at: http://www.globalrph.com/mayo_clinic_score.htm Independent of the PURSUIT study , biopsies were …	total RNA	Total RNA was isolated with Qiagen's RNeasy mini kit according to the manufacturer鈥檚 instructions.	biotin	Target was prepared from 100ng total RNA using the NuGEN Ovation V2 kit, followed by NuGEN Encore biotin labeling module, using the manufacturer鈥檚 protocol.	9606	Following fragmentation, 1.875ug of cDNA was hybridized for 16 hr at 45oC on GeneChip HT HG-U133+ PM 96 array plates. GeneChips were washed and stained in the Affymetrix GeneChip Array Station.	GeneChips were scanned using the GeneChipHT Scanner.	The data was normalized by RMA using ArrayStudio version 9.	GPL13158	K,,Li	kli@its.jnj.com	Janssen R&D	1400 McKean Road	Spring House	PA	19477	USA	ftp://ftp.ncbi.nlm.nih.gov/geo/samples/GSM2429nnn/GSM2429498/suppl/GSM2429498_5500254131236090112259_101136.C03.CEL.gz	54715	49	Ulcerative Colitis (UC)	6	7755-00003	colon mucosa	Placebo	Week 0	Yes
GSM2429499	UC	T17p1_B4	GSM2429499	Public on Dec 03 2018	Dec 14 2016	Dec 03 2018	RNA	1	tissue biopsy	Homo sapiens	tissue: colon mucosa	subject: 6101-00008	disease: Ulcerative Colitis (UC)	age: 45	treatment: Placebo	visit: Week 0	wk6response: No	mayo score: 7	Mucosal biopsies (n=162) were collected 15 to 20 cm from the anal verge at screening during endoscopies from a subset of 87 patients who participated in the PURSUIT study. The Mayo score ranges from 0-12, with higher scores indicating more severe disease. More information on the score can be found at: http://www.globalrph.com/mayo_clinic_score.htm Independent of the PURSUIT study , biopsies were …	total RNA	Total RNA was isolated with Qiagen's RNeasy mini kit according to the manufacturer鈥檚 instructions.	biotin	Target was prepared from 100ng total RNA using the NuGEN Ovation V2 kit, followed by NuGEN Encore biotin labeling module, using the manufacturer鈥檚 protocol.	9606	Following fragmentation, 1.875ug of cDNA was hybridized for 16 hr at 45oC on GeneChip HT HG-U133+ PM 96 array plates. GeneChips were washed and stained in the Affymetrix GeneChip Array Station.	GeneChips were scanned using the GeneChipHT Scanner.	The data was normalized by RMA using ArrayStudio version 9.	GPL13158	K,,Li	kli@its.jnj.com	Janssen R&D	1400 McKean Road	Spring House	PA	19477	USA	ftp://ftp.ncbi.nlm.nih.gov/geo/samples/GSM2429nnn/GSM2429499/suppl/GSM2429499_5500254131236090112259_101136.C06.CEL.gz	54715	45	Ulcerative Colitis (UC)	7	6101-00008	colon mucosa	Placebo	Week 0	No
GSM2429500	UC	T17p2_E2	GSM2429500	Public on Dec 03 2018	Dec 14 2016	Dec 03 2018	RNA	1	tissue biopsy	Homo sapiens	tissue: colon mucosa	subject: 7755-00004	disease: Ulcerative Colitis (UC)	age: 51	treatment: Placebo	visit: Week 0	wk6response: Yes	mayo score: 7	Mucosal biopsies (n=162) were collected 15 to 20 cm from the anal verge at screening during endoscopies from a subset of 87 patients who participated in the PURSUIT study. The Mayo score ranges from 0-12, with higher scores indicating more severe disease. More information on the score can be found at: http://www.globalrph.com/mayo_clinic_score.htm Independent of the PURSUIT study , biopsies were …	total RNA	Total RNA was isolated with Qiagen's RNeasy mini kit according to the manufacturer鈥檚 instructions.	biotin	Target was prepared from 100ng total RNA using the NuGEN Ovation V2 kit, followed by NuGEN Encore biotin labeling module, using the manufacturer鈥檚 protocol.	9606	Following fragmentation, 1.875ug of cDNA was hybridized for 16 hr at 45oC on GeneChip HT HG-U133+ PM 96 array plates. GeneChips were washed and stained in the Affymetrix GeneChip Array Station.	GeneChips were scanned using the GeneChipHT Scanner.	The data was normalized by RMA using ArrayStudio version 9.	GPL13158	K,,Li	kli@its.jnj.com	Janssen R&D	1400 McKean Road	Spring House	PA	19477	USA	ftp://ftp.ncbi.nlm.nih.gov/geo/samples/GSM2429nnn/GSM2429500/suppl/GSM2429500_5500254131236090112259_101136.H11.CEL.gz	54715	51	Ulcerative Colitis (UC)	7	7755-00004	colon mucosa	Placebo	Week 0	Yes
GSM2429501	UC	T17p2_E3	GSM2429501	Public on Dec 03 2018	Dec 14 2016	Dec 03 2018	RNA	1	tissue biopsy	Homo sapiens	tissue: colon mucosa	subject: 7506-00001	disease: Ulcerative Colitis (UC)	age: 39	treatment: Placebo	visit: Week 0	wk6response: Yes	mayo score: 6	Mucosal biopsies (n=162) were collected 15 to 20 cm from the anal verge at screening during endoscopies from a subset of 87 patients who participated in the PURSUIT study. The Mayo score ranges from 0-12, with higher scores indicating more severe disease. More information on the score can be found at: http://www.globalrph.com/mayo_clinic_score.htm Independent of the PURSUIT study , biopsies were …	total RNA	Total RNA was isolated with Qiagen's RNeasy mini kit according to the manufacturer鈥檚 instructions.	biotin	Target was prepared from 100ng total RNA using the NuGEN Ovation V2 kit, followed by NuGEN Encore biotin labeling module, using the manufacturer鈥檚 protocol.	9606	Following fragmentation, 1.875ug of cDNA was hybridized for 16 hr at 45oC on GeneChip HT HG-U133+ PM 96 array plates. GeneChips were washed and stained in the Affymetrix GeneChip Array Station.	GeneChips were scanned using the GeneChipHT Scanner.	The data was normalized by RMA using ArrayStudio version 9.	GPL13158	K,,Li	kli@its.jnj.com	Janssen R&D	1400 McKean Road	Spring House	PA	19477	USA	ftp://ftp.ncbi.nlm.nih.gov/geo/samples/GSM2429nnn/GSM2429501/suppl/GSM2429501_5500254131236090112252_101136.D04.CEL.gz	54715	39	Ulcerative Colitis (UC)	6	7506-00001	colon mucosa	Placebo	Week 0	Yes
GSM2429502	UC	T17p2_E5	GSM2429502	Public on Dec 03 2018	Dec 14 2016	Dec 03 2018	RNA	1	tissue biopsy	Homo sapiens	tissue: colon mucosa	subject: 7532-00002	disease: Ulcerative Colitis (UC)	age: 26	treatment: Placebo	visit: Week 0	wk6response: Yes	mayo score: 9	Mucosal biopsies (n=162) were collected 15 to 20 cm from the anal verge at screening during endoscopies from a subset of 87 patients who participated in the PURSUIT study. The Mayo score ranges from 0-12, with higher scores indicating more severe disease. More information on the score can be found at: http://www.globalrph.com/mayo_clinic_score.htm Independent of the PURSUIT study , biopsies were …	total RNA	Total RNA was isolated with Qiagen's RNeasy mini kit according to the manufacturer鈥檚 instructions.	biotin	Target was prepared from 100ng total RNA using the NuGEN Ovation V2 kit, followed by NuGEN Encore biotin labeling module, using the manufacturer鈥檚 protocol.	9606	Following fragmentation, 1.875ug of cDNA was hybridized for 16 hr at 45oC on GeneChip HT HG-U133+ PM 96 array plates. GeneChips were washed and stained in the Affymetrix GeneChip Array Station.	GeneChips were scanned using the GeneChipHT Scanner.	The data was normalized by RMA using ArrayStudio version 9.	GPL13158	K,,Li	kli@its.jnj.com	Janssen R&D	1400 McKean Road	Spring House	PA	19477	USA	ftp://ftp.ncbi.nlm.nih.gov/geo/samples/GSM2429nnn/GSM2429502/suppl/GSM2429502_5500254131236090112256_101136.B11.CEL.gz	54715	26	Ulcerative Colitis (UC)	9	7532-00002	colon mucosa	Placebo	Week 0	Yes
GSM2429503	UC	T17p2_D6	GSM2429503	Public on Dec 03 2018	Dec 14 2016	Dec 03 2018	RNA	1	tissue biopsy	Homo sapiens	tissue: colon mucosa	subject: 7601-00004	disease: Ulcerative Colitis (UC)	age: 33	treatment: Placebo	visit: Week 0	wk6response: Yes	mayo score: 8	Mucosal biopsies (n=162) were collected 15 to 20 cm from the anal verge at screening during endoscopies from a subset of 87 patients who participated in the PURSUIT study. The Mayo score ranges from 0-12, with higher scores indicating more severe disease. More information on the score can be found at: http://www.globalrph.com/mayo_clinic_score.htm Independent of the PURSUIT study , biopsies were …	total RNA	Total RNA was isolated with Qiagen's RNeasy mini kit according to the manufacturer鈥檚 instructions.	biotin	Target was prepared from 100ng total RNA using the NuGEN Ovation V2 kit, followed by NuGEN Encore biotin labeling module, using the manufacturer鈥檚 protocol.	9606	Following fragmentation, 1.875ug of cDNA was hybridized for 16 hr at 45oC on GeneChip HT HG-U133+ PM 96 array plates. GeneChips were washed and stained in the Affymetrix GeneChip Array Station.	GeneChips were scanned using the GeneChipHT Scanner.	The data was normalized by RMA using ArrayStudio version 9.	GPL13158	K,,Li	kli@its.jnj.com	Janssen R&D	1400 McKean Road	Spring House	PA	19477	USA	ftp://ftp.ncbi.nlm.nih.gov/geo/samples/GSM2429nnn/GSM2429503/suppl/GSM2429503_5500254131236090112256_101136.H02.CEL.gz	54715	33	Ulcerative Colitis (UC)	8	7601-00004	colon mucosa	Placebo	Week 0	Yes
GSM2429504	UC	T17p1_B3	GSM2429504	Public on Dec 03 2018	Dec 14 2016	Dec 03 2018	RNA	1	tissue biopsy	Homo sapiens	tissue: colon mucosa	subject: 6402-00006	disease: Ulcerative Colitis (UC)	age: 52	treatment: Placebo	visit: Week 6	wk6response: Yes	mayo score: 6	Mucosal biopsies (n=162) were collected 15 to 20 cm from the anal verge at screening during endoscopies from a subset of 87 patients who participated in the PURSUIT study. The Mayo score ranges from 0-12, with higher scores indicating more severe disease. More information on the score can be found at: http://www.globalrph.com/mayo_clinic_score.htm Independent of the PURSUIT study , biopsies were …	total RNA	Total RNA was isolated with Qiagen's RNeasy mini kit according to the manufacturer鈥檚 instructions.	biotin	Target was prepared from 100ng total RNA using the NuGEN Ovation V2 kit, followed by NuGEN Encore biotin labeling module, using the manufacturer鈥檚 protocol.	9606	Following fragmentation, 1.875ug of cDNA was hybridized for 16 hr at 45oC on GeneChip HT HG-U133+ PM 96 array plates. GeneChips were washed and stained in the Affymetrix GeneChip Array Station.	GeneChips were scanned using the GeneChipHT Scanner.	The data was normalized by RMA using ArrayStudio version 9.	GPL13158	K,,Li	kli@its.jnj.com	Janssen R&D	1400 McKean Road	Spring House	PA	19477	USA	ftp://ftp.ncbi.nlm.nih.gov/geo/samples/GSM2429nnn/GSM2429504/suppl/GSM2429504_5500254131236090112251_101136.A05.CEL.gz	54715	52	Ulcerative Colitis (UC)	6	6402-00006	colon mucosa	Placebo	Week 6	Yes
GSM2429505	UC	T17p1_E2	GSM2429505	Public on Dec 03 2018	Dec 14 2016	Dec 03 2018	RNA	1	tissue biopsy	Homo sapiens	tissue: colon mucosa	subject: 7213-00007	disease: Ulcerative Colitis (UC)	age: 44	treatment: Placebo	visit: Week 6	wk6response: No	mayo score: 9	Mucosal biopsies (n=162) were collected 15 to 20 cm from the anal verge at screening during endoscopies from a subset of 87 patients who participated in the PURSUIT study. The Mayo score ranges from 0-12, with higher scores indicating more severe disease. More information on the score can be found at: http://www.globalrph.com/mayo_clinic_score.htm Independent of the PURSUIT study , biopsies were …	total RNA	Total RNA was isolated with Qiagen's RNeasy mini kit according to the manufacturer鈥檚 instructions.	biotin	Target was prepared from 100ng total RNA using the NuGEN Ovation V2 kit, followed by NuGEN Encore biotin labeling module, using the manufacturer鈥檚 protocol.	9606	Following fragmentation, 1.875ug of cDNA was hybridized for 16 hr at 45oC on GeneChip HT HG-U133+ PM 96 array plates. GeneChips were washed and stained in the Affymetrix GeneChip Array Station.	GeneChips were scanned using the GeneChipHT Scanner.	The data was normalized by RMA using ArrayStudio version 9.	GPL13158	K,,Li	kli@its.jnj.com	Janssen R&D	1400 McKean Road	Spring House	PA	19477	USA	ftp://ftp.ncbi.nlm.nih.gov/geo/samples/GSM2429nnn/GSM2429505/suppl/GSM2429505_5500254131236090112251_101136.E08.CEL.gz	54715	44	Ulcerative Colitis (UC)	9	7213-00007	colon mucosa	Placebo	Week 6	No
GSM2429506	UC	T17p1_C6	GSM2429506	Public on Dec 03 2018	Dec 14 2016	Dec 03 2018	RNA	1	tissue biopsy	Homo sapiens	tissue: colon mucosa	subject: 7377-00009	disease: Ulcerative Colitis (UC)	age: 58	treatment: Placebo	visit: Week 6	wk6response: No	mayo score: 7	Mucosal biopsies (n=162) were collected 15 to 20 cm from the anal verge at screening during endoscopies from a subset of 87 patients who participated in the PURSUIT study. The Mayo score ranges from 0-12, with higher scores indicating more severe disease. More information on the score can be found at: http://www.globalrph.com/mayo_clinic_score.htm Independent of the PURSUIT study , biopsies were …	total RNA	Total RNA was isolated with Qiagen's RNeasy mini kit according to the manufacturer鈥檚 instructions.	biotin	Target was prepared from 100ng total RNA using the NuGEN Ovation V2 kit, followed by NuGEN Encore biotin labeling module, using the manufacturer鈥檚 protocol.	9606	Following fragmentation, 1.875ug of cDNA was hybridized for 16 hr at 45oC on GeneChip HT HG-U133+ PM 96 array plates. GeneChips were washed and stained in the Affymetrix GeneChip Array Station.	GeneChips were scanned using the GeneChipHT Scanner.	The data was normalized by RMA using ArrayStudio version 9.	GPL13158	K,,Li	kli@its.jnj.com	Janssen R&D	1400 McKean Road	Spring House	PA	19477	USA	ftp://ftp.ncbi.nlm.nih.gov/geo/samples/GSM2429nnn/GSM2429506/suppl/GSM2429506_5500254131236090112251_101136.E11.CEL.gz	54715	58	Ulcerative Colitis (UC)	7	7377-00009	colon mucosa	Placebo	Week 6	No
GSM2429507	UC	T17p2_E4	GSM2429507	Public on Dec 03 2018	Dec 14 2016	Dec 03 2018	RNA	1	tissue biopsy	Homo sapiens	tissue: colon mucosa	subject: 7430-00001	disease: Ulcerative Colitis (UC)	age: 40	treatment: Placebo	visit: Week 6	wk6response: No	mayo score: 5	Mucosal biopsies (n=162) were collected 15 to 20 cm from the anal verge at screening during endoscopies from a subset of 87 patients who participated in the PURSUIT study. The Mayo score ranges from 0-12, with higher scores indicating more severe disease. More information on the score can be found at: http://www.globalrph.com/mayo_clinic_score.htm Independent of the PURSUIT study , biopsies were …	total RNA	Total RNA was isolated with Qiagen's RNeasy mini kit according to the manufacturer鈥檚 instructions.	biotin	Target was prepared from 100ng total RNA using the NuGEN Ovation V2 kit, followed by NuGEN Encore biotin labeling module, using the manufacturer鈥檚 protocol.	9606	Following fragmentation, 1.875ug of cDNA was hybridized for 16 hr at 45oC on GeneChip HT HG-U133+ PM 96 array plates. GeneChips were washed and stained in the Affymetrix GeneChip Array Station.	GeneChips were scanned using the GeneChipHT Scanner.	The data was normalized by RMA using ArrayStudio version 9.	GPL13158	K,,Li	kli@its.jnj.com	Janssen R&D	1400 McKean Road	Spring House	PA	19477	USA	ftp://ftp.ncbi.nlm.nih.gov/geo/samples/GSM2429nnn/GSM2429507/suppl/GSM2429507_5500254131236090112251_101136.F02.CEL.gz	54715	40	Ulcerative Colitis (UC)	5	7430-00001	colon mucosa	Placebo	Week 6	No
GSM2429508	UC	T17p1_G4	GSM2429508	Public on Dec 03 2018	Dec 14 2016	Dec 03 2018	RNA	1	tissue biopsy	Homo sapiens	tissue: colon mucosa	subject: 6207-00002	disease: Ulcerative Colitis (UC)	age: 19	treatment: Placebo	visit: Week 6	wk6response: No	mayo score: 6	Mucosal biopsies (n=162) were collected 15 to 20 cm from the anal verge at screening during endoscopies from a subset of 87 patients who participated in the PURSUIT study. The Mayo score ranges from 0-12, with higher scores indicating more severe disease. More information on the score can be found at: http://www.globalrph.com/mayo_clinic_score.htm Independent of the PURSUIT study , biopsies were …	total RNA	Total RNA was isolated with Qiagen's RNeasy mini kit according to the manufacturer鈥檚 instructions.	biotin	Target was prepared from 100ng total RNA using the NuGEN Ovation V2 kit, followed by NuGEN Encore biotin labeling module, using the manufacturer鈥檚 protocol.	9606	Following fragmentation, 1.875ug of cDNA was hybridized for 16 hr at 45oC on GeneChip HT HG-U133+ PM 96 array plates. GeneChips were washed and stained in the Affymetrix GeneChip Array Station.	GeneChips were scanned using the GeneChipHT Scanner.	The data was normalized by RMA using ArrayStudio version 9.	GPL13158	K,,Li	kli@its.jnj.com	Janssen R&D	1400 McKean Road	Spring House	PA	19477	USA	ftp://ftp.ncbi.nlm.nih.gov/geo/samples/GSM2429nnn/GSM2429508/suppl/GSM2429508_5500254131236090112251_101136.G06.CEL.gz	54715	19	Ulcerative Colitis (UC)	6	6207-00002	colon mucosa	Placebo	Week 6	No
GSM2429509	UC	T17p1_C11	GSM2429509	Public on Dec 03 2018	Dec 14 2016	Dec 03 2018	RNA	1	tissue biopsy	Homo sapiens	tissue: colon mucosa	subject: 7781-00002	disease: Ulcerative Colitis (UC)	age: 27	treatment: Placebo	visit: Week 6	wk6response: No	mayo score: 5	Mucosal biopsies (n=162) were collected 15 to 20 cm from the anal verge at screening during endoscopies from a subset of 87 patients who participated in the PURSUIT study. The Mayo score ranges from 0-12, with higher scores indicating more severe disease. More information on the score can be found at: http://www.globalrph.com/mayo_clinic_score.htm Independent of the PURSUIT study , biopsies were …	total RNA	Total RNA was isolated with Qiagen's RNeasy mini kit according to the manufacturer鈥檚 instructions.	biotin	Target was prepared from 100ng total RNA using the NuGEN Ovation V2 kit, followed by NuGEN Encore biotin labeling module, using the manufacturer鈥檚 protocol.	9606	Following fragmentation, 1.875ug of cDNA was hybridized for 16 hr at 45oC on GeneChip HT HG-U133+ PM 96 array plates. GeneChips were washed and stained in the Affymetrix GeneChip Array Station.	GeneChips were scanned using the GeneChipHT Scanner.	The data was normalized by RMA using ArrayStudio version 9.	GPL13158	K,,Li	kli@its.jnj.com	Janssen R&D	1400 McKean Road	Spring House	PA	19477	USA	ftp://ftp.ncbi.nlm.nih.gov/geo/samples/GSM2429nnn/GSM2429509/suppl/GSM2429509_5500254131236090112251_101136.G09.CEL.gz	54715	27	Ulcerative Colitis (UC)	5	7781-00002	colon mucosa	Placebo	Week 6	No
GSM2429510	UC	T17p1_H7	GSM2429510	Public on Dec 03 2018	Dec 14 2016	Dec 03 2018	RNA	1	tissue biopsy	Homo sapiens	tissue: colon mucosa	subject: 7407-00024	disease: Ulcerative Colitis (UC)	age: 38	treatment: Placebo	visit: Week 6	wk6response: No	mayo score: 9	Mucosal biopsies (n=162) were collected 15 to 20 cm from the anal verge at screening during endoscopies from a subset of 87 patients who participated in the PURSUIT study. The Mayo score ranges from 0-12, with higher scores indicating more severe disease. More information on the score can be found at: http://www.globalrph.com/mayo_clinic_score.htm Independent of the PURSUIT study , biopsies were …	total RNA	Total RNA was isolated with Qiagen's RNeasy mini kit according to the manufacturer鈥檚 instructions.	biotin	Target was prepared from 100ng total RNA using the NuGEN Ovation V2 kit, followed by NuGEN Encore biotin labeling module, using the manufacturer鈥檚 protocol.	9606	Following fragmentation, 1.875ug of cDNA was hybridized for 16 hr at 45oC on GeneChip HT HG-U133+ PM 96 array plates. GeneChips were washed and stained in the Affymetrix GeneChip Array Station.	GeneChips were scanned using the GeneChipHT Scanner.	The data was normalized by RMA using ArrayStudio version 9.	GPL13158	K,,Li	kli@its.jnj.com	Janssen R&D	1400 McKean Road	Spring House	PA	19477	USA	ftp://ftp.ncbi.nlm.nih.gov/geo/samples/GSM2429nnn/GSM2429510/suppl/GSM2429510_5500254131236090112251_101136.H01.CEL.gz	54715	38	Ulcerative Colitis (UC)	9	7407-00024	colon mucosa	Placebo	Week 6	No
GSM2429511	UC	T17p1_A6	GSM2429511	Public on Dec 03 2018	Dec 14 2016	Dec 03 2018	RNA	1	tissue biopsy	Homo sapiens	tissue: colon mucosa	subject: 6404-00023	disease: Ulcerative Colitis (UC)	age: 38	treatment: Placebo	visit: Week 6	wk6response: Yes	mayo score: 3	Mucosal biopsies (n=162) were collected 15 to 20 cm from the anal verge at screening during endoscopies from a subset of 87 patients who participated in the PURSUIT study. The Mayo score ranges from 0-12, with higher scores indicating more severe disease. More information on the score can be found at: http://www.globalrph.com/mayo_clinic_score.htm Independent of the PURSUIT study , biopsies were …	total RNA	Total RNA was isolated with Qiagen's RNeasy mini kit according to the manufacturer鈥檚 instructions.	biotin	Target was prepared from 100ng total RNA using the NuGEN Ovation V2 kit, followed by NuGEN Encore biotin labeling module, using the manufacturer鈥檚 protocol.	9606	Following fragmentation, 1.875ug of cDNA was hybridized for 16 hr at 45oC on GeneChip HT HG-U133+ PM 96 array plates. GeneChips were washed and stained in the Affymetrix GeneChip Array Station.	GeneChips were scanned using the GeneChipHT Scanner.	The data was normalized by RMA using ArrayStudio version 9.	GPL13158	K,,Li	kli@its.jnj.com	Janssen R&D	1400 McKean Road	Spring House	PA	19477	USA	ftp://ftp.ncbi.nlm.nih.gov/geo/samples/GSM2429nnn/GSM2429511/suppl/GSM2429511_5500254131236090112251_101136.H02.CEL.gz	54715	38	Ulcerative Colitis (UC)	3	6404-00023	colon mucosa	Placebo	Week 6	Yes
GSM2429512	UC	T17p2_G8	GSM2429512	Public on Dec 03 2018	Dec 14 2016	Dec 03 2018	RNA	1	tissue biopsy	Homo sapiens	tissue: colon mucosa	subject: 7460-00003	disease: Ulcerative Colitis (UC)	age: 28	treatment: Placebo	visit: Week 6	wk6response: No	mayo score: 7	Mucosal biopsies (n=162) were collected 15 to 20 cm from the anal verge at screening during endoscopies from a subset of 87 patients who participated in the PURSUIT study. The Mayo score ranges from 0-12, with higher scores indicating more severe disease. More information on the score can be found at: http://www.globalrph.com/mayo_clinic_score.htm Independent of the PURSUIT study , biopsies were …	total RNA	Total RNA was isolated with Qiagen's RNeasy mini kit according to the manufacturer鈥檚 instructions.	biotin	Target was prepared from 100ng total RNA using the NuGEN Ovation V2 kit, followed by NuGEN Encore biotin labeling module, using the manufacturer鈥檚 protocol.	9606	Following fragmentation, 1.875ug of cDNA was hybridized for 16 hr at 45oC on GeneChip HT HG-U133+ PM 96 array plates. GeneChips were washed and stained in the Affymetrix GeneChip Array Station.	GeneChips were scanned using the GeneChipHT Scanner.	The data was normalized by RMA using ArrayStudio version 9.	GPL13158	K,,Li	kli@its.jnj.com	Janssen R&D	1400 McKean Road	Spring House	PA	19477	USA	ftp://ftp.ncbi.nlm.nih.gov/geo/samples/GSM2429nnn/GSM2429512/suppl/GSM2429512_5500254131236090112251_101136.H08.CEL.gz	54715	28	Ulcerative Colitis (UC)	7	7460-00003	colon mucosa	Placebo	Week 6	No
GSM2429513	UC	T17p2_H2	GSM2429513	Public on Dec 03 2018	Dec 14 2016	Dec 03 2018	RNA	1	tissue biopsy	Homo sapiens	tissue: colon mucosa	subject: 7532-00001	disease: Ulcerative Colitis (UC)	age: 44	treatment: Placebo	visit: Week 6	wk6response: Yes	mayo score: 6	Mucosal biopsies (n=162) were collected 15 to 20 cm from the anal verge at screening during endoscopies from a subset of 87 patients who participated in the PURSUIT study. The Mayo score ranges from 0-12, with higher scores indicating more severe disease. More information on the score can be found at: http://www.globalrph.com/mayo_clinic_score.htm Independent of the PURSUIT study , biopsies were …	total RNA	Total RNA was isolated with Qiagen's RNeasy mini kit according to the manufacturer鈥檚 instructions.	biotin	Target was prepared from 100ng total RNA using the NuGEN Ovation V2 kit, followed by NuGEN Encore biotin labeling module, using the manufacturer鈥檚 protocol.	9606	Following fragmentation, 1.875ug of cDNA was hybridized for 16 hr at 45oC on GeneChip HT HG-U133+ PM 96 array plates. GeneChips were washed and stained in the Affymetrix GeneChip Array Station.	GeneChips were scanned using the GeneChipHT Scanner.	The data was normalized by RMA using ArrayStudio version 9.	GPL13158	K,,Li	kli@its.jnj.com	Janssen R&D	1400 McKean Road	Spring House	PA	19477	USA	ftp://ftp.ncbi.nlm.nih.gov/geo/samples/GSM2429nnn/GSM2429513/suppl/GSM2429513_5500254131236090112252_101136.D03.CEL.gz	54715	44	Ulcerative Colitis (UC)	6	7532-00001	colon mucosa	Placebo	Week 6	Yes
GSM2429514	UC	T17p1_H11	GSM2429514	Public on Dec 03 2018	Dec 14 2016	Dec 03 2018	RNA	1	tissue biopsy	Homo sapiens	tissue: colon mucosa	subject: 7783-00002	disease: Ulcerative Colitis (UC)	age: 51	treatment: Placebo	visit: Week 6	wk6response: No	mayo score: 8	Mucosal biopsies (n=162) were collected 15 to 20 cm from the anal verge at screening during endoscopies from a subset of 87 patients who participated in the PURSUIT study. The Mayo score ranges from 0-12, with higher scores indicating more severe disease. More information on the score can be found at: http://www.globalrph.com/mayo_clinic_score.htm Independent of the PURSUIT study , biopsies were …	total RNA	Total RNA was isolated with Qiagen's RNeasy mini kit according to the manufacturer鈥檚 instructions.	biotin	Target was prepared from 100ng total RNA using the NuGEN Ovation V2 kit, followed by NuGEN Encore biotin labeling module, using the manufacturer鈥檚 protocol.	9606	Following fragmentation, 1.875ug of cDNA was hybridized for 16 hr at 45oC on GeneChip HT HG-U133+ PM 96 array plates. GeneChips were washed and stained in the Affymetrix GeneChip Array Station.	GeneChips were scanned using the GeneChipHT Scanner.	The data was normalized by RMA using ArrayStudio version 9.	GPL13158	K,,Li	kli@its.jnj.com	Janssen R&D	1400 McKean Road	Spring House	PA	19477	USA	ftp://ftp.ncbi.nlm.nih.gov/geo/samples/GSM2429nnn/GSM2429514/suppl/GSM2429514_5500254131236090112256_101136.A11.CEL.gz	54715	51	Ulcerative Colitis (UC)	8	7783-00002	colon mucosa	Placebo	Week 6	No
GSM2429515	UC	T17p1_G8	GSM2429515	Public on Dec 03 2018	Dec 14 2016	Dec 03 2018	RNA	1	tissue biopsy	Homo sapiens	tissue: colon mucosa	subject: 6404-00029	disease: Ulcerative Colitis (UC)	age: 21	treatment: Placebo	visit: Week 6	wk6response: No	mayo score: 8	Mucosal biopsies (n=162) were collected 15 to 20 cm from the anal verge at screening during endoscopies from a subset of 87 patients who participated in the PURSUIT study. The Mayo score ranges from 0-12, with higher scores indicating more severe disease. More information on the score can be found at: http://www.globalrph.com/mayo_clinic_score.htm Independent of the PURSUIT study , biopsies were …	total RNA	Total RNA was isolated with Qiagen's RNeasy mini kit according to the manufacturer鈥檚 instructions.	biotin	Target was prepared from 100ng total RNA using the NuGEN Ovation V2 kit, followed by NuGEN Encore biotin labeling module, using the manufacturer鈥檚 protocol.	9606	Following fragmentation, 1.875ug of cDNA was hybridized for 16 hr at 45oC on GeneChip HT HG-U133+ PM 96 array plates. GeneChips were washed and stained in the Affymetrix GeneChip Array Station.	GeneChips were scanned using the GeneChipHT Scanner.	The data was normalized by RMA using ArrayStudio version 9.	GPL13158	K,,Li	kli@its.jnj.com	Janssen R&D	1400 McKean Road	Spring House	PA	19477	USA	ftp://ftp.ncbi.nlm.nih.gov/geo/samples/GSM2429nnn/GSM2429515/suppl/GSM2429515_5500254131236090112256_101136.C02.CEL.gz	54715	21	Ulcerative Colitis (UC)	8	6404-00029	colon mucosa	Placebo	Week 6	No
GSM2429516	UC	T17p1_A9	GSM2429516	Public on Dec 03 2018	Dec 14 2016	Dec 03 2018	RNA	1	tissue biopsy	Homo sapiens	tissue: colon mucosa	subject: 7407-00025	disease: Ulcerative Colitis (UC)	age: 41	treatment: Placebo	visit: Week 6	wk6response: No	mayo score: 9	Mucosal biopsies (n=162) were collected 15 to 20 cm from the anal verge at screening during endoscopies from a subset of 87 patients who participated in the PURSUIT study. The Mayo score ranges from 0-12, with higher scores indicating more severe disease. More information on the score can be found at: http://www.globalrph.com/mayo_clinic_score.htm Independent of the PURSUIT study , biopsies were …	total RNA	Total RNA was isolated with Qiagen's RNeasy mini kit according to the manufacturer鈥檚 instructions.	biotin	Target was prepared from 100ng total RNA using the NuGEN Ovation V2 kit, followed by NuGEN Encore biotin labeling module, using the manufacturer鈥檚 protocol.	9606	Following fragmentation, 1.875ug of cDNA was hybridized for 16 hr at 45oC on GeneChip HT HG-U133+ PM 96 array plates. GeneChips were washed and stained in the Affymetrix GeneChip Array Station.	GeneChips were scanned using the GeneChipHT Scanner.	The data was normalized by RMA using ArrayStudio version 9.	GPL13158	K,,Li	kli@its.jnj.com	Janssen R&D	1400 McKean Road	Spring House	PA	19477	USA	ftp://ftp.ncbi.nlm.nih.gov/geo/samples/GSM2429nnn/GSM2429516/suppl/GSM2429516_5500254131236090112258_101136.A04.CEL.gz	54715	41	Ulcerative Colitis (UC)	9	7407-00025	colon mucosa	Placebo	Week 6	No
GSM2429517	UC	T17p2_D2	GSM2429517	Public on Dec 03 2018	Dec 14 2016	Dec 03 2018	RNA	1	tissue biopsy	Homo sapiens	tissue: colon mucosa	subject: 7530-00007	disease: Ulcerative Colitis (UC)	age: 67	treatment: Placebo	visit: Week 6	wk6response: No	mayo score: 8	Mucosal biopsies (n=162) were collected 15 to 20 cm from the anal verge at screening during endoscopies from a subset of 87 patients who participated in the PURSUIT study. The Mayo score ranges from 0-12, with higher scores indicating more severe disease. More information on the score can be found at: http://www.globalrph.com/mayo_clinic_score.htm Independent of the PURSUIT study , biopsies were …	total RNA	Total RNA was isolated with Qiagen's RNeasy mini kit according to the manufacturer鈥檚 instructions.	biotin	Target was prepared from 100ng total RNA using the NuGEN Ovation V2 kit, followed by NuGEN Encore biotin labeling module, using the manufacturer鈥檚 protocol.	9606	Following fragmentation, 1.875ug of cDNA was hybridized for 16 hr at 45oC on GeneChip HT HG-U133+ PM 96 array plates. GeneChips were washed and stained in the Affymetrix GeneChip Array Station.	GeneChips were scanned using the GeneChipHT Scanner.	The data was normalized by RMA using ArrayStudio version 9.	GPL13158	K,,Li	kli@its.jnj.com	Janssen R&D	1400 McKean Road	Spring House	PA	19477	USA	ftp://ftp.ncbi.nlm.nih.gov/geo/samples/GSM2429nnn/GSM2429517/suppl/GSM2429517_5500254131236090112258_101136.B01.CEL.gz	54715	67	Ulcerative Colitis (UC)	8	7530-00007	colon mucosa	Placebo	Week 6	No
GSM2429518	UC	T17p1_H6	GSM2429518	Public on Dec 03 2018	Dec 14 2016	Dec 03 2018	RNA	1	tissue biopsy	Homo sapiens	tissue: colon mucosa	subject: 6404-00024	disease: Ulcerative Colitis (UC)	age: 51	treatment: Placebo	visit: Week 6	wk6response: Yes	mayo score: 3	Mucosal biopsies (n=162) were collected 15 to 20 cm from the anal verge at screening during endoscopies from a subset of 87 patients who participated in the PURSUIT study. The Mayo score ranges from 0-12, with higher scores indicating more severe disease. More information on the score can be found at: http://www.globalrph.com/mayo_clinic_score.htm Independent of the PURSUIT study , biopsies were …	total RNA	Total RNA was isolated with Qiagen's RNeasy mini kit according to the manufacturer鈥檚 instructions.	biotin	Target was prepared from 100ng total RNA using the NuGEN Ovation V2 kit, followed by NuGEN Encore biotin labeling module, using the manufacturer鈥檚 protocol.	9606	Following fragmentation, 1.875ug of cDNA was hybridized for 16 hr at 45oC on GeneChip HT HG-U133+ PM 96 array plates. GeneChips were washed and stained in the Affymetrix GeneChip Array Station.	GeneChips were scanned using the GeneChipHT Scanner.	The data was normalized by RMA using ArrayStudio version 9.	GPL13158	K,,Li	kli@its.jnj.com	Janssen R&D	1400 McKean Road	Spring House	PA	19477	USA	ftp://ftp.ncbi.nlm.nih.gov/geo/samples/GSM2429nnn/GSM2429518/suppl/GSM2429518_5500254131236090112258_101136.C10.CEL.gz	54715	51	Ulcerative Colitis (UC)	3	6404-00024	colon mucosa	Placebo	Week 6	Yes
GSM2429519	UC	T17p2_F2	GSM2429519	Public on Dec 03 2018	Dec 14 2016	Dec 03 2018	RNA	1	tissue biopsy	Homo sapiens	tissue: colon mucosa	subject: 7755-00004	disease: Ulcerative Colitis (UC)	age: 51	treatment: Placebo	visit: Week 6	wk6response: Yes	mayo score: 3	Mucosal biopsies (n=162) were collected 15 to 20 cm from the anal verge at screening during endoscopies from a subset of 87 patients who participated in the PURSUIT study. The Mayo score ranges from 0-12, with higher scores indicating more severe disease. More information on the score can be found at: http://www.globalrph.com/mayo_clinic_score.htm Independent of the PURSUIT study , biopsies were …	total RNA	Total RNA was isolated with Qiagen's RNeasy mini kit according to the manufacturer鈥檚 instructions.	biotin	Target was prepared from 100ng total RNA using the NuGEN Ovation V2 kit, followed by NuGEN Encore biotin labeling module, using the manufacturer鈥檚 protocol.	9606	Following fragmentation, 1.875ug of cDNA was hybridized for 16 hr at 45oC on GeneChip HT HG-U133+ PM 96 array plates. GeneChips were washed and stained in the Affymetrix GeneChip Array Station.	GeneChips were scanned using the GeneChipHT Scanner.	The data was normalized by RMA using ArrayStudio version 9.	GPL13158	K,,Li	kli@its.jnj.com	Janssen R&D	1400 McKean Road	Spring House	PA	19477	USA	ftp://ftp.ncbi.nlm.nih.gov/geo/samples/GSM2429nnn/GSM2429519/suppl/GSM2429519_5500254131236090112259_101136.C04.CEL.gz	54715	51	Ulcerative Colitis (UC)	3	7755-00004	colon mucosa	Placebo	Week 6	Yes
GSM2429520	UC	T17p1_H12	GSM2429520	Public on Dec 03 2018	Dec 14 2016	Dec 03 2018	RNA	1	tissue biopsy	Homo sapiens	tissue: colon mucosa	subject: 7753-00001	disease: Ulcerative Colitis (UC)	age: 47	treatment: Placebo	visit: Week 6	wk6response: No	mayo score: 11	Mucosal biopsies (n=162) were collected 15 to 20 cm from the anal verge at screening during endoscopies from a subset of 87 patients who participated in the PURSUIT study. The Mayo score ranges from 0-12, with higher scores indicating more severe disease. More information on the score can be found at: http://www.globalrph.com/mayo_clinic_score.htm Independent of the PURSUIT study , biopsies were …	total RNA	Total RNA was isolated with Qiagen's RNeasy mini kit according to the manufacturer鈥檚 instructions.	biotin	Target was prepared from 100ng total RNA using the NuGEN Ovation V2 kit, followed by NuGEN Encore biotin labeling module, using the manufacturer鈥檚 protocol.	9606	Following fragmentation, 1.875ug of cDNA was hybridized for 16 hr at 45oC on GeneChip HT HG-U133+ PM 96 array plates. GeneChips were washed and stained in the Affymetrix GeneChip Array Station.	GeneChips were scanned using the GeneChipHT Scanner.	The data was normalized by RMA using ArrayStudio version 9.	GPL13158	K,,Li	kli@its.jnj.com	Janssen R&D	1400 McKean Road	Spring House	PA	19477	USA	ftp://ftp.ncbi.nlm.nih.gov/geo/samples/GSM2429nnn/GSM2429520/suppl/GSM2429520_5500254131236090112259_101136.C05.CEL.gz	54715	47	Ulcerative Colitis (UC)	11	7753-00001	colon mucosa	Placebo	Week 6	No
GSM2429521	UC	T17p2_B3	GSM2429521	Public on Dec 03 2018	Dec 14 2016	Dec 03 2018	RNA	1	tissue biopsy	Homo sapiens	tissue: colon mucosa	subject: 7734-00011	disease: Ulcerative Colitis (UC)	age: 22	treatment: Placebo	visit: Week 6	wk6response: No	mayo score: 3	Mucosal biopsies (n=162) were collected 15 to 20 cm from the anal verge at screening during endoscopies from a subset of 87 patients who participated in the PURSUIT study. The Mayo score ranges from 0-12, with higher scores indicating more severe disease. More information on the score can be found at: http://www.globalrph.com/mayo_clinic_score.htm Independent of the PURSUIT study , biopsies were …	total RNA	Total RNA was isolated with Qiagen's RNeasy mini kit according to the manufacturer鈥檚 instructions.	biotin	Target was prepared from 100ng total RNA using the NuGEN Ovation V2 kit, followed by NuGEN Encore biotin labeling module, using the manufacturer鈥檚 protocol.	9606	Following fragmentation, 1.875ug of cDNA was hybridized for 16 hr at 45oC on GeneChip HT HG-U133+ PM 96 array plates. GeneChips were washed and stained in the Affymetrix GeneChip Array Station.	GeneChips were scanned using the GeneChipHT Scanner.	The data was normalized by RMA using ArrayStudio version 9.	GPL13158	K,,Li	kli@its.jnj.com	Janssen R&D	1400 McKean Road	Spring House	PA	19477	USA	ftp://ftp.ncbi.nlm.nih.gov/geo/samples/GSM2429nnn/GSM2429521/suppl/GSM2429521_5500254131236090112259_101136.E01.CEL.gz	54715	22	Ulcerative Colitis (UC)	3	7734-00011	colon mucosa	Placebo	Week 6	No
GSM2429522	UC	T17p2_H6	GSM2429522	Public on Dec 03 2018	Dec 14 2016	Dec 03 2018	RNA	1	tissue biopsy	Homo sapiens	tissue: colon mucosa	subject: 7752-00012	disease: Ulcerative Colitis (UC)	age: 24	treatment: Placebo	visit: Week 6	wk6response: Yes	mayo score: 7	Mucosal biopsies (n=162) were collected 15 to 20 cm from the anal verge at screening during endoscopies from a subset of 87 patients who participated in the PURSUIT study. The Mayo score ranges from 0-12, with higher scores indicating more severe disease. More information on the score can be found at: http://www.globalrph.com/mayo_clinic_score.htm Independent of the PURSUIT study , biopsies were …	total RNA	Total RNA was isolated with Qiagen's RNeasy mini kit according to the manufacturer鈥檚 instructions.	biotin	Target was prepared from 100ng total RNA using the NuGEN Ovation V2 kit, followed by NuGEN Encore biotin labeling module, using the manufacturer鈥檚 protocol.	9606	Following fragmentation, 1.875ug of cDNA was hybridized for 16 hr at 45oC on GeneChip HT HG-U133+ PM 96 array plates. GeneChips were washed and stained in the Affymetrix GeneChip Array Station.	GeneChips were scanned using the GeneChipHT Scanner.	The data was normalized by RMA using ArrayStudio version 9.	GPL13158	K,,Li	kli@its.jnj.com	Janssen R&D	1400 McKean Road	Spring House	PA	19477	USA	ftp://ftp.ncbi.nlm.nih.gov/geo/samples/GSM2429nnn/GSM2429522/suppl/GSM2429522_5500254131236090112259_101136.E08.CEL.gz	54715	24	Ulcerative Colitis (UC)	7	7752-00012	colon mucosa	Placebo	Week 6	Yes
GSM2429523	UC	T17p1_C4	GSM2429523	Public on Dec 03 2018	Dec 14 2016	Dec 03 2018	RNA	1	tissue biopsy	Homo sapiens	tissue: colon mucosa	subject: 6101-00008	disease: Ulcerative Colitis (UC)	age: 45	treatment: Placebo	visit: Week 6	wk6response: No	mayo score: 8	Mucosal biopsies (n=162) were collected 15 to 20 cm from the anal verge at screening during endoscopies from a subset of 87 patients who participated in the PURSUIT study. The Mayo score ranges from 0-12, with higher scores indicating more severe disease. More information on the score can be found at: http://www.globalrph.com/mayo_clinic_score.htm Independent of the PURSUIT study , biopsies were …	total RNA	Total RNA was isolated with Qiagen's RNeasy mini kit according to the manufacturer鈥檚 instructions.	biotin	Target was prepared from 100ng total RNA using the NuGEN Ovation V2 kit, followed by NuGEN Encore biotin labeling module, using the manufacturer鈥檚 protocol.	9606	Following fragmentation, 1.875ug of cDNA was hybridized for 16 hr at 45oC on GeneChip HT HG-U133+ PM 96 array plates. GeneChips were washed and stained in the Affymetrix GeneChip Array Station.	GeneChips were scanned using the GeneChipHT Scanner.	The data was normalized by RMA using ArrayStudio version 9.	GPL13158	K,,Li	kli@its.jnj.com	Janssen R&D	1400 McKean Road	Spring House	PA	19477	USA	ftp://ftp.ncbi.nlm.nih.gov/geo/samples/GSM2429nnn/GSM2429523/suppl/GSM2429523_5500254131236090112259_101136.E12.CEL.gz	54715	45	Ulcerative Colitis (UC)	8	6101-00008	colon mucosa	Placebo	Week 6	No
GSM2429524	UC	T17p1_F9	GSM2429524	Public on Dec 03 2018	Dec 14 2016	Dec 03 2018	RNA	1	tissue biopsy	Homo sapiens	tissue: colon mucosa	subject: 7084-00001	disease: Ulcerative Colitis (UC)	age: 30	treatment: Placebo	visit: Week 6	wk6response: Yes	mayo score: 6	Mucosal biopsies (n=162) were collected 15 to 20 cm from the anal verge at screening during endoscopies from a subset of 87 patients who participated in the PURSUIT study. The Mayo score ranges from 0-12, with higher scores indicating more severe disease. More information on the score can be found at: http://www.globalrph.com/mayo_clinic_score.htm Independent of the PURSUIT study , biopsies were …	total RNA	Total RNA was isolated with Qiagen's RNeasy mini kit according to the manufacturer鈥檚 instructions.	biotin	Target was prepared from 100ng total RNA using the NuGEN Ovation V2 kit, followed by NuGEN Encore biotin labeling module, using the manufacturer鈥檚 protocol.	9606	Following fragmentation, 1.875ug of cDNA was hybridized for 16 hr at 45oC on GeneChip HT HG-U133+ PM 96 array plates. GeneChips were washed and stained in the Affymetrix GeneChip Array Station.	GeneChips were scanned using the GeneChipHT Scanner.	The data was normalized by RMA using ArrayStudio version 9.	GPL13158	K,,Li	kli@its.jnj.com	Janssen R&D	1400 McKean Road	Spring House	PA	19477	USA	ftp://ftp.ncbi.nlm.nih.gov/geo/samples/GSM2429nnn/GSM2429524/suppl/GSM2429524_5500254131236090112259_101136.G09.CEL.gz	54715	30	Ulcerative Colitis (UC)	6	7084-00001	colon mucosa	Placebo	Week 6	Yes
GSM2429525	UC	T17p1_B7	GSM2429525	Public on Dec 03 2018	Dec 14 2016	Dec 03 2018	RNA	1	tissue biopsy	Homo sapiens	tissue: colon mucosa	subject: 7376-00004	disease: Ulcerative Colitis (UC)	age: 42	treatment: Placebo	visit: Week 6	wk6response: No	mayo score: 6	Mucosal biopsies (n=162) were collected 15 to 20 cm from the anal verge at screening during endoscopies from a subset of 87 patients who participated in the PURSUIT study. The Mayo score ranges from 0-12, with higher scores indicating more severe disease. More information on the score can be found at: http://www.globalrph.com/mayo_clinic_score.htm Independent of the PURSUIT study , biopsies were …	total RNA	Total RNA was isolated with Qiagen's RNeasy mini kit according to the manufacturer鈥檚 instructions.	biotin	Target was prepared from 100ng total RNA using the NuGEN Ovation V2 kit, followed by NuGEN Encore biotin labeling module, using the manufacturer鈥檚 protocol.	9606	Following fragmentation, 1.875ug of cDNA was hybridized for 16 hr at 45oC on GeneChip HT HG-U133+ PM 96 array plates. GeneChips were washed and stained in the Affymetrix GeneChip Array Station.	GeneChips were scanned using the GeneChipHT Scanner.	The data was normalized by RMA using ArrayStudio version 9.	GPL13158	K,,Li	kli@its.jnj.com	Janssen R&D	1400 McKean Road	Spring House	PA	19477	USA	ftp://ftp.ncbi.nlm.nih.gov/geo/samples/GSM2429nnn/GSM2429525/suppl/GSM2429525_5500254131236090112259_101136.H04.CEL.gz	54715	42	Ulcerative Colitis (UC)	6	7376-00004	colon mucosa	Placebo	Week 6	No
GSM2429526	UC	T17p2_H3	GSM2429526	Public on Dec 03 2018	Dec 14 2016	Dec 03 2018	RNA	1	tissue biopsy	Homo sapiens	tissue: colon mucosa	subject: 7746-00011	disease: Ulcerative Colitis (UC)	age: 22	treatment: Placebo	visit: Week 6	wk6response: Yes	mayo score: 1	Mucosal biopsies (n=162) were collected 15 to 20 cm from the anal verge at screening during endoscopies from a subset of 87 patients who participated in the PURSUIT study. The Mayo score ranges from 0-12, with higher scores indicating more severe disease. More information on the score can be found at: http://www.globalrph.com/mayo_clinic_score.htm Independent of the PURSUIT study , biopsies were …	total RNA	Total RNA was isolated with Qiagen's RNeasy mini kit according to the manufacturer鈥檚 instructions.	biotin	Target was prepared from 100ng total RNA using the NuGEN Ovation V2 kit, followed by NuGEN Encore biotin labeling module, using the manufacturer鈥檚 protocol.	9606	Following fragmentation, 1.875ug of cDNA was hybridized for 16 hr at 45oC on GeneChip HT HG-U133+ PM 96 array plates. GeneChips were washed and stained in the Affymetrix GeneChip Array Station.	GeneChips were scanned using the GeneChipHT Scanner.	The data was normalized by RMA using ArrayStudio version 9.	GPL13158	K,,Li	kli@its.jnj.com	Janssen R&D	1400 McKean Road	Spring House	PA	19477	USA	ftp://ftp.ncbi.nlm.nih.gov/geo/samples/GSM2429nnn/GSM2429526/suppl/GSM2429526_5500254131236090112251_101136.C09.CEL.gz	54715	22	Ulcerative Colitis (UC)	1	7746-00011	colon mucosa	Placebo	Week 6	Yes
GSM2429527	UC	T17p2_F5	GSM2429527	Public on Dec 03 2018	Dec 14 2016	Dec 03 2018	RNA	1	tissue biopsy	Homo sapiens	tissue: colon mucosa	subject: 7532-00002	disease: Ulcerative Colitis (UC)	age: 26	treatment: Placebo	visit: Week 6	wk6response: Yes	mayo score: 1	Mucosal biopsies (n=162) were collected 15 to 20 cm from the anal verge at screening during endoscopies from a subset of 87 patients who participated in the PURSUIT study. The Mayo score ranges from 0-12, with higher scores indicating more severe disease. More information on the score can be found at: http://www.globalrph.com/mayo_clinic_score.htm Independent of the PURSUIT study , biopsies were …	total RNA	Total RNA was isolated with Qiagen's RNeasy mini kit according to the manufacturer鈥檚 instructions.	biotin	Target was prepared from 100ng total RNA using the NuGEN Ovation V2 kit, followed by NuGEN Encore biotin labeling module, using the manufacturer鈥檚 protocol.	9606	Following fragmentation, 1.875ug of cDNA was hybridized for 16 hr at 45oC on GeneChip HT HG-U133+ PM 96 array plates. GeneChips were washed and stained in the Affymetrix GeneChip Array Station.	GeneChips were scanned using the GeneChipHT Scanner.	The data was normalized by RMA using ArrayStudio version 9.	GPL13158	K,,Li	kli@its.jnj.com	Janssen R&D	1400 McKean Road	Spring House	PA	19477	USA	ftp://ftp.ncbi.nlm.nih.gov/geo/samples/GSM2429nnn/GSM2429527/suppl/GSM2429527_5500254131236090112256_101136.F02.CEL.gz	54715	26	Ulcerative Colitis (UC)	1	7532-00002	colon mucosa	Placebo	Week 6	Yes
GSM2429528	UC	T17p2_F3	GSM2429528	Public on Dec 03 2018	Dec 14 2016	Dec 03 2018	RNA	1	tissue biopsy	Homo sapiens	tissue: colon mucosa	subject: 7506-00001	disease: Ulcerative Colitis (UC)	age: 39	treatment: Placebo	visit: Week 6	wk6response: Yes	mayo score: 1	Mucosal biopsies (n=162) were collected 15 to 20 cm from the anal verge at screening during endoscopies from a subset of 87 patients who participated in the PURSUIT study. The Mayo score ranges from 0-12, with higher scores indicating more severe disease. More information on the score can be found at: http://www.globalrph.com/mayo_clinic_score.htm Independent of the PURSUIT study , biopsies were …	total RNA	Total RNA was isolated with Qiagen's RNeasy mini kit according to the manufacturer鈥檚 instructions.	biotin	Target was prepared from 100ng total RNA using the NuGEN Ovation V2 kit, followed by NuGEN Encore biotin labeling module, using the manufacturer鈥檚 protocol.	9606	Following fragmentation, 1.875ug of cDNA was hybridized for 16 hr at 45oC on GeneChip HT HG-U133+ PM 96 array plates. GeneChips were washed and stained in the Affymetrix GeneChip Array Station.	GeneChips were scanned using the GeneChipHT Scanner.	The data was normalized by RMA using ArrayStudio version 9.	GPL13158	K,,Li	kli@its.jnj.com	Janssen R&D	1400 McKean Road	Spring House	PA	19477	USA	ftp://ftp.ncbi.nlm.nih.gov/geo/samples/GSM2429nnn/GSM2429528/suppl/GSM2429528_5500254131236090112256_101136.F09.CEL.gz	54715	39	Ulcerative Colitis (UC)	1	7506-00001	colon mucosa	Placebo	Week 6	Yes
