# Supplementary material for: Screening and validation of 3’-Methoxydaidzein as a therapeutic agent in ulcerative colitis based on disulfidptosis-associated molecular clusters
Source: PLoS One. 2025 Jun 6;20(6):e0324586. doi: 10.1371/journal.pone.0324586 (PMC12143574; doi:10.1371/journal.pone.0324586)
Supplement: S8 Table — (XLSX) [file pone.0324586.s008.xlsx]

## Sheet: S8 Table 
S8 Table. Clinical information for GSE73661 and GSE92415 merged
ID	Group	Type	title	source_name_ch1	characteristics_ch1.4
GS+2:34M1900150	Normal	Normal	Bp073_Control_2	Colonic mucosal biopsy from control individual 2	CO
GSM1900151	Normal	Normal	Bp075_Control_3	Colonic mucosal biopsy from control individual 3	CO
GSM1900152	Normal	Normal	Bp076_Control_4	Colonic mucosal biopsy from control individual 2	CO
GSM1900153	Normal	Normal	Bp077_Control_7	Colonic mucosal biopsy from control individual 2	CO
GSM1900159	Normal	Normal	Bp089_Control_1	Colonic mucosal biopsy from control individual 1	CO
GSM1900211	Normal	Normal	Bp170_Control_7	Colonic mucosal biopsy from control individual 7	CO
GSM1900221	Normal	Normal	Bp607_Control_21	Colonic mucosal biopsy from control individual 21	CO
GSM1900222	Normal	Normal	Bp609_Control_14	Colonic mucosal biopsy from control individual 14	CO
GSM1900223	Normal	Normal	Bp610_Control_52	Colonic mucosal biopsy from control individual 52	CO
GSM1900224	Normal	Normal	Bp611_Control_25	Colonic mucosal biopsy from control individual 25	CO
GSM1900225	Normal	Normal	Bp615_Control_12	Colonic mucosal biopsy from control individual 12	CO
GSM1900226	Normal	Normal	Bp616_Control_6	Colonic mucosal biopsy from control individual 6	CO
GSM2429455	Normal	Normal	Colon-NHC-UC_E1	colon mucosaHealthyHealthyHealthy	HealthyHealthy
GSM2429456	Normal	Normal	Colon-NHC-UC_G4	colon mucosaHealthyHealthyHealthy	HealthyHealthy
GSM2429457	Normal	Normal	Colon-NHC-UC_A2	colon mucosaHealthyHealthyHealthy	HealthyHealthy
GSM2429458	Normal	Normal	Colon-NHC-UC_A4	colon mucosaHealthyHealthyHealthy	HealthyHealthy
GSM2429459	Normal	Normal	Colon-NHC-UC_D1	colon mucosaHealthyHealthyHealthy	HealthyHealthy
GSM2429460	Normal	Normal	Colon-NHC-UC_H1	colon mucosaHealthyHealthyHealthy	HealthyHealthy
GSM2429461	Normal	Normal	Colon-NHC-UC_B2	colon mucosaHealthyHealthyHealthy	HealthyHealthy
GSM2429462	Normal	Normal	Colon-NHC-UC_G1	colon mucosaHealthyHealthyHealthy	HealthyHealthy
GSM2429463	Normal	Normal	Colon-NHC-UC_F2	colon mucosaHealthyHealthyHealthy	HealthyHealthy
GSM2429464	Normal	Normal	Colon-NHC-UC_D2	colon mucosaHealthyHealthyHealthy	HealthyHealthy
GSM2429465	Normal	Normal	Colon-NHC-UC_D4	colon mucosaHealthyHealthyHealthy	HealthyHealthy
GSM2429466	Normal	Normal	Colon-NHC-UC_B1	colon mucosaHealthyHealthyHealthy	HealthyHealthy
GSM2429467	Normal	Normal	Colon-NHC-UC_H4	colon mucosaHealthyHealthyHealthy	HealthyHealthy
GSM2429468	Normal	Normal	Colon-NHC-UC_C1	colon mucosaHealthyHealthyHealthy	HealthyHealthy
GSM2429469	Normal	Normal	Colon-NHC-UC_F1	colon mucosaHealthyHealthyHealthy	HealthyHealthy
GSM2429470	Normal	Normal	Colon-NHC-UC_B4	colon mucosaHealthyHealthyHealthy	HealthyHealthy
GSM2429471	Normal	Normal	Colon-NHC-UC_C4	colon mucosaHealthyHealthyHealthy	HealthyHealthy
GSM2429472	Normal	Normal	Colon-NHC-UC_A1	colon mucosaHealthyHealthyHealthy	HealthyHealthy
GSM2429473	Normal	Normal	Colon-NHC-UC_F4	colon mucosaHealthyHealthyHealthy	HealthyHealthy
GSM2429474	Normal	Normal	Colon-NHC-UC_C2	colon mucosaHealthyHealthyHealthy	HealthyHealthy
GSM2429475	Normal	Normal	Colon-NHC-UC_E4	colon mucosaHealthyHealthyHealthy	HealthyHealthy
GSM1900148	UC	C1	Bp069_Active UC W0_IFX_43	Colonic mucosal biopsy from active UC patient 43 before infliximab (IFX) therapy	IFX
GSM1900154	UC	C1	Bp079_Active UC W0_IFX_5	Colonic mucosal biopsy from active UC patient 5 before infliximab (IFX) therapy	IFX
GSM1900155	UC	C1	Bp080_Active UC W0_IFX_45	Colonic mucosal biopsy from active UC patient 45 before infliximab (IFX) therapy	IFX
GSM1900162	UC	C1	Bp1021_UC NR W12_vdz4w_75	Colonic mucosal biopsy from UC non-responder (NR) 75 week (W) 12 after vedolizumab (VDZ) therapy	vdz4w
GSM1900164	UC	C1	Bp1025_UC R W12_vdz4w_44	Colonic mucosal biopsy from UC responder (R) 44 week (W) 12 after vedolizumab (VDZ) therapy	vdz4w
GSM1900165	UC	C1	Bp1026_UC NR W12_vdz4w_24	Colonic mucosal biopsy from UC non-responder (NR) 78 week (W) 12 after vedolizumab (VDZ) therapy	vdz4w
GSM1900166	UC	C1	Bp1029_UC NR W12_vdz4w_78	Colonic mucosal biopsy from UC non-responder (NR) 32 week (W) 12 after vedolizumab (VDZ) therapy	vdz4w
GSM1900169	UC	C1	Bp1036_UC NR W12_vdz4w_70	Colonic mucosal biopsy from UC non-responder (NR) 56 week (W) 12 after vedolizumab (VDZ) therapy	vdz4w
GSM1900171	UC	C1	Bp1040_UC NR W12_vdz4w_64	Colonic mucosal biopsy from UC non-responder (NR) 64 week (W) 12 after vedolizumab (VDZ) therapy	vdz4w
GSM1900174	UC	C1	Bp1075_UC NR W12_vdz4w_26	Colonic mucosal biopsy from UC non-responder (NR) 26 week (W) 12 after vedolizumab (VDZ) therapy	vdz4w
GSM1900176	UC	C1	Bp110_Active UC W0_IFX_19	Colonic mucosal biopsy from active UC patient 19 before infliximab (IFX) therapy	IFX
GSM1900184	UC	C1	Bp127_Active UC W0_IFX_67	Colonic mucosal biopsy from active UC patient 67 before infliximab (IFX) therapy	IFX
GSM1900185	UC	C1	Bp128_Active UC W0_IFX_36	Colonic mucosal biopsy from active UC patient 36 before infliximab (IFX) therapy	IFX
GSM1900186	UC	C1	Bp131_Active UC W0_IFX_60	Colonic mucosal biopsy from active UC patient 60 before infliximab (IFX) therapy	IFX
GSM1900187	UC	C1	Bp133_UC NR W4/6_IFX_67	Colonic mucosal biopsy from UC non-responder (NR) 67 week (W) 4-6 after infliximab (IFX) therapy	IFX
GSM1900188	UC	C1	Bp134_UC NR W4/6_IFX_36	Colonic mucosal biopsy from UC non-responder (NR) 36 week (W) 4-6 after infliximab (IFX) therapy	IFX
GSM1900191	UC	C1	Bp1356_UC NR W52_vdz4w_24	Colonic mucosal biopsy from UC non-responder (NR) 24 week (W) 52 after vedolizumab (VDZ) therapy	vdz4w
GSM1900195	UC	C1	Bp141_Active UC W0_IFX_31	Colonic mucosal biopsy from active UC patient 31 before infliximab (IFX) therapy	IFX
GSM1900196	UC	C1	Bp1410_UC NR W52_vdz4w_78	Colonic mucosal biopsy from UC non-responder (NR) 78 week (W) 52 after vedolizumab (VDZ) therapy	vdz4w
GSM1900199	UC	C1	Bp144_UC NR W4/6_IFX_31	Colonic mucosal biopsy from UC non-responder (NR) 31 week (W) 4-6 after infliximab (IFX) therapy	IFX
GSM1900200	UC	C1	Bp1450_UC NR W52_vdz4w_64	Colonic mucosal biopsy from UC non-responder (NR) 64 week (W) 52 after vedolizumab (VDZ) therapy	vdz4w
GSM1900202	UC	C1	Bp148_Active UC W0_IFX_23	Colonic mucosal biopsy from active UC patient 23 before infliximab (IFX) therapy	IFX
GSM1900203	UC	C1	Bp151_UC NR W4/6_IFX_23	Colonic mucosal biopsy from UC non-responder (NR) 23 week (W) 4-6 after infliximab (IFX) therapy	IFX
GSM1900206	UC	C1	Bp156_Active UC W0_IFX_9	Colonic mucosal biopsy from active UC patient 9 before infliximab (IFX) therapy	IFX
GSM1900207	UC	C1	Bp159_UC NR W4/6_IFX_9	Colonic mucosal biopsy from UC non-responder (NR) 9 week (W) 4-6 after infliximab (IFX) therapy	IFX
GSM1900213	UC	C1	Bp185_Active UC W0_IFX_72	Colonic mucosal biopsy from active UC patient 72 before infliximab (IFX) therapy	IFX
GSM1900214	UC	C1	Bp190_Active UC W0_IFX_48	Colonic mucosal biopsy from active UC patient 48 before infliximab (IFX) therapy	IFX
GSM1900217	UC	C1	Bp197_Active UC W0_IFX_8	Colonic mucosal biopsy from active UC patient 8 before infliximab (IFX) therapy	IFX
GSM1900218	UC	C1	Bp201_UC NR W4/6_IFX_27	Colonic mucosal biopsy from UC non-responder (NR) 27 week (W) 4-6 after infliximab (IFX) therapy	IFX
GSM1900219	UC	C1	Bp204_UC NR W4/6_IFX_48	Colonic mucosal biopsy from UC non-responder (NR) 48 week (W) 4-6 after infliximab (IFX) therapy	IFX
GSM1900220	UC	C1	Bp207_UC NR W4/6_IFX_8	Colonic mucosal biopsy from UC non-responder (NR) 8 week (W) 4-6 after infliximab (IFX) therapy	IFX
GSM1900227	UC	C1	Bp771_Active UC W0_vdz_vdz8w_15	Colonic mucosal biopsy from active UC patient 15 before vedolizumab (VDZ) therapy	vdz_vdz8w
GSM1900228	UC	C1	BP772_UC NR W6_vdz_vdz8w_15	Colonic mucosal biopsy from UC non-responder (NR) 15 week (W) 6 after vedolizumab (VDZ) therapy	vdz_vdz8w
GSM1900231	UC	C1	Bp775_UC NR W6_vdz_vdz4w_20	Colonic mucosal biopsy from UC non-responder (NR) 20 week (W) 6 after vedolizumab (VDZ) therapy	vdz_vdz4w
GSM1900233	UC	C1	Bp778_Active UC W0_vdz_vdz4w_22	Colonic mucosal biopsy from active UC patient 22 before vedolizumab (VDZ) therapy	vdz_vdz4w
GSM1900234	UC	C1	Bp779_UC NR W6_vdz_vdz4w_22	Colonic mucosal biopsy from UC non-responder (NR) 22 week (W) 6 after vedolizumab (VDZ) therapy	vdz_vdz4w
GSM1900235	UC	C1	Bp780_UC other (earlier stop W8)_vdz_vdz4w_22	Colonic mucosal biopsy from UC patient 22 week (W) 8 after vedolizumab (VDZ) therapy	vdz_vdz4w
GSM1900239	UC	C1	Bp784_Active UC W0_plac_plac_29	Colonic mucosal biopsy from active UC patient 29 before placebo (plac) therapy	plac_plac
GSM1900240	UC	C1	Bp785_UC other (W6 placebo)_plac_plac_29	Colonic mucosal biopsy from UC patient 29 week (W) 6 after placebo (plac) therapy	plac_plac
GSM1900241	UC	C1	Bp792_Active UC W0_vdz_vdz4w_54	Colonic mucosal biopsy from active UC patient 54 before vedolizumab (VDZ) therapy	vdz_vdz4w
GSM1900242	UC	C1	Bp793_UC NR W6_vdz_vdz4w_54	Colonic mucosal biopsy from UC non-responder (NR) 54 week (W) 6 after vedolizumab (VDZ) therapy	vdz_vdz4w
GSM1900243	UC	C1	Bp794_UC other (earlier stop W8)_vdz_vdz4w_54	Colonic mucosal biopsy from UC patient 54 week (W) 8 after vedolizumab (VDZ) therapy	vdz_vdz4w
GSM1900244	UC	C1	Bp795_Active UC W0_vdz_vdz8w_59	Colonic mucosal biopsy from active UC patient 59 before vedolizumab (VDZ) therapy	vdz_vdz8w
GSM1900248	UC	C1	Bp799_Active UC W0_vdz_vdz4w_63	Colonic mucosal biopsy from active UC patient 63 before vedolizumab (VDZ) therapy	vdz_vdz4w
GSM1900249	UC	C1	Bp800_UC NR W6_vdz_vdz4w_63	Colonic mucosal biopsy from UC non-responder (NR) 63 week (W) 6 after vedolizumab (VDZ) therapy	vdz_vdz4w
GSM1900251	UC	C1	Bp802_Active UC W0_vdz_vdz4w_68	Colonic mucosal biopsy from active UC patient 68 before vedolizumab (VDZ) therapy	vdz_vdz4w
GSM1900252	UC	C1	Bp803_UC NR W6_vdz_vdz4w_68	Colonic mucosal biopsy from UC non-responder (NR) 68 week (W) 6 after vedolizumab (VDZ) therapy	vdz_vdz4w
GSM1900254	UC	C1	Bp805_Active UC W0_plac_plac_69	Colonic mucosal biopsy from active UC patient 69 before placebo (plac) therapy	plac_plac
GSM1900255	UC	C1	Bp806_UC other (W6 placebo)_plac_plac_69	Colonic mucosal biopsy from UC patient 69 week (W) 6 after placebo (plac) therapy	plac_plac
GSM1900256	UC	C1	Bp807_UC other (W14 placebo)_plac_plac_69	Colonic mucosal biopsy from UC patient 69 week (W) 14 after placebo (plac) therapy	plac_plac
GSM1900257	UC	C1	Bp808_Active UC W0_vdz_vdz4w_74	Colonic mucosal biopsy from active UC patient 74 before vedolizumab (VDZ) therapy	vdz_vdz4w
GSM1900258	UC	C1	Bp809_UC NR W6_vdz_vdz4w_74	Colonic mucosal biopsy from UC non-responder (NR) 74 week (W) 6 after vedolizumab (VDZ) therapy	vdz_vdz4w
GSM1900259	UC	C1	Bp810_UC other (earlier stop W38)_vdz_vdz4w_74	Colonic mucosal biopsy from UC patient 74 week (W) 38 after vedolizumab (VDZ) therapy	vdz_vdz4w
GSM1900263	UC	C1	Bp816_Active UC W0_vdz_plac_30	Colonic mucosal biopsy from active UC patient 30 before vedolizumab (VDZ) therapy	vdz_plac
GSM1900264	UC	C1	Bp818_UC NR W52_vdz_plac_30	Colonic mucosal biopsy from UC non-responder (NR) 30 week (W) 52 after VDZ_placebo therapy	vdz_plac
GSM1900268	UC	C1	Bp823_Active UC W0_vdz_vdz4w_50	Colonic mucosal biopsy from active UC patient 50 before vedolizumab (VDZ) therapy	vdz_vdz4w
GSM1900271	UC	C1	Bp826_Active UC W0_vdz_vdz4w_42	Colonic mucosal biopsy from active UC patient 42 before vedolizumab (VDZ) therapy	vdz_vdz4w
GSM1900272	UC	C1	Bp827_UC NR W6_vdz_vdz4w_42	Colonic mucosal biopsy from UC non-responder (NR) 42 week (W) 6 after vedolizumab (VDZ) therapy	vdz_vdz4w
GSM1900274	UC	C1	Bp829_Active UC W0_vdz_vdz4w_18	Colonic mucosal biopsy from active UC patient 18 before vedolizumab (VDZ) therapy	vdz_vdz4w
GSM1900275	UC	C1	Bp830_UC NR W6_vdz_vdz4w_18	Colonic mucosal biopsy from UC non-responder (NR) 18 week (W) 6 after vedolizumab (VDZ) therapy	vdz_vdz4w
GSM1900277	UC	C1	Bp835_Active UC W0_vdz_vdz4w_47	Colonic mucosal biopsy from active UC patient 47 before vedolizumab (VDZ) therapy	vdz_vdz4w
GSM1900278	UC	C1	Bp836_UC NR W6_vdz_vdz4w_47	Colonic mucosal biopsy from UC non-responder (NR) 47 week (W) 6 after vedolizumab (VDZ) therapy	vdz_vdz4w
GSM1900283	UC	C1	Bp841_Active UC W0_vdz_vdz4w_58	Colonic mucosal biopsy from active UC patient 58 before vedolizumab (VDZ) therapy	vdz_vdz4w
GSM1900284	UC	C1	Bp842_UC NR W6_vdz_vdz4w_58	Colonic mucosal biopsy from UC non-responder (NR) 58 week (W) 6 after vedolizumab (VDZ) therapy	vdz_vdz4w
GSM1900285	UC	C1	Bp843_Active UC W0_vdz_vdz4w_39	Colonic mucosal biopsy from active UC patient 39 before vedolizumab (VDZ) therapy	vdz_vdz4w
GSM1900286	UC	C1	Bp844_UC NR W6_vdz_vdz4w_39	Colonic mucosal biopsy from UC non-responder (NR) 39 week (W) 6 after vedolizumab (VDZ) therapy	vdz_vdz4w
GSM1900289	UC	C1	Bp851_UC NR W6_vdz_vdz4w_13	Colonic mucosal biopsy from UC non-responder (NR) 13 week (W) 6 after vedolizumab (VDZ) therapy	vdz_vdz4w
GSM1900290	UC	C1	Bp852_UC other (earlier stop W16)_vdz_vdz4w_13	Colonic mucosal biopsy from UC patient 13 week (W) 16 after vedolizumab (VDZ) therapy	vdz_vdz4w
GSM1900291	UC	C1	Bp853_Active UC W0_vdz_vdz4w_16	Colonic mucosal biopsy from active UC patient 16 before vedolizumab (VDZ) therapy	vdz_vdz4w
GSM1900292	UC	C1	Bp854_UC NR W6_vdz_vdz4w_16	Colonic mucosal biopsy from UC non-responder (NR) 16 week (W) 6 after vedolizumab (VDZ) therapy	vdz_vdz4w
GSM1900293	UC	C1	Bp855_UC other (earlier stop W28)_vdz_vdz4w_16	Colonic mucosal biopsy from UC patient 16 week (W) 28 after vedolizumab (VDZ) therapy	vdz_vdz4w
GSM1900294	UC	C1	Bp856_Active UC W0_vdz_vdz4w_76	Colonic mucosal biopsy from active UC patient 76 before vedolizumab (VDZ) therapy	vdz_vdz4w
GSM1900296	UC	C1	Bp858_UC NR W52_vdz_vdz4w_76	Colonic mucosal biopsy from UC non-responder (NR) 76 week (W) 52 after vedolizumab (VDZ) therapy	vdz_vdz4w
GSM1900297	UC	C1	Bp859_Active UC W0_vdz_vdz4w_55	Colonic mucosal biopsy from active UC patient 55 before vedolizumab (VDZ) therapy	vdz_vdz4w
GSM1900298	UC	C1	Bp860_UC NR W6_vdz_vdz4w_55	Colonic mucosal biopsy from UC non-responder (NR) 55 week (W) 6 after vedolizumab (VDZ) therapy	vdz_vdz4w
GSM1900299	UC	C1	Bp861_Active UC W0_vdz_plac_17	Colonic mucosal biopsy from active UC patient 17 before vedolizumab (VDZ) therapy	vdz_plac
GSM1900303	UC	C1	Bp865_UC NR W6_vdz_vdz4w_77	Colonic mucosal biopsy from UC non-responder (NR) 77 week (W) 6 after vedolizumab (VDZ) therapy	vdz_vdz4w
GSM1900307	UC	C1	Bp872_Active UC W0_vdz_vdz8w_41	Colonic mucosal biopsy from active UC patient 41 before vedolizumab (VDZ) therapy	vdz_vdz8w
GSM1900310	UC	C1	Bp878_Active UC W0_vdz_vdz8w_40	Colonic mucosal biopsy from active UC patient 40 before vedolizumab (VDZ) therapy	vdz_vdz8w
GSM1900311	UC	C1	Bp879_UC NR W6_vdz_vdz8w_40	Colonic mucosal biopsy from UC non-responder (NR) 40 week (W) 6 after vedolizumab (VDZ) therapy	vdz_vdz8w
GSM1900312	UC	C1	Bp880_UC other (earlier stop W8)_vdz_vdz8w_40	Colonic mucosal biopsy from UC patient 40 week (W) 8 after vedolizumab (VDZ) therapy	vdz_vdz8w
GSM1900314	UC	C1	Bp898_Active UC W0_vdz4w_44	Colonic mucosal biopsy from active UC patient 44 before vedolizumab (VDZ) therapy	vdz4w
GSM1900315	UC	C1	Bp903_Active UC W0_vdz4w_75	Colonic mucosal biopsy from active UC patient 75 before vedolizumab (VDZ) therapy	vdz4w
GSM1900320	UC	C1	Bp925_Active UC W0_vdz4w_64	Colonic mucosal biopsy from active UC patient 64 before vedolizumab (VDZ) therapy	vdz4w
GSM1900321	UC	C1	Bp926_Active UC W0_vdz4w_56	Colonic mucosal biopsy from active UC patient 56 before vedolizumab (VDZ) therapy	vdz4w
GSM1900322	UC	C1	Bp932_Active UC W0_vdz4w_71	Colonic mucosal biopsy from active UC patient 71 before vedolizumab (VDZ) therapy	vdz4w
GSM1900324	UC	C1	Bp941_Active UC W0_vdz4w_70	Colonic mucosal biopsy from active UC patient 70 before vedolizumab (VDZ) therapy	vdz4w
GSM1900325	UC	C1	Bp950_Active UC W0_vdz4w_26	Colonic mucosal biopsy from active UC patient 26 before vedolizumab (VDZ) therapy	vdz4w
GSM2429346	UC	C1	T17p1_A8	colon mucosa from Ulcerative Colitis (UC) golimumab Week 0	golimumab W0
GSM2429347	UC	C1	T17p2_F4	colon mucosa from Ulcerative Colitis (UC) golimumab Week 0	golimumab W0
GSM2429351	UC	C1	T17p2_C1	colon mucosa from Ulcerative Colitis (UC) golimumab Week 0	golimumab W0
GSM2429352	UC	C1	T17p1_D4	colon mucosa from Ulcerative Colitis (UC) golimumab Week 0	golimumab W0
GSM2429354	UC	C1	T17p2_A4	colon mucosa from Ulcerative Colitis (UC) golimumab Week 0	golimumab W0
GSM2429356	UC	C1	T17p1_E10	colon mucosa from Ulcerative Colitis (UC) golimumab Week 0	golimumab W0
GSM2429358	UC	C1	T17p2_B5	colon mucosa from Ulcerative Colitis (UC) golimumab Week 0	golimumab W0
GSM2429361	UC	C1	T17p1_A10	colon mucosa from Ulcerative Colitis (UC) golimumab Week 0	golimumab W0
GSM2429362	UC	C1	T17p1_B2	colon mucosa from Ulcerative Colitis (UC) golimumab Week 0	golimumab W0
GSM2429363	UC	C1	T17p1_F2	colon mucosa from Ulcerative Colitis (UC) golimumab Week 0	golimumab W0
GSM2429364	UC	C1	T17p2_C3	colon mucosa from Ulcerative Colitis (UC) golimumab Week 0	golimumab W0
GSM2429365	UC	C1	T17p1_A4	colon mucosa from Ulcerative Colitis (UC) golimumab Week 0	golimumab W0
GSM2429366	UC	C1	T17p2_G3	colon mucosa from Ulcerative Colitis (UC) golimumab Week 0	golimumab W0
GSM2429367	UC	C1	T17p2_G1	colon mucosa from Ulcerative Colitis (UC) golimumab Week 0	golimumab W0
GSM2429368	UC	C1	T17p1_E6	colon mucosa from Ulcerative Colitis (UC) golimumab Week 0	golimumab W0
GSM2429369	UC	C1	T17p2_E1	colon mucosa from Ulcerative Colitis (UC) golimumab Week 0	golimumab W0
GSM2429371	UC	C1	T17p2_A6	colon mucosa from Ulcerative Colitis (UC) golimumab Week 0	golimumab W0
GSM2429372	UC	C1	T17p1_B1	colon mucosa from Ulcerative Colitis (UC) golimumab Week 0	golimumab W0
GSM2429374	UC	C1	T17p2_B1	colon mucosa from Ulcerative Colitis (UC) golimumab Week 0	golimumab W0
GSM2429376	UC	C1	T17p1_C3	colon mucosa from Ulcerative Colitis (UC) golimumab Week 0	golimumab W0
GSM2429377	UC	C1	T17p2_B6	colon mucosa from Ulcerative Colitis (UC) golimumab Week 0	golimumab W0
GSM2429378	UC	C1	T17p1_C7	colon mucosa from Ulcerative Colitis (UC) golimumab Week 0	golimumab W0
GSM2429379	UC	C1	T17p2_G5	colon mucosa from Ulcerative Colitis (UC) golimumab Week 0	golimumab W0
GSM2429380	UC	C1	T17p2_F6	colon mucosa from Ulcerative Colitis (UC) golimumab Week 0	golimumab W0
GSM2429381	UC	C1	T17p1_G3	colon mucosa from Ulcerative Colitis (UC) golimumab Week 0	golimumab W0
GSM2429383	UC	C1	T17p1_A12	colon mucosa from Ulcerative Colitis (UC) golimumab Week 0	golimumab W0
GSM2429384	UC	C1	T17p1_G9	colon mucosa from Ulcerative Colitis (UC) golimumab Week 0	golimumab W0
GSM2429386	UC	C1	T17p1_E7	colon mucosa from Ulcerative Colitis (UC) golimumab Week 0	golimumab W0
GSM2429387	UC	C1	T17p2_D3	colon mucosa from Ulcerative Colitis (UC) golimumab Week 0	golimumab W0
GSM2429388	UC	C1	T17p2_H7	colon mucosa from Ulcerative Colitis (UC) golimumab Week 0	golimumab W0
GSM2429393	UC	C1	T17p1_H1	colon mucosa from Ulcerative Colitis (UC) golimumab Week 0	golimumab W0
GSM2429397	UC	C1	T17p2_C5	colon mucosa from Ulcerative Colitis (UC) golimumab Week 0	golimumab W0
GSM2429398	UC	C1	T17p1_C12	colon mucosa from Ulcerative Colitis (UC) golimumab Week 0	golimumab W0
GSM2429402	UC	C1	T17p1_F11	colon mucosa from Ulcerative Colitis (UC) golimumab Week 0	golimumab W0
GSM2429407	UC	C1	T17p1_B10	colon mucosa from Ulcerative Colitis (UC) golimumab Week 6	golimumab W6
GSM2429408	UC	C1	T17p2_D1	colon mucosa from Ulcerative Colitis (UC) golimumab Week 6	golimumab W6
GSM2429410	UC	C1	T17p1_D7	colon mucosa from Ulcerative Colitis (UC) golimumab Week 6	golimumab W6
GSM2429417	UC	C1	T17p1_D1	colon mucosa from Ulcerative Colitis (UC) golimumab Week 6	golimumab W6
GSM2429418	UC	C1	T17p2_H1	colon mucosa from Ulcerative Colitis (UC) golimumab Week 6	golimumab W6
GSM2429420	UC	C1	T17p2_A5	colon mucosa from Ulcerative Colitis (UC) golimumab Week 6	golimumab W6
GSM2429421	UC	C1	T17p2_B4	colon mucosa from Ulcerative Colitis (UC) golimumab Week 6	golimumab W6
GSM2429423	UC	C1	T17p2_H5	colon mucosa from Ulcerative Colitis (UC) golimumab Week 6	golimumab W6
GSM2429425	UC	C1	T17p1_F7	colon mucosa from Ulcerative Colitis (UC) golimumab Week 6	golimumab W6
GSM2429426	UC	C1	T17p1_E4	colon mucosa from Ulcerative Colitis (UC) golimumab Week 6	golimumab W6
GSM2429427	UC	C1	T17p2_A8	colon mucosa from Ulcerative Colitis (UC) golimumab Week 6	golimumab W6
GSM2429428	UC	C1	T17p1_E5	colon mucosa from Ulcerative Colitis (UC) golimumab Week 6	golimumab W6
GSM2429429	UC	C1	T17p1_F6	colon mucosa from Ulcerative Colitis (UC) golimumab Week 6	golimumab W6
GSM2429430	UC	C1	T17p1_A1	colon mucosa from Ulcerative Colitis (UC) golimumab Week 6	golimumab W6
GSM2429431	UC	C1	T17p1_C1	colon mucosa from Ulcerative Colitis (UC) golimumab Week 6	golimumab W6
GSM2429432	UC	C1	T17p1_F12	colon mucosa from Ulcerative Colitis (UC) golimumab Week 6	golimumab W6
GSM2429433	UC	C1	T17p1_C2	colon mucosa from Ulcerative Colitis (UC) golimumab Week 6	golimumab W6
GSM2429434	UC	C1	T17p2_C4	colon mucosa from Ulcerative Colitis (UC) golimumab Week 6	golimumab W6
GSM2429435	UC	C1	T17p2_C8	colon mucosa from Ulcerative Colitis (UC) golimumab Week 6	golimumab W6
GSM2429436	UC	C1	T17p1_D3	colon mucosa from Ulcerative Colitis (UC) golimumab Week 6	golimumab W6
GSM2429437	UC	C1	T17p1_C5	colon mucosa from Ulcerative Colitis (UC) golimumab Week 6	golimumab W6
GSM2429439	UC	C1	T17p1_F10	colon mucosa from Ulcerative Colitis (UC) golimumab Week 6	golimumab W6
GSM2429440	UC	C1	T17p1_G2	colon mucosa from Ulcerative Colitis (UC) golimumab Week 6	golimumab W6
GSM2429442	UC	C1	T17p1_H9	colon mucosa from Ulcerative Colitis (UC) golimumab Week 6	golimumab W6
GSM2429451	UC	C1	T17p2_E7	colon mucosa from Ulcerative Colitis (UC) golimumab Week 6	golimumab W6
GSM2429452	UC	C1	T17p1_D6	colon mucosa from Ulcerative Colitis (UC) golimumab Week 6	golimumab W6
GSM2429476	UC	C1	T17p2_G2	colon mucosa from Ulcerative Colitis (UC) Placebo Week 0	Placebo W 0
GSM2429478	UC	C1	T17p2_G9	colon mucosa from Ulcerative Colitis (UC) Placebo Week 0	Placebo W 0
GSM2429480	UC	C1	T17p1_D2	colon mucosa from Ulcerative Colitis (UC) Placebo Week 0	Placebo W 0
GSM2429481	UC	C1	T17p1_G11	colon mucosa from Ulcerative Colitis (UC) Placebo Week 0	Placebo W 0
GSM2429482	UC	C1	T17p1_F8	colon mucosa from Ulcerative Colitis (UC) Placebo Week 0	Placebo W 0
GSM2429484	UC	C1	T17p1_E8	colon mucosa from Ulcerative Colitis (UC) Placebo Week 0	Placebo W 0
GSM2429485	UC	C1	T17p2_F9	colon mucosa from Ulcerative Colitis (UC) Placebo Week 0	Placebo W 0
GSM2429486	UC	C1	T17p1_H2	colon mucosa from Ulcerative Colitis (UC) Placebo Week 0	Placebo W 0
GSM2429487	UC	C1	T17p1_A3	colon mucosa from Ulcerative Colitis (UC) Placebo Week 0	Placebo W 0
GSM2429488	UC	C1	T17p1_G7	colon mucosa from Ulcerative Colitis (UC) Placebo Week 0	Placebo W 0
GSM2429489	UC	C1	T17p1_A7	colon mucosa from Ulcerative Colitis (UC) Placebo Week 0	Placebo W 0
GSM2429490	UC	C1	T17p1_E9	colon mucosa from Ulcerative Colitis (UC) Placebo Week 0	Placebo W 0
GSM2429492	UC	C1	T17p2_C2	colon mucosa from Ulcerative Colitis (UC) Placebo Week 0	Placebo W 0
GSM2429493	UC	C1	T17p1_H5	colon mucosa from Ulcerative Colitis (UC) Placebo Week 0	Placebo W 0
GSM2429494	UC	C1	T17p2_A3	colon mucosa from Ulcerative Colitis (UC) Placebo Week 0	Placebo W 0
GSM2429496	UC	C1	T17p1_B6	colon mucosa from Ulcerative Colitis (UC) Placebo Week 0	Placebo W 0
GSM2429497	UC	C1	T17p1_G12	colon mucosa from Ulcerative Colitis (UC) Placebo Week 0	Placebo W 0
GSM2429499	UC	C1	T17p1_B4	colon mucosa from Ulcerative Colitis (UC) Placebo Week 0	Placebo W 0
GSM2429502	UC	C1	T17p2_E5	colon mucosa from Ulcerative Colitis (UC) Placebo Week 0	Placebo W 0
GSM2429503	UC	C1	T17p2_D6	colon mucosa from Ulcerative Colitis (UC) Placebo Week 0	Placebo W 0
GSM2429505	UC	C1	T17p1_E2	colon mucosa from Ulcerative Colitis (UC) Placebo Week 6	Placebo W 6
GSM2429510	UC	C1	T17p1_H7	colon mucosa from Ulcerative Colitis (UC) Placebo Week 6	Placebo W 6
GSM2429511	UC	C1	T17p1_A6	colon mucosa from Ulcerative Colitis (UC) Placebo Week 6	Placebo W 6
GSM2429512	UC	C1	T17p2_G8	colon mucosa from Ulcerative Colitis (UC) Placebo Week 6	Placebo W 6
GSM2429513	UC	C1	T17p2_H2	colon mucosa from Ulcerative Colitis (UC) Placebo Week 6	Placebo W 6
GSM2429514	UC	C1	T17p1_H11	colon mucosa from Ulcerative Colitis (UC) Placebo Week 6	Placebo W 6
GSM2429515	UC	C1	T17p1_G8	colon mucosa from Ulcerative Colitis (UC) Placebo Week 6	Placebo W 6
GSM2429516	UC	C1	T17p1_A9	colon mucosa from Ulcerative Colitis (UC) Placebo Week 6	Placebo W 6
GSM2429517	UC	C1	T17p2_D2	colon mucosa from Ulcerative Colitis (UC) Placebo Week 6	Placebo W 6
GSM2429522	UC	C1	T17p2_H6	colon mucosa from Ulcerative Colitis (UC) Placebo Week 6	Placebo W 6
GSM2429523	UC	C1	T17p1_C4	colon mucosa from Ulcerative Colitis (UC) Placebo Week 6	Placebo W 6
GSM2429524	UC	C1	T17p1_F9	colon mucosa from Ulcerative Colitis (UC) Placebo Week 6	Placebo W 6
GSM2429525	UC	C1	T17p1_B7	colon mucosa from Ulcerative Colitis (UC) Placebo Week 6	Placebo W 6
GSM1900149	UC	C2	Bp072_UC NR W4/6_IFX_43	Colonic mucosal biopsy from UC non-responder (NR) 43 week (W) 4-6 after infliximab (IFX) therapy	IFX
GSM1900156	UC	C2	Bp083_UC NR W4/6_IFX_5	Colonic mucosal biopsy from UC non-responder (NR) 5 week (W) 4-6 after infliximab (IFX) therapy	IFX
GSM1900157	UC	C2	Bp084_UC NR W4/6_IFX_45	Colonic mucosal biopsy from UC non-responder (NR) 45 week (W) 4-6 after infliximab (IFX) therapy	IFX
GSM1900158	UC	C2	Bp086_Active UC W0_IFX_57	Colonic mucosal biopsy from active UC patient 57 before infliximab (IFX) therapy	IFX
GSM1900160	UC	C2	Bp093_UC R W4/6_IFX_57	Colonic mucosal biopsy from UC responder (R) 57 week (W) 4-6 after infliximab (IFX) therapy	IFX
GSM1900161	UC	C2	Bp1014_UC NR W12_vdz4w_35	Colonic mucosal biopsy from UC non-responder (NR) 35 week (W) 12 after vedolizumab (VDZ) therapy	vdz4w
GSM1900163	UC	C2	Bp1024_UC R W12_vdz4w_37	Colonic mucosal biopsy from UC responder (R) 75 week (W) 12 after vedolizumab (VDZ) therapy	vdz4w
GSM1900167	UC	C2	Bp1032_UC NR W12_vdz4w_32	Colonic mucosal biopsy from UC non-responder (NR) 51 week (W) 12 after vedolizumab (VDZ) therapy	vdz4w
GSM1900168	UC	C2	Bp1035_UC NR W12_vdz4w_51	Colonic mucosal biopsy from UC non-responder (NR) 70 week (W) 12 after vedolizumab (VDZ) therapy	vdz4w
GSM1900170	UC	C2	Bp1038_UC R W12_vdz4w_56	Colonic mucosal biopsy from UC responder (R) 56 week (W) 12 after vedolizumab (VDZ) therapy	vdz4w
GSM1900172	UC	C2	Bp106_Active UC W0_IFX_33	Colonic mucosal biopsy from active UC patient 33 before infliximab (IFX) therapy	IFX
GSM1900173	UC	C2	Bp1060_UC NR W12_vdz4w_71	Colonic mucosal biopsy from UC non-responder (NR) 71 week (W) 12 after vedolizumab (VDZ) therapy	vdz4w
GSM1900175	UC	C2	Bp109_Active UC W0_IFX_10	Colonic mucosal biopsy from active UC patient 10 before infliximab (IFX) therapy	IFX
GSM1900177	UC	C2	Bp112_UC R W4/6_IFX_33	Colonic mucosal biopsy from UC responder (R) 33 week (W) 4-6 after infliximab (IFX) therapy	IFX
GSM1900178	UC	C2	Bp113_UC NR W4/6_IFX_10	Colonic mucosal biopsy from UC non-responder (NR) 10 week (W) 4-6 after infliximab (IFX) therapy	IFX
GSM1900179	UC	C2	Bp114_UC NR W4/6_IFX_19	Colonic mucosal biopsy from UC non-responder (NR) 19 week (W) 4-6 after infliximab (IFX) therapy	IFX
GSM1900180	UC	C2	Bp115_Active UC W0_IFX_65	Colonic mucosal biopsy from active UC patient 65 before infliximab (IFX) therapy	IFX
GSM1900181	UC	C2	Bp116_Active UC W0_IFX_53	Colonic mucosal biopsy from active UC patient 53 before infliximab (IFX) therapy	IFX
GSM1900182	UC	C2	Bp119_UC R W4/6_IFX_65	Colonic mucosal biopsy from UC responder (R) 65 week (W) 4-6 after infliximab (IFX) therapy	IFX
GSM1900183	UC	C2	Bp121_UC NR W4/6_IFX_53	Colonic mucosal biopsy from UC non-responder (NR) 53 week (W) 4-6 after infliximab (IFX) therapy	IFX
GSM1900189	UC	C2	Bp1340_UC NR W52_vdz4w_35	Colonic mucosal biopsy from UC non-responder (NR) 35 week (W) 52 after vedolizumab (VDZ) therapy	vdz4w
GSM1900190	UC	C2	Bp135_UC R W4/6_IFX_60	Colonic mucosal biopsy from UC responder (R) 60 week (W) 4-6 after infliximab (IFX) therapy	IFX
GSM1900192	UC	C2	Bp136_Active UC W0_IFX_66	Colonic mucosal biopsy from active UC patient 66 before infliximab (IFX) therapy	IFX
GSM1900193	UC	C2	Bp140_UC R W4/6_IFX_66	Colonic mucosal biopsy from UC responder (R) 66 week (W) 4-6 after infliximab (IFX) therapy	IFX
GSM1900194	UC	C2	Bp1408_UC R W12_vdz4w_37	Colonic mucosal biopsy from UC responder (R) 37 week (W) 12 after vedolizumab (VDZ) therapy	vdz4w
GSM1900197	UC	C2	Bp1428_UC R W12_vdz4w_71	Colonic mucosal biopsy from UC responder (R) 71 week (W) 12 after vedolizumab (VDZ) therapy	vdz4w
GSM1900198	UC	C2	Bp1429_UC R W12_vdz4w_26	Colonic mucosal biopsy from UC responder (R) 26 week (W) 12 after vedolizumab (VDZ) therapy	vdz4w
GSM1900201	UC	C2	Bp1473_UC R W52_vdz4w_56	Colonic mucosal biopsy from UC responder (R) 56 week (W) 52 after vedolizumab (VDZ) therapy	vdz4w
GSM1900204	UC	C2	Bp154_Active UC W0_IFX_38	Colonic mucosal biopsy from active UC patient 38 before infliximab (IFX) therapy	IFX
GSM1900205	UC	C2	Bp155_UC R W4/6_IFX_38	Colonic mucosal biopsy from UC responder (R) 38 week (W) 4-6 after infliximab (IFX) therapy	IFX
GSM1900208	UC	C2	Bp164_Active UC W0_IFX_11	Colonic mucosal biopsy from active UC patient 11 before infliximab (IFX) therapy	IFX
GSM1900209	UC	C2	Bp167_UC NR W4/6_IFX_11	Colonic mucosal biopsy from UC non-responder (NR) 11 week (W) 4-6 after infliximab (IFX) therapy	IFX
GSM1900210	UC	C2	Bp168_Active UC W0_IFX_46	Colonic mucosal biopsy from active UC patient 46 before infliximab (IFX) therapy	IFX
GSM1900212	UC	C2	Bp179_UC R W4/6_IFX_46	Colonic mucosal biopsy from UC responder (R) 46 week (W) 4-6 after infliximab (IFX) therapy	IFX
GSM1900215	UC	C2	Bp191_Active UC W0_IFX_27	Colonic mucosal biopsy from active UC patient 27 before infliximab (IFX) therapy	IFX
GSM1900216	UC	C2	Bp192_UC R W4/6_IFX_72	Colonic mucosal biopsy from UC responder (R) 72 week (W) 4-6 after infliximab (IFX) therapy	IFX
GSM1900229	UC	C2	Bp773_UC R W52_vdz_vdz8w_15	Colonic mucosal biopsy from UC responder (R) 15 week (W) 52 after vedolizumab (VDZ) therapy	vdz_vdz8w
GSM1900230	UC	C2	Bp774_Active UC W0_vdz_vdz4w_20	Colonic mucosal biopsy from active UC patient 20 before vedolizumab (VDZ) therapy	vdz_vdz4w
GSM1900232	UC	C2	Bp776_UC other (earlier stop W8)_vdz_vdz4w_20	Colonic mucosal biopsy from UC patient 20 week (W) 8 after vedolizumab (VDZ) therapy	vdz_vdz4w
GSM1900236	UC	C2	Bp781_Active UC W0_vdz_vdz4w_28	Colonic mucosal biopsy from active UC patient 28 before vedolizumab (VDZ) therapy	vdz_vdz4w
GSM1900237	UC	C2	Bp782_UC R W6_vdz_vdz4w_28	Colonic mucosal biopsy from UC responder (R) 28 week (W) 6 after vedolizumab (VDZ) therapy	vdz_vdz4w
GSM1900238	UC	C2	Bp783_UC R W52_vdz_vdz4w_28	Colonic mucosal biopsy from UC responder (R) 28 week (W) 52 after vedolizumab (VDZ) therapy	vdz_vdz4w
GSM1900245	UC	C2	Bp796_UC NR W6_vdz_vdz8w_59	Colonic mucosal biopsy from UC non-responder (NR) 59 week (W) 6 after vedolizumab (VDZ) therapy	vdz_vdz8w
GSM1900246	UC	C2	Bp797_Active UC W0_plac_plac_61	Colonic mucosal biopsy from active UC patient 61 before placebo (plac) therapy	plac_plac
GSM1900247	UC	C2	Bp798_UC other (W6 placebo)_plac_plac_61	Colonic mucosal biopsy from UC patient 61 week (W) 6 after placebo (plac) therapy	plac_plac
GSM1900250	UC	C2	Bp801_UC other (earlier stop W28)_vdz_vdz4w_63	Colonic mucosal biopsy from UC patient 63 week (W) 28 after vedolizumab (VDZ) therapy	vdz_vdz4w
GSM1900253	UC	C2	Bp804_UC other (earlier stop W9)_vdz_vdz4w_68	Colonic mucosal biopsy from UC patient 68 week (W) 9 after vedolizumab (VDZ) therapy	vdz_vdz4w
GSM1900260	UC	C2	Bp813_Active UC W0_vdz_plac_73	Colonic mucosal biopsy from active UC patient 73 before vedolizumab (VDZ) therapy	vdz_plac
GSM1900261	UC	C2	Bp814_UC R W6_vdz_plac_73	Colonic mucosal biopsy from UC responder (R) 73 week (W) 6 after vedolizumab (VDZ) therapy	vdz_plac
GSM1900262	UC	C2	Bp815_UC R W52_vdz_plac_73	Colonic mucosal biopsy from UC responder (R) 73 week (W) 52 after VDZ_placebo therapy	vdz_plac
GSM1900265	UC	C2	Bp820_Active UC W0_vdz_vdz4w_34	Colonic mucosal biopsy from active UC patient 34 before vedolizumab (VDZ) therapy	vdz_vdz4w
GSM1900266	UC	C2	Bp821_UC R W6_vdz_vdz4w_34	Colonic mucosal biopsy from UC responder (R) 34 week (W) 6 after vedolizumab (VDZ) therapy	vdz_vdz4w
GSM1900267	UC	C2	Bp822_UC R W52_vdz_vdz4w_34	Colonic mucosal biopsy from UC responder (R) 34 week (W) 52 after vedolizumab (VDZ) therapy	vdz_vdz4w
GSM1900269	UC	C2	Bp824_UC NR W6_vdz_vdz4w_50	Colonic mucosal biopsy from UC non-responder (NR) 50 week (W) 6 after vedolizumab (VDZ) therapy	vdz_vdz4w
GSM1900270	UC	C2	Bp825_UC R W52_vdz_vdz4w_50	Colonic mucosal biopsy from UC responder (R) 50 week (W) 52 after vedolizumab (VDZ) therapy	vdz_vdz4w
GSM1900273	UC	C2	Bp828_UC R W52_vdz_vdz4w_42	Colonic mucosal biopsy from UC responder (R) 42 week (W) 52 after vedolizumab (VDZ) therapy	vdz_vdz4w
GSM1900276	UC	C2	Bp831_UC other (earlier stop W32)_vdz_vdz4w_18	Colonic mucosal biopsy from UC patient 18 week (W) 32 after vedolizumab (VDZ) therapy	vdz_vdz4w
GSM1900279	UC	C2	Bp837_UC R W52_vdz_vdz4w_47	Colonic mucosal biopsy from UC responder (R) 47 week (W) 52 after vedolizumab (VDZ) therapy	vdz_vdz4w
GSM1900280	UC	C2	Bp838_Active UC W0_vdz_vdz4w_49	Colonic mucosal biopsy from active UC patient 49 before vedolizumab (VDZ) therapy	vdz_vdz4w
GSM1900281	UC	C2	Bp839_UC R W6_vdz_vdz4w_49	Colonic mucosal biopsy from UC responder (R) 49 week (W) 6 after vedolizumab (VDZ) therapy	vdz_vdz4w
GSM1900282	UC	C2	Bp840_UC R W52_vdz_vdz4w_49	Colonic mucosal biopsy from UC responder (R) 49 week (W) 52 after vedolizumab (VDZ) therapy	vdz_vdz4w
GSM1900287	UC	C2	Bp845_UC other (earlier stop W18)_vdz_vdz4w_39	Colonic mucosal biopsy from UC patient 39 week (W) 18 after vedolizumab (VDZ) therapy	vdz_vdz4w
GSM1900288	UC	C2	Bp850_Active UC W0_vdz_vdz4w_13	Colonic mucosal biopsy from active UC patient 13 before vedolizumab (VDZ) therapy	vdz_vdz4w
GSM1900295	UC	C2	Bp857_UC NR W6_vdz_vdz4w_76	Colonic mucosal biopsy from UC non-responder (NR) 76 week (W) 6 after vedolizumab (VDZ) therapy	vdz_vdz4w
GSM1900300	UC	C2	Bp862_UC R W6_vdz_plac_17	Colonic mucosal biopsy from UC responder (R) 17 week (W) 6 after vedolizumab (VDZ) therapy	vdz_plac
GSM1900301	UC	C2	Bp863_UC other (earlier stop W10, placebo)_vdz_plac_17	Colonic mucosal biopsy from UC patient 17 week (W) 10 after VDZ_placebo therapy	vdz_plac
GSM1900302	UC	C2	Bp864_Active UC W0_vdz_vdz4w_77	Colonic mucosal biopsy from active UC patient 77 before vedolizumab (VDZ) therapy	vdz_vdz4w
GSM1900304	UC	C2	Bp866_UC R W52_vdz_vdz4w_77	Colonic mucosal biopsy from UC responder (R) 77 week (W) 52 after vedolizumab (VDZ) therapy	vdz_vdz4w
GSM1900305	UC	C2	Bp868_Active UC W0_vdz_plac_62	Colonic mucosal biopsy from active UC patient 62 before vedolizumab (VDZ) therapy	vdz_plac
GSM1900306	UC	C2	Bp869_UC R W6_vdz_plac_62	Colonic mucosal biopsy from UC responder (R) 62 week (W) 6 after vedolizumab (VDZ) therapy	vdz_plac
GSM1900308	UC	C2	Bp873_UC NR W6_vdz_vdz8w_41	Colonic mucosal biopsy from UC non-responder (NR) 41 week (W) 6 after vedolizumab (VDZ) therapy	vdz_vdz8w
GSM1900309	UC	C2	Bp874_UC other (earlier stop W26)_vdz_vdz8w_41	Colonic mucosal biopsy from UC patient 41 week (W) 26 after vedolizumab (VDZ) therapy	vdz_vdz8w
GSM1900313	UC	C2	Bp892_Active UC W0_vdz4w_37	Colonic mucosal biopsy from active UC patient 37 before vedolizumab (VDZ) therapy	vdz4w
GSM1900316	UC	C2	Bp904_Active UC W0_vdz4w_78	Colonic mucosal biopsy from active UC patient 78 before vedolizumab (VDZ) therapy	vdz4w
GSM1900317	UC	C2	Bp906_Active UC W0_vdz4w_24	Colonic mucosal biopsy from active UC patient 24 before vedolizumab (VDZ) therapy	vdz4w
GSM1900318	UC	C2	Bp913_Active UC W0_vdz4w_32	Colonic mucosal biopsy from active UC patient 32 before vedolizumab (VDZ) therapy	vdz4w
GSM1900319	UC	C2	Bp918_Active UC W0_vdz4w_51	Colonic mucosal biopsy from active UC patient 51 before vedolizumab (VDZ) therapy	vdz4w
GSM1900323	UC	C2	Bp940_Active UC W0_vdz4w_35	Colonic mucosal biopsy from active UC patient 35 before vedolizumab (VDZ) therapy	vdz4w
GSM2429348	UC	C2	T17p1_A11	colon mucosa from Ulcerative Colitis (UC) golimumab Week 0	golimumab W0
GSM2429349	UC	C2	T17p2_B8	colon mucosa from Ulcerative Colitis (UC) golimumab Week 0	golimumab W0
GSM2429350	UC	C2	T17p2_B7	colon mucosa from Ulcerative Colitis (UC) golimumab Week 0	golimumab W0
GSM2429353	UC	C2	T17p1_C8	colon mucosa from Ulcerative Colitis (UC) golimumab Week 0	golimumab W0
GSM2429355	UC	C2	T17p2_A7	colon mucosa from Ulcerative Colitis (UC) golimumab Week 0	golimumab W0
GSM2429357	UC	C2	T17p1_H4	colon mucosa from Ulcerative Colitis (UC) golimumab Week 0	golimumab W0
GSM2429359	UC	C2	T17p2_H4	colon mucosa from Ulcerative Colitis (UC) golimumab Week 0	golimumab W0
GSM2429360	UC	C2	T17p1_G1	colon mucosa from Ulcerative Colitis (UC) golimumab Week 0	golimumab W0
GSM2429370	UC	C2	T17p1_D5	colon mucosa from Ulcerative Colitis (UC) golimumab Week 0	golimumab W0
GSM2429373	UC	C2	T17p2_A1	colon mucosa from Ulcerative Colitis (UC) golimumab Week 0	golimumab W0
GSM2429375	UC	C2	T17p1_C10	colon mucosa from Ulcerative Colitis (UC) golimumab Week 0	golimumab W0
GSM2429382	UC	C2	T17p2_F7	colon mucosa from Ulcerative Colitis (UC) golimumab Week 0	golimumab W0
GSM2429385	UC	C2	T17p1_B5	colon mucosa from Ulcerative Colitis (UC) golimumab Week 0	golimumab W0
GSM2429389	UC	C2	T17p1_E12	colon mucosa from Ulcerative Colitis (UC) golimumab Week 0	golimumab W0
GSM2429390	UC	C2	T17p2_C6	colon mucosa from Ulcerative Colitis (UC) golimumab Week 0	golimumab W0
GSM2429391	UC	C2	T17p2_A2	colon mucosa from Ulcerative Colitis (UC) golimumab Week 0	golimumab W0
GSM2429392	UC	C2	T17p1_E3	colon mucosa from Ulcerative Colitis (UC) golimumab Week 0	golimumab W0
GSM2429394	UC	C2	T17p2_H8	colon mucosa from Ulcerative Colitis (UC) golimumab Week 0	golimumab W0
GSM2429395	UC	C2	T17p2_D7	colon mucosa from Ulcerative Colitis (UC) golimumab Week 0	golimumab W0
GSM2429396	UC	C2	T17p2_D9	colon mucosa from Ulcerative Colitis (UC) golimumab Week 0	golimumab W0
GSM2429399	UC	C2	T17p1_F5	colon mucosa from Ulcerative Colitis (UC) golimumab Week 0	golimumab W0
GSM2429400	UC	C2	T17p2_D8	colon mucosa from Ulcerative Colitis (UC) golimumab Week 0	golimumab W0
GSM2429401	UC	C2	T17p2_B9	colon mucosa from Ulcerative Colitis (UC) golimumab Week 0	golimumab W0
GSM2429403	UC	C2	T17p1_D11	colon mucosa from Ulcerative Colitis (UC) golimumab Week 0	golimumab W0
GSM2429404	UC	C2	T17p1_B9	colon mucosa from Ulcerative Colitis (UC) golimumab Week 0	golimumab W0
GSM2429405	UC	C2	T17p2_C7	colon mucosa from Ulcerative Colitis (UC) golimumab Week 6	golimumab W6
GSM2429406	UC	C2	T17p1_A5	colon mucosa from Ulcerative Colitis (UC) golimumab Week 6	golimumab W6
GSM2429409	UC	C2	T17p1_H10	colon mucosa from Ulcerative Colitis (UC) golimumab Week 6	golimumab W6
GSM2429411	UC	C2	T17p1_F1	colon mucosa from Ulcerative Colitis (UC) golimumab Week 6	golimumab W6
GSM2429412	UC	C2	T17p1_G10	colon mucosa from Ulcerative Colitis (UC) golimumab Week 6	golimumab W6
GSM2429413	UC	C2	T17p1_B8	colon mucosa from Ulcerative Colitis (UC) golimumab Week 6	golimumab W6
GSM2429414	UC	C2	T17p1_D8	colon mucosa from Ulcerative Colitis (UC) golimumab Week 6	golimumab W6
GSM2429415	UC	C2	T17p1_H3	colon mucosa from Ulcerative Colitis (UC) golimumab Week 6	golimumab W6
GSM2429416	UC	C2	T17p2_G7	colon mucosa from Ulcerative Colitis (UC) golimumab Week 6	golimumab W6
GSM2429419	UC	C2	T17p1_B11	colon mucosa from Ulcerative Colitis (UC) golimumab Week 6	golimumab W6
GSM2429422	UC	C2	T17p1_D9	colon mucosa from Ulcerative Colitis (UC) golimumab Week 6	golimumab W6
GSM2429424	UC	C2	T17p2_F1	colon mucosa from Ulcerative Colitis (UC) golimumab Week 6	golimumab W6
GSM2429438	UC	C2	T17p1_D10	colon mucosa from Ulcerative Colitis (UC) golimumab Week 6	golimumab W6
GSM2429441	UC	C2	T17p1_B12	colon mucosa from Ulcerative Colitis (UC) golimumab Week 6	golimumab W6
GSM2429443	UC	C2	T17p2_A9	colon mucosa from Ulcerative Colitis (UC) golimumab Week 6	golimumab W6
GSM2429444	UC	C2	T17p2_B2	colon mucosa from Ulcerative Colitis (UC) golimumab Week 6	golimumab W6
GSM2429445	UC	C2	T17p1_G5	colon mucosa from Ulcerative Colitis (UC) golimumab Week 6	golimumab W6
GSM2429446	UC	C2	T17p2_C9	colon mucosa from Ulcerative Colitis (UC) golimumab Week 6	golimumab W6
GSM2429447	UC	C2	T17p2_D5	colon mucosa from Ulcerative Colitis (UC) golimumab Week 6	golimumab W6
GSM2429448	UC	C2	T17p2_E9	colon mucosa from Ulcerative Colitis (UC) golimumab Week 6	golimumab W6
GSM2429449	UC	C2	T17p1_A2	colon mucosa from Ulcerative Colitis (UC) golimumab Week 6	golimumab W6
GSM2429450	UC	C2	T17p1_F3	colon mucosa from Ulcerative Colitis (UC) golimumab Week 6	golimumab W6
GSM2429453	UC	C2	T17p1_C9	colon mucosa from Ulcerative Colitis (UC) golimumab Week 6	golimumab W6
GSM2429454	UC	C2	T17p1_E11	colon mucosa from Ulcerative Colitis (UC) golimumab Week 6	golimumab W6
GSM2429477	UC	C2	T17p1_H8	colon mucosa from Ulcerative Colitis (UC) Placebo Week 0	Placebo W 0
GSM2429479	UC	C2	T17p2_F8	colon mucosa from Ulcerative Colitis (UC) Placebo Week 0	Placebo W 0
GSM2429483	UC	C2	T17p1_F4	colon mucosa from Ulcerative Colitis (UC) Placebo Week 0	Placebo W 0
GSM2429491	UC	C2	T17p2_D4	colon mucosa from Ulcerative Colitis (UC) Placebo Week 0	Placebo W 0
GSM2429495	UC	C2	T17p1_G6	colon mucosa from Ulcerative Colitis (UC) Placebo Week 0	Placebo W 0
GSM2429498	UC	C2	T17p1_D12	colon mucosa from Ulcerative Colitis (UC) Placebo Week 0	Placebo W 0
GSM2429500	UC	C2	T17p2_E2	colon mucosa from Ulcerative Colitis (UC) Placebo Week 0	Placebo W 0
GSM2429501	UC	C2	T17p2_E3	colon mucosa from Ulcerative Colitis (UC) Placebo Week 0	Placebo W 0
GSM2429504	UC	C2	T17p1_B3	colon mucosa from Ulcerative Colitis (UC) Placebo Week 6	Placebo W 6
GSM2429506	UC	C2	T17p1_C6	colon mucosa from Ulcerative Colitis (UC) Placebo Week 6	Placebo W 6
GSM2429507	UC	C2	T17p2_E4	colon mucosa from Ulcerative Colitis (UC) Placebo Week 6	Placebo W 6
GSM2429508	UC	C2	T17p1_G4	colon mucosa from Ulcerative Colitis (UC) Placebo Week 6	Placebo W 6
GSM2429509	UC	C2	T17p1_C11	colon mucosa from Ulcerative Colitis (UC) Placebo Week 6	Placebo W 6
GSM2429518	UC	C2	T17p1_H6	colon mucosa from Ulcerative Colitis (UC) Placebo Week 6	Placebo W 6
GSM2429519	UC	C2	T17p2_F2	colon mucosa from Ulcerative Colitis (UC) Placebo Week 6	Placebo W 6
GSM2429520	UC	C2	T17p1_H12	colon mucosa from Ulcerative Colitis (UC) Placebo Week 6	Placebo W 6
GSM2429521	UC	C2	T17p2_B3	colon mucosa from Ulcerative Colitis (UC) Placebo Week 6	Placebo W 6
GSM2429526	UC	C2	T17p2_H3	colon mucosa from Ulcerative Colitis (UC) Placebo Week 6	Placebo W 6
GSM2429527	UC	C2	T17p2_F5	colon mucosa from Ulcerative Colitis (UC) Placebo Week 6	Placebo W 6
GSM2429528	UC	C2	T17p2_F3	colon mucosa from Ulcerative Colitis (UC) Placebo Week 6	Placebo W 6
