# Supplementary material for: Screening and validation of 3’-Methoxydaidzein as a therapeutic agent in ulcerative colitis based on disulfidptosis-associated molecular clusters
Source: PLoS One. 2025 Jun 6;20(6):e0324586. doi: 10.1371/journal.pone.0324586 (PMC12143574; doi:10.1371/journal.pone.0324586)
Supplement: S9 Table — (XLSX) [file pone.0324586.s009.xlsx]

## Sheet: S9 Table
S9 Table. Statistical analysis of clinical information for GSE73661 and GSE92415 merged
	Type
Treatment	C1 (ratio)	C2 (ratio)
Placebo	0.227	0.197
Before (IFX, vdz or GLM ) treatment	0.188	0.17
After (IFX, vdz or GLM ) treatment	0.585	0.633
